# Supplementary material for: Comparison among Neuroblastoma Stages Suggests the Involvement of Mitochondria in Tumor Progression
Source: Biomedicines. 2023 Feb 17;11(2):596. doi: 10.3390/biomedicines11020596 (PMC9953471; doi:10.3390/biomedicines11020596)
Supplement: Supplementary file 1 [file biomedicines-11-00596-s001.zip]

Archive with 4 entries (4 files):
- Supplemental Figure S1.pdf
- Supplemental Table S1.xlsx
- Supplemental Table S2.xlsx
- Supplemental Table S3.xlsx
