# Supplementary material for: Comparison among Neuroblastoma Stages Suggests the Involvement of Mitochondria in Tumor Progression
Source: Biomedicines. 2023 Feb 17;11(2):596. doi: 10.3390/biomedicines11020596 (PMC9953471; doi:10.3390/biomedicines11020596)
Supplement: Supplementary file 1 [file biomedicines-11-00596-s001.zip › Supplemental Table S1.xlsx]

## Sheet: Up in stage 1
Supplemental Table S1. Differentially expressed genes comparing NB stage 1 versus stage 4+4S. Fold change (FC) is expressed as stage 1 versus stage 4+4S. Positive values of log FC express the upregulation in stage 1 NB while negative values the upregulation in stage 4+4S.
Gene Symbol	Gene description	adj.P.Val	P.Value	logFC	FC	SPOT_ID	SEQUENCE	GB_ACC
NRBP2	nuclear receptor binding protein 2(NRBP2)	5.95e-33	1.33e-37	1.12322	2.17833	UKv4_A_23_P112883	GGACACATTTTGCCATGTAAACTAACATTCACTGGTTCCAGGGATTAAGGAATGAACCTC	NM_178564
NRBP2	nuclear receptor binding protein 2(NRBP2)	1.67e-29	7.86e-34	0.981194	1.9741	UKv4_A_24_P242132	AAACTGTATGTATACATTAGCGCATTCATGCCTTTCTAAACGCATTTCAAATGTCAACCA	NM_178564
TOM1L2	target of myb1 like 2 membrane trafficking protein(TOM1L2)	1.08e-28	9.69e-33	0.817391	1.76222	UKv4_A_23_P141180	GCTACTGAAAAGAGGAATGTGTTGAATGTCGCGTTTGCTGTCCACTCGTCCTAGAAGTTT	NM_001033551
PGM2L1	phosphoglucomutase 2 like 1(PGM2L1)	7.88e-27	1.41e-30	1.30353	2.46832	UKv4_A_23_P396765	GGGCATATGGAACAGAGCAACCGAGAACTGCATACATTGAACCTTGTGTTAGCATTCTCT	NM_173582
LOC439938	uncharacterized LOC439938(LOC439938)	2.07e-26	5.08e-30	1.20159	2.29994	UKv4_A_32_P173357	GACCTTCTCATTTTGGTTGCCAGAATGCTCAGTTTGTATCCCTAACTGACTGCCTGTGTA	AK095259
PAFAH1B1	platelet activating factor acetylhydrolase 1b regulatory subunit 1(PAFAH1B1)	3.09e-26	1.04e-29	0.819403	1.76468	UKv4_A_24_P356406	AGGAATGTATATAATATTGCTCTCGTGTTTTACAGTAAGATTTGTTGCTCTCAGACTGTG	NM_000430
LONRF2	LON peptidase N-terminal domain and ring finger 2(LONRF2)	1.02e-25	4.1e-29	1.0841	2.12005	UKv4_A_32_P190303	TGGAGATAGGTGATGTGTTGTCATATCCTGTGATACAGGTCACTCATCTGGCCTTCTGTT	NM_198461
EPN2	epsin 2(EPN2)	1.49e-25	6.34e-29	0.641361	1.5598	UKv4_A_23_P89310	TGGAGGAAGTCACCCAGCTGTTTCTCAGTCCCAGAGGCCGGTGGCTGGTTTTGAACTTGT	NM_001102664
DCLK1	doublecortin like kinase 1(DCLK1)	4.32e-25	2.32e-28	0.734951	1.66434	UKv4_A_23_P369994	AAATGTTTTTACCGTAGCCCTCATCTAACTTACACGTGGTGCATATTAAAATAAGCAGAG	NM_004734
GLS	glutaminase(GLS)	4.59e-25	2.57e-28	0.805516	1.74777	UKv4_A_24_P294233	TGCTTGGGCTGTTTGCTGTTGGCTGGTAATAATATATTTGATTTAAATGCTGTTGACTGT	NM_014905
REEP5	receptor accessory protein 5(REEP5)	8.43e-25	5.28e-28	0.793373	1.73312	UKv4_A_23_P350045	TCGGGAAGACTCCTCTACTCACAGCTGAAGAAAATGAGCACACCCTTCACACTGTTATTA	NM_005669
TPT1-AS1	TPT1 antisense RNA 1(TPT1-AS1)	8.43e-25	5.19e-28	0.789857	1.7289	UKv4_A_24_P110914	CGGCAGCTCGGGAATGGGGGCTCGGAGCGCGGCGGCCAAGTTTTATGTTATGTATATTTT	AK127569
DPYSL2	dihydropyrimidinase like 2(DPYSL2)	8.86e-25	5.75e-28	0.588705	1.5039	UKv4_A_23_P350824	ATTCCTTAAGAACTCTGTGTTATATTACCATGGAACGCCTAATAAAGCAAAATGTGGTTG	NM_001386
RGMB	repulsive guidance molecule family member b(RGMB)	9.25e-25	6.21e-28	0.946801	1.92759	UKv4_A_23_P58796	AACCTTTAGATGTGGTTCATAGATATATGAATACGTATCTGTGTAAAACAGTGAGTGTGC	NM_001012761
DNAJB2	DnaJ heat shock protein family (Hsp40) member B2(DNAJB2)	1.62e-24	1.16e-27	0.62381	1.54094	UKv4_A_24_P102981	TAACACTGAGCCTCAGAGACGAACCAAAACCAGCTGGGCTGAGCTCAGATCCAGGGGGAA	NM_001039550
NDFIP1	Nedd4 family interacting protein 1(NDFIP1)	2e-24	1.47e-27	0.632441	1.55019	UKv4_A_23_P81241	TGGGAGTAAGGAGAGGATTAGGTACTTAGGAGCAAAGAAAGAAGTAGCTTGGAACTTTTG	NM_030571
pitpna	phosphatidylinositol transfer protein alpha(PITPNA)	3.88e-24	3.04e-27	0.612505	1.52891	UKv4_A_24_P942354	GGTTGGTTCCTAGTGCTACTTGTTTTACAAACTACACTTTGTAGAATTGATTAGATTACC	NM_006224
HGSNAT	heparan-alpha-glucosaminide N-acetyltransferase(HGSNAT)	6.03e-24	4.99e-27	0.509827	1.42388	UKv4_A_23_P112061	TTCTGTATTCCTCATGGTGCCAAACACAGTGCCTTCTACATTGCAGGCGCTGAATAAACA	BC012452
LOC283177	uncharacterized LOC283177(LOC283177)	8.54e-24	7.45e-27	0.872567	1.83092	UKv4_A_24_P867111	TCCATCTGGAGATGGTCACTCCCCTCCTGGTCTATACCCATGGGATTCTCCTCCATCTGG	AK095081
MAP7	microtubule associated protein 7(MAP7)	1.05e-23	9.48e-27	1.31578	2.48937	UKv4_A_24_P98021	CCACGATAGAATGTTACTGATGATTCAGGGCTATTTCTGAAGTCTGTATGTTGCTGCTGT	NM_003980
KIF1B	kinesin family member 1B(KIF1B)	1.05e-23	9.68e-27	0.906388	1.87435	UKv4_A_23_P201287	AAGGCATCGTCTTAGACTTTGTGGCTCTAAAGTACCTGTCTGTTGAGATTTCAAGTCTCT	NM_015074
TMEM55A	transmembrane protein 55A(TMEM55A)	1.31e-23	1.3e-26	0.740158	1.67036	UKv4_A_23_P422083	AAATTTATGGAATCAGCTCTCGCACTGCCCATCTTTGCAGTTTTGAAAAAGAAATTGCTT	NM_018710
PMP22	peripheral myelin protein 22(PMP22)	1.32e-23	1.36e-26	1.34548	2.54114	UKv4_A_23_P100711	TGTGCCTCCAAGGACTGTCTGGCAATGACTTGTATTGGCCACCAACTGTAGATGTATATA	NM_153321
WSB1	WD repeat and SOCS box containing 1(WSB1)	1.32e-23	1.45e-26	1.08829	2.12622	UKv4_Hs187991.2	GCCTGCAACATTTATGTCGCATGTCAATCCGAAGAGTGATGCCCACCCAAGAAGTTCAGG	NM_134265
WSB1	WD repeat and SOCS box containing 1(WSB1)	1.32e-23	1.45e-26	1.08008	2.11415	UKv4_A_23_P4353	ATGGACCCTTTTGCTTTTCTGATTTTTAGTTCTGACATGTATATATTGCTTCAGTAGAGC	NM_134265
AGPAT4	1-acylglycerol-3-phosphate O-acyltransferase 4(AGPAT4)	1.83e-23	2.04e-26	0.832128	1.78031	UKv4_A_32_P141768	GCTGTCATGTCACCCTAGGGTACTGTCGCTCTGTCATGTGTAGCAATCTTTCCAAATTTT	NM_020133
PMP22	peripheral myelin protein 22(PMP22)	2.31e-23	2.74e-26	1.11284	2.16271	UKv4_Hs103724.1	GAGGTGGGGGTTGCTGTTGATTGAAGATGTATATAATATCTCCGGTTTATAAAACCTATT	NM_153321
PTPRA	protein tyrosine phosphatase, receptor type A(PTPRA)	2.57e-23	3.26e-26	0.506385	1.42049	UKv4_A_23_P28869	AAGGGTCCGTGGACCAGGAGGATTGCCTTTAATATTTTGTAATATTCTGTTTTGTTAATA	NM_080841
ABCG4	ATP binding cassette subfamily G member 4(ABCG4)	3.95e-23	5.6e-26	0.926405	1.90053	UKv4_A_24_P355626	CACAGGGATGCCAGTTGTATTTGTGGGATTTCACCCATTATTAATAAAACCTATATTTAT	NM_022169
SRCIN1	SRC kinase signaling inhibitor 1(SRCIN1)	3.95e-23	5.5e-26	0.843913	1.79491	UKv4_A_24_P57977	TTTTTGCCTTTGTTGGTTCATCCTTGTTTTCTAGCTTTGGATCATTTTTGTACCAAGGCG	NM_025248
LRCH1	leucine rich repeats and calponin homology domain containing 1(LRCH1)	6.19e-23	9.41e-26	0.903844	1.87105	UKv4_A_24_P170774	ACTTTTGGTGCTATCTTGTACTCTTCAATCTGTAACACAATAAAATCCCTTTGTACGATG	NM_015116
DST	dystonin(DST)	1.05e-22	1.69e-25	0.872395	1.8307	UKv4_A_23_P303718	AGGAAAAGTTTAACATGAACTAACATTTCTGCACTGTAACGTGCCGGGCACACACTAAAC	NM_015548
NRCAM	neuronal cell adhesion molecule(NRCAM)	1.77e-22	2.92e-25	1.18642	2.27587	UKv4_A_24_P252364	GTGGTTTTAAAAGTTCCTCTCTCTTTTGTAATTTATGTTCCCAATTGAGTGTGAATGTCC	NM_001037133
ACYP2	acylphosphatase 2(ACYP2)	1.95e-22	3.26e-25	0.732725	1.66177	UKv4_A_23_P256988	ATACTAGAATAATAGTAGCAGAGTAGGGTGAAAAGGAACTTTCTGTTCTGAAAGCTAAGC	NM_138448
CHD5	chromodomain helicase DNA binding protein 5(CHD5)	2.07e-22	3.62e-25	1.47992	2.78933	UKv4_A_23_P385263	CCAGTCTGCGATTGGAAATTTCCAGCCACTTTAAGCCAGTGCTGAGTAGGGCTTCTGCAG	NM_015557
ULK2	unc-51 like autophagy activating kinase 2(ULK2)	2.43e-22	4.34e-25	0.767212	1.70198	UKv4_A_23_P55107	GTATATTAAAGGTCTTGGGGTAGATGGTGTGTGTGAAACAGTGAAGTCTCAACAGCAGAA	NM_014683
ANKFY1	ankyrin repeat and FYVE domain containing 1(ANKFY1)	2.46e-22	4.46e-25	0.625314	1.54255	UKv4_A_23_P207620	GAACGTCTTGGGAAAGGGGAGAGCTTGACCTCCATCTAGGTTTCTTTTATCTGGAGAAAA	NM_016376
RAB15	RAB15, member RAS oncogene family(RAB15)	2.87e-22	5.27e-25	0.878054	1.83789	UKv4_A_24_P193295	TCTCGGGTCCATATATGAATTGTGAGCAGGGTTCATCTATTTTAAACACAGATGTTTACA	NM_198686
NCBP3	nuclear cap binding subunit 3(NCBP3)	3.18e-22	5.9e-25	0.566562	1.48099	UKv4_A_24_P938516	GACCACCTTTCTTTCCTGTTAACTGACATTTCAACTTGACAAATGTGATCTTTACCACAT	BC011733
SGSM2	small G protein signaling modulator 2(SGSM2)	3.23e-22	6.08e-25	0.593888	1.50931	UKv4_A_24_P92256	ATGCTTCTCAGGATGCCAAGAGGCCTAGGAACCCAGAAACCCCCTTGGAGGAGCTGTGTA	NM_001098509
MAP7	microtubule associated protein 7(MAP7)	3.91e-22	7.49e-25	1.14308	2.20852	UKv4_A_32_P190416	TATAGGCAGATTACCAGTTTCTTATAAATACAAACTTGTACATGGACATTCTGCAAACCC	NM_003980
c20orf194	chromosome 20 open reading frame 194(C20orf194)	3.91e-22	7.53e-25	0.582093	1.49702	UKv4_A_23_P406122	TGAGGATTGGGAATTTCAAATAATTGCAATACCTGAGTTAGAATTCCTTCTAATGGCATC	NM_001009984
PRKCZ	protein kinase C zeta(PRKCZ)	4.56e-22	9.28e-25	0.93755	1.91527	UKv4_A_23_P51187	TGCCGAGGGGGCTGTCATGCGGTTTCCAAGGTGCACATTTTCCACGGAAACAGAACTCGA	NM_001033582
LMBRD1	LMBR1 domain containing 1(LMBRD1)	5.58e-22	1.16e-24	0.645074	1.56382	UKv4_A_23_P81660	GACATAAGTGATGATGAGCCCTCTGTCTATTCTGCTTGACAGCCTTCTGTCTTAAAGGTT	NM_018368
LINC00260	long intergenic non-protein coding RNA 260(LINC00260)	6.93e-22	1.5e-24	1.28734	2.44078	UKv4_A_23_P23234	TCATGAAGGCTAAAGGGAATTCCTTTTGATTTTGTCCTTGTTACTTAGGGGTCAGGGATA	BC000988
ANKS1A	ankyrin repeat and sterile alpha motif domain containing 1A(ANKS1A)	7.5e-22	1.68e-24	0.772967	1.70878	UKv4_A_23_P156748	CAGCAGAAAGCAGCTCAGAAGTATTGTTGCTCATGGTGTGGCAATGGACTGAACTGTAAT	NM_015245
CAMTA1	calmodulin binding transcription activator 1(CAMTA1)	1.07e-21	2.53e-24	1.06017	2.08518	UKv4_A_32_P4981	AGCATCATTGAATCAATGGATCTGTTGAAGAACTCAGCTGCTGGAAACCATGCAAAATGT	NM_015215
PPP3CC	protein phosphatase 3 catalytic subunit gamma(PPP3CC)	1.07e-21	2.58e-24	0.450257	1.36628	UKv4_A_23_P157495	TGTCAACACATTTGTGAAGTCTTGTGCTATAAAGGGGAACTTCCCCTAATAAAAGGGCCT	NM_005605
LOC401320	uncharacterized LOC401320(LOC401320)	1.24e-21	3.11e-24	0.943632	1.92336	UKv4_A_32_P87809	GCCTTGGTGTTCCAGCAGGAGTGAAGAGGAACAGGAAAACGAGTGGCAGTAGCCCTGAAA	BC041636
C2CD2L	C2CD2 like(C2CD2L)	1.37e-21	3.45e-24	0.660741	1.58089	UKv4_A_23_P353056	AGCCTTCCCCAGAGAGATGGCTTTAGGGGCTTTATTTAAAGACTGTGATGATGGAGCCAC	NM_014807
MATN2	matrilin 2(MATN2)	1.5e-21	3.85e-24	1.39176	2.62399	UKv4_A_23_P71328	GAGCCCACAAACAAGCATCTCTTCTATGCCGAAGACTTCAGCACAATGGATGAGATAAGT	NM_030583
CRTC2	CREB regulated transcription coactivator 2(CRTC2)	1.54e-21	4.01e-24	0.582047	1.49697	UKv4_A_23_P12173	CTCACCACTCTTCCCCTTGCAGTGGAGGAGAGAGCCAGAGTGGATACTATTTTTTATTAA	NM_181715
MATN2	matrilin 2(MATN2)	1.75e-21	4.74e-24	1.32083	2.49809	UKv4_A_24_P179225	CCACTGCCTGAAAGGCTTTACCCTGAATCCAGATAAGAAAACCTGCAGAAGGATCAACTA	NM_030583
LRRC37B	leucine rich repeat containing 37B(LRRC37B)	1.87e-21	5.31e-24	0.534824	1.44876	UKv4_A_32_P94660	CTCATGAAAGAAGTTCCAGGATATGACTATAAGAACAAACTCATCTTCGCAATATCTGTG	NM_052888
PGM2L1	phosphoglucomutase 2 like 1(PGM2L1)	2.1e-21	6.01e-24	1.09972	2.14313	UKv4_A_32_P122705	AAGGGGTTCTGAGAGCAAAATCAGAATCAGCCTACCACTGACATGAAGTGTGTTCTGTCT	NM_173582
ULBP2	UL16 binding protein 2(ULBP2)	2.46e-21	7.42e-24	1.01239	2.01724	UKv4_A_23_P145485	TCAATGGGAGACTGTATAGGATGGCTTGAGGACTTCTTGATGGGCATGGACAGCACCCTG	NM_025217
KIF5A	kinesin family member 5A(KIF5A)	2.89e-21	8.93e-24	0.765304	1.69973	UKv4_A_24_P93948	CATGGTTCTTTTAAAAACACATAAGGAAATGTGAGGGTGTAGCGCAGATGAGGAGAGAGA	AB210045
PIK3R1	phosphoinositide-3-kinase regulatory subunit 1(PIK3R1)	3.12e-21	9.69e-24	1.04812	2.06783	UKv4_A_24_P29401	ACTGTGGGGAACCAATTGCTTTGTCATATAGCTGGTTATGAACTAGTAACATGTTTGGGA	NM_181523
SRCIN1	SRC kinase signaling inhibitor 1(SRCIN1)	3.21e-21	1.02e-23	0.852334	1.80542	UKv4_A_32_P201530	GTGGATATTCTGTGACCTCTGTCGGTGTAACTTGACAATTTCTAAATGGAAAAGGGTTGC	NM_025248
ACYP2	acylphosphatase 2(ACYP2)	3.23e-21	1.03e-23	0.685096	1.60781	UKv4_A_24_P336848	GAAAATAGGAGTGGTTGGCTGGGTGAAGAATACCAGCAAAGGCACCGTGACAGGCCAAGT	NM_138448
NRN1L	neuritin 1 like(NRN1L)	3.37e-21	1.09e-23	0.795237	1.73536	UKv4_A_32_P8551	GTGGTTGTCCAGGCTCTGCAGAGCGCAGCAGGGCTTTTCATTAAAGGTATTTATATTTGT	NM_198443
INPP1	inositol polyphosphate-1-phosphatase(INPP1)	3.38e-21	1.1e-23	0.61365	1.53013	UKv4_A_32_P44453	GATTCCACAGAGATCAATGTTCCACAGGACATTTTGGGAATTTGGGTGGACCCCATAGAT	NM_002194
BTBD9	BTB domain containing 9(BTBD9)	3.46e-21	1.16e-23	0.604981	1.52096	UKv4_A_32_P94722	CAGATGTACAAACCGTGTGTTCGAAACCCCTGAGTCCATGTGTGTGAAAATGCAGGTTTT	AK126242
CAMK2B	calcium/calmodulin dependent protein kinase II beta(CAMK2B)	4.83e-21	1.69e-23	1.13578	2.19737	UKv4_A_23_P42882	GATCATTAAGACCACGGAGCAGCTCATCGAGGCCGTCAACAACGGTGACTTTGAGGCCTA	NM_001220
XKR4	XK related 4(XKR4)	6.71e-21	2.43e-23	1.4458	2.72414	UKv4_A_32_P134011	TTGGGATGTCAGAAACTGGTCCACAAATTCCATCAGCCTGCCTCAGCAGATTGAAAACAT	NM_052898
SCG2	secretogranin II(SCG2)	6.71e-21	2.42e-23	1.1683	2.24747	UKv4_Hs75426.3	TGAAAGCCACTTGCCCGAGAGGGATTCACTGAGTGAAGAAGACTGGATGAGAATAATACT	NM_003469
RABGEF1	RAB guanine nucleotide exchange factor 1(RABGEF1)	7.86e-21	2.87e-23	0.535021	1.44896	UKv4_A_24_P337746	TGTAGGGTAAATGTGACTGGAATACACCTTTGGAACGGAATTCTTTATCAATAAAGTTTC	NM_014504
ATP2B4	ATPase plasma membrane Ca2+ transporting 4(ATP2B4)	1e-20	3.72e-23	1.1793	2.26466	UKv4_A_24_P405205	AAATGCTATAAACTGCAAATCTGAAATTCAAATGTGTTGTTCCACTGAGACCAGAAGAAG	NM_001001396
MAP6	microtubule associated protein 6(MAP6)	1.09e-20	4.09e-23	0.826908	1.77388	UKv4_A_23_P47728	AATCAAGGTCGTATAGTCCCTGAACCTCTGAAGAATCAAGTTCCTATAGTCCCAGTGCCT	NM_033063
DPYSL3	dihydropyrimidinase like 3(DPYSL3)	1.16e-20	4.4e-23	0.813056	1.75693	UKv4_A_24_P149036	TTTGAAAACTGGTGTGTGGGTGTTCAGTTCTGTGTCTGGTGGGTATGGACAGACAGTAAT	NM_001387
SERINC1	serine incorporator 1(SERINC1)	1.39e-20	5.43e-23	0.786787	1.72523	UKv4_A_24_P129232	CAGGTCAGAAGAATGATGGAATGTTTTAGAATAAACTCCTGCTTATAGTATACTACACAG	NM_020755
MTSS1	MTSS1, I-BAR domain containing(MTSS1)	1.4e-20	5.52e-23	0.77912	1.71608	UKv4_A_23_P347632	AATAAAATGTTGCCAAATTCAATGTAGAAAGAATGTGACAACACACCTTGGGTAGTTCTG	NM_014751
NRCAM	neuronal cell adhesion molecule(NRCAM)	1.54e-20	6.22e-23	1.06628	2.09403	UKv4_A_23_P215765	AAAGAAGATAGTGACGACAGCCTAGTTGACTATGGAGAAGGGGTTAATGGCCAGTTCAAT	NM_001037133
PDE4DIP	phosphodiesterase 4D interacting protein(PDE4DIP)	1.68e-20	6.9e-23	1.21418	2.32009	UKv4_A_32_P94667	CTATGGAATACGATTAGCCAAGGTCCACTTGGCCCAGCACTAAGAAGAAGATGCATAGTT	NM_014644
CHKB	choline kinase beta(CHKB)	1.73e-20	7.19e-23	0.657504	1.57735	UKv4_A_23_P314120	AACTATAGGGGCTTTGACATTGGGAACCATTTTTGTGAGTGGGTTTATGATTATACTCAC	NM_005198
CDRT4	CMT1A duplicated region transcript 4(CDRT4)	1.81e-20	7.59e-23	0.759996	1.69349	UKv4_A_23_P427083	TCCCTCACAGAGATGTAGAGGATGAGATGTAGTAACTTATAGCAGTGTCATTTGGAAAAG	NM_173622
MYO5A	myosin VA(MYO5A)	1.95e-20	8.18e-23	0.567623	1.48208	UKv4_Hs21213.1	AGGGGTGTCGTGTGCATGCGCGTTGAAGAGGATCTGTATTGCCGTGACCTCTGTTCATGG	NM_000259
ULK2	unc-51 like autophagy activating kinase 2(ULK2)	2.47e-20	1.07e-22	0.755434	1.68814	UKv4_A_24_P932594	AGACATCTATGTTGCCCTTTTAAGTCAATTTGGCTGTTTAAGTGGAATGTTTGTGTCAGT	AL080134
HIVEP2	human immunodeficiency virus type I enhancer binding protein 2(HIVEP2)	2.47e-20	1.08e-22	0.704311	1.62937	UKv4_A_23_P214766	GGAATGGGGAAAAGAATCTTTCAAGGGCAAAGAACTCGTGGGAGGATGTCTGTTGTATGT	NM_006734
PGM2L1	phosphoglucomutase 2 like 1(PGM2L1)	2.82e-20	1.25e-22	1.23634	2.35601	UKv4_A_32_P122703	CCAGTGGAGGCAAGTCCTTGAGCTACACACACTGGCTGTAGTGCAAGATATATAAACATA	NM_173582
CATSPER2	cation channel sperm associated 2(CATSPER2)	2.9e-20	1.29e-22	0.918312	1.8899	UKv4_A_23_P88489	GTGCAGGCACTGATGAACTTGGAAGACAAGTAAAGCAATGGATGGCTTCAATATCCTTGG	NM_172095
DPYSL2	dihydropyrimidinase like 2(DPYSL2)	3.52e-20	1.58e-22	0.500933	1.41513	UKv4_A_24_P38347	CAATTTTTGTTTCAATTCTAAGAAACACTTGCAGCTCTAGTATTCACTTGAGTCTTCCTG	NM_001386
SUGT1P3	SGT1 homolog, MIS12 kinetochore complex assembly cochaperone pseudogene 3(SUGT1P3)	3.61e-20	1.63e-22	0.769565	1.70476	UKv4_A_32_P101570	AAGGGTAAGCTAACTTCCCGTGTAATTTACCACAAATGATATGGTCACGGCGCTCACTGT	NR_003365
YWHAG	tyrosine 3-monooxygenase/tryptophan 5-monooxygenase activation protein gamma(YWHAG)	3.89e-20	1.78e-22	0.55967	1.47393	UKv4_A_24_P106681	TCCTCAGTGATGGAATATCATGAATGTGAGTCATTATGTAGCTGTCGTACATTGAGCAAA	NM_012479
NDFIP1	Nedd4 family interacting protein 1(NDFIP1)	3.94e-20	1.82e-22	0.546448	1.46049	UKv4_A_23_P81247	ATTTTAAGTAGCATGAGCCATGTCCCTGTAGTCGGTAGGGGGCAGTCTTGCTTTATTCAT	NM_030571
USP35	ubiquitin specific peptidase 35(USP35)	4.03e-20	1.87e-22	0.54678	1.46082	UKv4_A_23_P116602	TGCTGTAGCCCCCTTCTAACTTCTAACCGAAGACAAGACAGACACCCATGTTCTTAAATA	AB037793
GIT2	GIT ArfGAP 2(GIT2)	4.1e-20	1.92e-22	0.436531	1.35335	UKv4_A_23_P335848	CCCTTTAAGTGTTGTAAAATCGTTTTGGAATTTGTGCCTGCTAGTTATGCAATAAACAGG	NM_057169
SLC26A11	solute carrier family 26 member 11(SLC26A11)	4.4e-20	2.08e-22	0.775357	1.71161	UKv4_A_23_P125078	TACCTGTCCGTCAGTGTGTGGATGTATGTTTACAGTTCTACATAAATGGGATCATTTTAT	NM_173626
MAPK11	mitogen-activated protein kinase 11(MAPK11)	4.53e-20	2.17e-22	0.678536	1.60051	UKv4_A_23_P502274	CTCGGAGACGGGACCCTGCCCAGAGCTGAGTTGGGGGTGTGGCTCTGCCCTGGAAAGGGG	NM_002751
SERF2	small EDRK-rich factor 2(SERF2)	4.95e-20	2.44e-22	0.468582	1.38375	UKv4_A_24_P313334	GGTTTTGGAATGGTCTTAAAAGATGTGAGGGTGTTAATCTAGGAAACTTCCCCCGTGAAA	AK094846
NDEL1	nudE neurodevelopment protein 1 like 1(NDEL1)	5.04e-20	2.49e-22	0.470374	1.38547	UKv4_A_23_P26878	CTCACAGTTTGGGCCTGTTTCTGGCAAAGAGTCAGGAAGGTTACTGAATTAGGGAACATT	NM_030808
AHI1	Abelson helper integration site 1(AHI1)	5.13e-20	2.58e-22	1.01024	2.01424	UKv4_A_24_P38143	GCCCAGATGTATACCCAGTGTGAAATATCTTCTAATAAAAATATATTTGGCTCTTATCCC	NM_017651
SYBU	syntabulin(SYBU)	5.13e-20	2.55e-22	0.998253	1.99758	UKv4_A_23_P134734	TTGAAGAAGTCTTGAATAGCTCTTTACTGTCTTACTTGGGGTTGATAAGATTTGAGTGTT	NM_017786
CELF4	CUGBP, Elav-like family member 4(CELF4)	5.13e-20	2.56e-22	0.835102	1.78398	UKv4_A_23_P96249	GCAGACCGCCATCCAGGCCATGAACGGCTTCCAGATCGGCATGAAGAGGCTCAAGGTGCA	NM_020180
LINC00174	long intergenic non-protein coding RNA 174(LINC00174)	5.18e-20	2.62e-22	0.790785	1.73002	UKv4_A_23_P397543	TTTTGCTCTTGCCTTGTATTCCCTTCTTCGGGATACAGCTTTTACGTCTTCCATGGTGAA	NM_181722
RNF112	ring finger protein 112(RNF112)	6.58e-20	3.41e-22	0.69967	1.62413	UKv4_A_23_P107116	ACTTCTAGGCTATGAAACTGACTTCTAGGCTATGAAACTTACAGGGTATGGGTGGGCACA	NM_007148
AGPAT4	1-acylglycerol-3-phosphate O-acyltransferase 4(AGPAT4)	6.81e-20	3.55e-22	0.604487	1.52044	UKv4_A_23_P58960	GACCTCTCCAGCCAGGGAGTCTGGTCTCAAGGCCGGATGGGGAGGAAGATGTTTTGTAAT	NM_020133
NRCAM	neuronal cell adhesion molecule(NRCAM)	7.1e-20	3.75e-22	0.774683	1.71081	UKv4_Hs7912.2	GATGGTGATGATGAATGGACATCTGTGGTTGTGGCAAATGTATCCAAATATATTGTCTCA	NM_001037132
HS6ST3	heparan sulfate 6-O-sulfotransferase 3(HS6ST3)	7.66e-20	4.11e-22	1.71844	3.29081	UKv4_A_23_P422911	TCTGTACAATAATATGTATGAACTCAGTTACTAGGGGACTGTATTGTGACATTATCAACC	NM_153456
CAMTA1	calmodulin binding transcription activator 1(CAMTA1)	8.24e-20	4.46e-22	1.04278	2.0602	UKv4_A_32_P4985	TCTGACCGCTTTTTCTTGGTTATGAATCTTAATTTCGAATATAAGATGATAGGTAAGCGC	NM_015215
REV3L	REV3 like, DNA directed polymerase zeta catalytic subunit(REV3L)	8.57e-20	4.68e-22	0.639624	1.55792	UKv4_A_23_P214139	GGCATTGTGAGGAACTGTGCAAAGACATTTTTGTTACAAACCTGTGGGCCTGTTGCAATA	NM_002912
LRRC37B	leucine rich repeat containing 37B(LRRC37B)	1.04e-19	5.86e-22	0.572918	1.48753	UKv4_A_23_P107295	GACCTTGAAAATGGAATGTTCAGAAACACATGTGCAAGGGAGCTGTGCCAAGCTCATGTT	NM_052888
AMPH	amphiphysin(AMPH)	1.08e-19	6.09e-22	1.17767	2.26211	UKv4_A_23_P31273	TGCAGAAGGCTACATATACATAGTTGCTTCTTTCCTTTCCATTGTAGCTCTTTGCCTCTC	NM_001635
RNF11	ring finger protein 11(RNF11)	1.19e-19	6.79e-22	0.754316	1.68683	UKv4_A_23_P137434	TGTAGTATCCATATGTTGCTTAAATTTCCTTATGAGCCCCATGATGGAAAGACTTAAAGA	NM_014372
KIAA0930	KIAA0930(KIAA0930)	1.51e-19	8.79e-22	0.548898	1.46297	UKv4_A_32_P88479	AACAGGGGACTACTTTGGGGCTTTCTCCAGACTTTTGTATGTTGTTATTAAAAGCGAGCT	NM_015264
LRRC75A	leucine rich repeat containing 75A(LRRC75A)	1.53e-19	8.98e-22	0.685225	1.60795	UKv4_A_23_P368484	CAGGGAAGTTTACAAGCTAGAGCGAATATCTGGACTGCTAATATCTGACAACAGTAGGCG	NM_207387
CTC1	CST telomere replication complex component 1(CTC1)	1.65e-19	9.79e-22	0.539127	1.45309	UKv4_A_23_P78191	TCCCTACTTGTTCTGTGATTGAACCAAGGACTCCAGATTCACAAACTGCTACTCCACTAT	NM_025099
EGFL8	EGF like domain multiple 8(EGFL8)	1.69e-19	1.01e-21	0.856381	1.81049	UKv4_A_23_P424582	GGCAGGTTGCCTGGGCAAGAACTGCTTCAATTCCTTAACAAATGCAACCACCAACACCCA	NM_030652
SCG2	secretogranin II(SCG2)	1.7e-19	1.01e-21	1.22634	2.33972	UKv4_A_24_P88696	GATGGCATATGAAAACCTGAACGACAAGGATCAAGAATTAGGTGAGTACTTGGCCAGGAT	NM_003469
YWHAH	tyrosine 3-monooxygenase/tryptophan 5-monooxygenase activation protein eta(YWHAH)	1.88e-19	1.13e-21	0.517911	1.43188	UKv4_A_23_P103070	AGCTGATAGTGTTTCGTTAAGCAGTACATCTTGTGCATGCAAAAATGAATTCACCCCTCC	NM_003405
TUBB2A	tubulin beta 2A class IIa(TUBB2A)	1.93e-19	1.17e-21	0.794517	1.7345	UKv4_A_23_P19291	ACTTCTCAGATCAATCGTGCATCCTTAGTGAACTTCTGTTGTCCTCAAGCATGGTCTTTC	NM_001069
ULBP2	UL16 binding protein 2(ULBP2)	1.94e-19	1.18e-21	1.04468	2.06291	UKv4_A_23_P168259	TGGGAGAATGACAAGGTTGTGGCCATGTCCTTCCATTACTTCTCAATGGGAGACTGTATA	NM_025217
PDE4DIP	phosphodiesterase 4D interacting protein(PDE4DIP)	2.04e-19	1.26e-21	0.948092	1.92932	UKv4_A_23_P200801	TTCCATCACCTTTCCTTGAAAATATATCTTCAGCTTTGGGTAGGAGGAATCTTGGTGTAT	NM_001002811
LOC157503	uncharacterized LOC157503(LOC157503)	2.07e-19	1.29e-21	1.20638	2.30757	UKv4_Hs103535.1	TATGTGATGCTTTGTAAATGTATTAATTGTGGTCAATTTTCATGGATATTTCCCATTAAC	AK126867
ACYP2	acylphosphatase 2(ACYP2)	2.11e-19	1.32e-21	0.579075	1.49389	UKv4_A_23_P159424	ATGTATACAGAAGATGAAGCTAGGAAAATAGGAGTGGTTGGCTGGGTGAAGAATACAAGC	X84195
PRDM2	PR/SET domain 2(PRDM2)	2.15e-19	1.35e-21	0.855588	1.8095	UKv4_A_23_P201079	GGCTGTTCCTTATCCTAATGATGCGCTTTTGTCCCGTAAATGTTAACACTCATGAAGCAT	NM_012231
XKR4	XK related 4(XKR4)	2.41e-19	1.53e-21	1.6726	3.18789	UKv4_A_32_P134007	TCCCAGGAAATCAAAGATGTAAATGATTACTTTCATCCATCCATTATAACAAACCTGACC	NM_052898
ak5	adenylate kinase 5(AK5)	2.88e-19	1.85e-21	0.996904	1.99571	UKv4_A_24_P342632	CGTCATGGCTAAGAGAACAAATCTGATAAATTGTGTAACCTAGTCTCTTCTCTACATGGT	NM_174858
NCOA7	nuclear receptor coactivator 7(NCOA7)	3.1e-19	2.01e-21	0.964571	1.95148	UKv4_A_24_P12435	ACGTTTCACTCAAGTTCTCCTACTGAGGACTCTTGACTAACAGCATACTGGCAGTTTCAC	NM_181782
CAMTA1	calmodulin binding transcription activator 1(CAMTA1)	3.36e-19	2.2e-21	0.853544	1.80693	UKv4_A_24_P220921	CAGTGGAGGGCTTAGATCATACAAAAATCTTTATTGGGTCCGTGTGTTCTCATTTCCTTC	NM_015215
GLTSCR1L	GLTSCR1 like(GLTSCR1L)	3.45e-19	2.28e-21	0.460275	1.3758	UKv4_A_32_P134657	ACTTTACTTAAAGAGGACGCGTCACTCGCTGTCAGTGTGGTGTGGGCTTTATTTGCTTAA	NM_015349
CCSER2	coiled-coil serine rich protein 2(CCSER2)	3.6e-19	2.4e-21	0.620663	1.53758	UKv4_A_23_P404108	ACCCGATGTTTTTCCTTGGGGATGATGGCCTTGTTCCTTTTTAAATTCTGATGCTTGAAT	NM_018999
TSPYL1	TSPY like 1(TSPYL1)	3.6e-19	2.4e-21	0.434406	1.35135	UKv4_A_24_P76879	ACTATATTCCTAGAAACATAGTTTGAACAACTTGGTCTTTGTTAGGCTTGTCAAATTGCC	NM_003309
NANOG	Nanog homeobox(NANOG)	4.32e-19	2.96e-21	0.946168	1.92675	UKv4_A_23_P204640	GGTTGTGCTAATCTTTGTAGAAAGAGGTCTTGTATTTGCTGCATCGTAATGACATGAGTA	NM_024865
MAP7D1	MAP7 domain containing 1(MAP7D1)	4.58e-19	3.18e-21	0.591774	1.5071	UKv4_A_23_P149075	TGGAAGTGGCCTGGGCCCCTGGGGGTGGGTCCTCTCTGTTGTTTTTAATCTGCACCTTAT	NM_018067
GALNT16	polypeptide N-acetylgalactosaminyltransferase 16(GALNT16)	4.82e-19	3.36e-21	0.698122	1.62239	UKv4_A_23_P76749	CCTGTTCTGTTTTTGCTTTTCCTCTTCTTGACCAAAGCATGTGCCACTAGCTGTCCTTGA	NM_020692
MAP7D1	MAP7 domain containing 1(MAP7D1)	4.83e-19	3.39e-21	0.634587	1.55249	UKv4_A_32_P22401	CTTGATTTGGTGGGGTACAGTGGATGTGAATACTGTAAATAGCTTGTGCTCAGACTCCTC	NM_018067
S100PBP	S100P binding protein(S100PBP)	4.83e-19	3.38e-21	0.628226	1.54566	UKv4_A_23_P338952	ATTTAACTGCTTTCTTCATCCATGACGACATTCCCACCATGGGGGTCTTGACAAAGCAGA	NM_022753
MAP2K4	mitogen-activated protein kinase kinase 4(MAP2K4)	4.87e-19	3.43e-21	0.581315	1.49621	UKv4_A_32_P6344	AGTGTTTATGTAATAGTTCTATCCTTTTGCCTGCAGGTCAGTTGTAATAAATCTAGGATG	NM_003010
DFNA5	DFNA5, deafness associated tumor suppressor(DFNA5)	5.24e-19	3.73e-21	0.844632	1.79581	UKv4_A_23_P82449	AGTACGTGTTACTGGCCAAGGCTATTTTTCAGAACTGTTAAAGGTCATATGCACGTTAAA	NM_004403
ROBO3	roundabout guidance receptor 3(ROBO3)	5.7e-19	4.08e-21	1.07131	2.10134	UKv4_A_23_P356581	GGGCTAGCTGAAGCCCATTGGTTTCCACGATTTCAATTGGCTGAGAAGGCAGAGAGCTAG	NM_022370
LSMEM1	leucine rich single-pass membrane protein 1(LSMEM1)	5.73e-19	4.11e-21	0.916735	1.88784	UKv4_A_24_P380679	GAACCTGCATTAGTTCCAGCAATGAAAGTAAGACACACAGCATATGACATAAGACACAGT	NM_182597
ME1	malic enzyme 1(ME1)	6.37e-19	4.65e-21	0.917638	1.88902	UKv4_A_23_P8196	CTGAGCAGTGAGAAGGTCTGAAAGGAGAGTATATAGTTAAGATCCTTGAGAAAGGGCTGC	NM_002395
DPH1	diphthamide biosynthesis 1(DPH1)	6.41e-19	4.7e-21	0.391	1.3113	UKv4_A_23_P118462	ATTGACTTGTGAAAACGCAAACATGAATATGGTTGGAGAGCCCTGGATTAGGAGGGTGAC	NM_001383
TRPV1	transient receptor potential cation channel subfamily V member 1(TRPV1)	6.65e-19	4.91e-21	0.572321	1.48691	UKv4_A_23_P375281	GGTTAAAACTACAGAACCACATCCCAAAGGTACCTGGTAAGAATGTTTGAAAGATCTTCC	NM_080706
KIF13A	kinesin family member 13A(KIF13A)	6.7e-19	4.98e-21	1.0016	2.00223	UKv4_A_24_P230691	TCATGCATTTAATGCATTTAGCTGTGGATATGTTTGGAAGCTTTTTTATGTTGCCTGATG	AK025303
PLCD4	phospholipase C delta 4(PLCD4)	7.17e-19	5.37e-21	1.38306	2.6082	UKv4_A_23_P385105	CAGCAAAGATTAGGGAAAGAGACTTGACCCCAGGACTGTACTACGACTCTTAAGAGAACA	NM_032726
VAMP2	vesicle associated membrane protein 2(VAMP2)	7.41e-19	5.6e-21	0.546137	1.46017	UKv4_A_23_P164341	AAACGGGGATGCTTGCCCCTCTCCAGGACTATTGAGCCCAGAGAGAGCTGTCCTCTCATT	NM_014232
PCDHA11	protocadherin alpha 11(PCDHA11)	7.53e-19	5.72e-21	0.758178	1.69135	UKv4_A_24_P360206	TCTTACTAACACCTATGATGTTACCTGAAATCAATCTCCCATATGTATGCTGTATGCTAT	NM_018902
TUBB3	tubulin beta 3 class III(TUBB3)	8.24e-19	6.3e-21	0.52079	1.43474	UKv4_A_24_P258633	GCGGCCTCAAGATGTCCTCCACCTTCATCGGGAACAGCACGGCCATCCAGGAGCTGTTCA	NM_006086
CDH12	cadherin 12(CDH12)	8.31e-19	6.39e-21	1.72121	3.29714	UKv4_A_32_P10936	AACAGACACCGTCTTTATGTCAAGAAGCAATAGCGACACTCTGACTCTCCTCATTCCTTT	NM_004061
SCN7A	sodium voltage-gated channel alpha subunit 7(SCN7A)	8.36e-19	6.47e-21	1.36119	2.56897	UKv4_A_23_P90944	AACAAGAGGCAGTTTCAGCAACCATCATTCAACGTGCTTATAAAAATTACCGCTTGAGGC	NM_002976
HEPN1	hepatocellular carcinoma, down-regulated 1(HEPN1)	8.36e-19	6.46e-21	0.798424	1.7392	UKv4_A_32_P210872	GTTTGATGAGCTAAAACAGTTCCTCATTTGGTCTAGTTTTCGGGCCAGGGGAGTAAGTGA	NM_001037558
ARHGAP21	Rho GTPase activating protein 21(ARHGAP21)	9.09e-19	7.14e-21	0.784334	1.7223	UKv4_A_23_P115608	TCGGATAGTTGTATACAAATGAGCAAGGTATTTGTTGCAACTTACTACATAGCATATACC	NM_020824
TPT1-AS1	TPT1 antisense RNA 1(TPT1-AS1)	9.77e-19	7.74e-21	0.716671	1.64339	UKv4_A_23_P326987	CATGGAGGTTTCATATACACCACTTACAGTTTTCAGCTCCTCAGTAGTGACAAAGCCATA	AK124332
LRRC37BP1	leucine rich repeat containing 37B pseudogene 1(LRRC37BP1)	9.97e-19	7.94e-21	0.644114	1.56278	UKv4_A_32_P28402	CACATTGGAGATAGTGGTTGTTGTGATAGATAACCTTAATTGTGTTTTCTTCCAAAACAG	AL713754
STAU2	staufen double-stranded RNA binding protein 2(STAU2)	1.03e-18	8.19e-21	0.852429	1.80554	UKv4_A_24_P374634	TGGGTTTTGAGCTCCATATACTCTTAGCAAGTAAGGGGGCGTCTTGCCCCTATATATCAT	AK002152
LOC401320	uncharacterized LOC401320(LOC401320)	1.23e-18	9.99e-21	0.872652	1.83103	UKv4_A_24_P918441	TAGCCAAGTGTAATCATCAGTAACCCTGTGTTCTATCCACAGGTAAAAAACAATCATCCT	AK096056
osbpl6	oxysterol binding protein like 6(OSBPL6)	1.32e-18	1.08e-20	0.643075	1.56165	UKv4_A_32_P220762	TTGTCTAATCTTGTTCTCTGTCATCCTAGATAATGAGGTGTTTGTGGGAGCAGAGCTCTG	AK123248
NDRG4	NDRG family member 4(NDRG4)	1.38e-18	1.15e-20	0.69478	1.61864	UKv4_A_23_P140748	GTCCTCCCATGTGTGGTGTTCTTCTGGAGGTTGTCTCTTTGGTCAAGGTGAACTTTTAAT	NM_022910
SLC22A4	solute carrier family 22 member 4(SLC22A4)	1.43e-18	1.19e-20	1.02665	2.03729	UKv4_A_23_P156180	AAACAAGAGACTCAATGGAGACAGAAGAAAATCCCAAGGTTCTAATAACTGCATTCTGAA	NM_003059
KCNMA1	potassium calcium-activated channel subfamily M alpha 1(KCNMA1)	1.44e-18	1.2e-20	0.980252	1.97281	UKv4_A_32_P192692	GAAGAGACTATATGCTGGTGCTCTGAAATGATCTACCCAACTCTGTCATCTGTAACAACC	NM_001014797
RAI1	retinoic acid induced 1(RAI1)	1.44e-18	1.21e-20	0.574135	1.48878	UKv4_A_23_P417144	GAAGACTGTAAATGTTAAGACGACTAGTGTTCTTATTAGTATATTGCTTCACACTGAAGA	NM_030665
BACE1	beta-secretase 1(BACE1)	1.6e-18	1.35e-20	0.580189	1.49505	UKv4_A_23_P52806	TTGTGGGGTGCATGGAGGAATTGGGACCTGGTTATGTTGTTATTCTCGGACTGTGAATTT	NM_138973
PRKCZ	protein kinase C zeta(PRKCZ)	1.66e-18	1.41e-20	1.1102	2.15875	UKv4_A_24_P924462	GCATGAGATGAAAGATGATATTTTAATTCTATCATTGAGGCATAGTCTTTCCAACACACC	AB007974
43351	septin 8(SEPT8)	1.81e-18	1.56e-20	0.702234	1.62702	UKv4_A_23_P144807	TGGAACTGTGTTGGATTTAAGATACCTTTTCACTCTTCCGTATGTCATGAGCCTTGTGCG	AF440762
FRY	FRY microtubule binding protein(FRY)	1.82e-18	1.58e-20	0.811455	1.75498	UKv4_A_23_P105862	ATATGTAAAGGGCCATTCTTAAGTTCTCTCCTTAAACTTAATGCTGTCAAGTGTTAGATG	NM_023037
FAM228A	family with sequence similarity 228 member A(FAM228A)	1.93e-18	1.69e-20	0.872892	1.83133	UKv4_A_32_P140742	TCGCCCTACTTCACTTTCACTTCACACTGTGTGATTCCAAAAGAGTGGCATAAAGCCTCT	NM_001040710
MYO9A	myosin IXA(MYO9A)	2.11e-18	1.86e-20	0.52273	1.43667	UKv4_A_32_P123168	GTCACCTTGCTAGTCATCCATTCTTAATGCCTATTTATCAGCCCTCTGAGGTCATATAAA	BC039397
FYN	FYN proto-oncogene, Src family tyrosine kinase(FYN)	2.31e-18	2.05e-20	0.490482	1.40491	UKv4_A_23_P502142	AATCCGAACCTCCTCTGTGAAGCATTCGAGACAGAACCTTGTTATTTCTCAGACTTTGGA	NM_002037
CNST	consortin, connexin sorting protein(CNST)	2.59e-18	2.33e-20	0.691098	1.61451	UKv4_A_23_P405175	CCTTTCCTTATCTGAGGTGTAGTGGTCTAACATTTAGGAAGCCTTGCTTTGACTTTATCG	NM_152609
MAPT	microtubule associated protein tau(MAPT)	2.86e-18	2.61e-20	0.710291	1.63613	UKv4_A_24_P224488	AGTTTGCCATGTTGAGCAGGACTATTTCTGGCACTTGCAAGTCCCATGATTTCTTCGGTA	NM_016834
PLSCR3	phospholipid scramblase 3(PLSCR3)	3.15e-18	2.89e-20	0.506525	1.42062	UKv4_A_23_P49597	TGGTGCTTGCTGCGATTCCTGTGCCTTATGTAACTGCCCTTCCTTCCCTTGCCCTAGGAA	NM_020360
LINC00174	long intergenic non-protein coding RNA 174(LINC00174)	3.29e-18	3.04e-20	0.707204	1.63264	UKv4_A_32_P97496	GTGCCTTGGGAAAACCCCATCTCTTCTTTTAACCTTGAGAGTGGATTTCTGACGAATTGA	NM_181722
PAM	peptidylglycine alpha-amidating monooxygenase(PAM)	3.47e-18	3.22e-20	0.806961	1.74952	UKv4_A_23_P213678	TCATTGCCAGTGTCTTTCTTTGGTGCCTTTCCTGTTCAGCATTCTTAGCCTGTGGCAATA	NM_000919
MCF2L	MCF.2 cell line derived transforming sequence like(MCF2L)	3.69e-18	3.43e-20	0.678935	1.60096	UKv4_A_23_P88106	TCAAAACTTTTGAAGCCCTTTCGGTGTCTAGTCTGCAGATGTTTTTGTATGTGTGCACCT	BC107067
MAP3K12	mitogen-activated protein kinase kinase kinase 12(MAP3K12)	3.8e-18	3.54e-20	0.499133	1.41336	UKv4_A_23_P105409	TCTACCTTCAGCTCAGAGAATCCATCAGATGGGGAGGAAGGCACAGCTAGTGAACCTTCC	NM_006301
TENM3	teneurin transmembrane protein 3(TENM3)	3.96e-18	3.7e-20	1.22463	2.33695	UKv4_Hs355484.1	GATGTATTACCATGAAAAGCTTGTGCCACATGACAGAAGTGAGATCATAGTCTTAACCTC	NM_001080477
ANKRD6	ankyrin repeat domain 6(ANKRD6)	4.02e-18	3.77e-20	0.964939	1.95198	UKv4_A_23_P70297	CCTTGTTTGTGGAGTCAAGTGTTGATATACTTGAGGCATGTTATGTGTCTTCTAATTAAT	AB023174
GLS	glutaminase(GLS)	4.03e-18	3.79e-20	0.669689	1.59073	UKv4_A_23_P39766	TTCAGTGTTACTGGAGTTTTCTTCATTGTGCACACAGGACAAATCTGATCTCTTTGGGAA	NM_014905
DISC1	disrupted in schizophrenia 1(DISC1)	4.23e-18	4.03e-20	0.785143	1.72326	UKv4_A_23_P62967	TCTGTGTTGTGGAGAAAAGCAACCATGCATTTACTGGTCAATGCCTTCTTGTATATGTAA	NM_018662
MTMR9	myotubularin related protein 9(MTMR9)	4.23e-18	4.03e-20	0.576072	1.49079	UKv4_A_24_P261052	TCTGATGAGAGTTTACTGACTTCTAGAGCCATTCTCTTTAACCGTCTGCAGGTCTAAGGA	NM_015458
AHI1	Abelson helper integration site 1(AHI1)	4.95e-18	4.76e-20	0.995112	1.99323	UKv4_A_24_P943484	ACATTACCAGTGTTGGAAAACTAATGAAGAAAACACTGTAATTGCTACTCAGCAAATGTG	NM_017651
CCDC88A	coiled-coil domain containing 88A(CCDC88A)	4.95e-18	4.79e-20	0.763069	1.6971	UKv4_A_24_P28739	AGCAAATGGCATTCCCAAGATAAAGCTGTTGTGCTTTAACTCATTTCTTTTCTTTGGTAT	NM_018084
UPP1	uridine phosphorylase 1(UPP1)	5.21e-18	5.06e-20	1.13775	2.20037	UKv4_A_23_P71989	GTTAGCCTGATTTGGGGTTTCTTCAAGAACATTCTACCAAATTTTTGTACTATTTCTAGG	NM_181597
FAM102B	family with sequence similarity 102 member B(FAM102B)	5.92e-18	5.92e-20	0.637746	1.5559	UKv4_A_32_P172864	GTTGACCAAATCCCATGGAGAAAAGACATCTCATTTGAGGTTCCCCTTCCTCTCATGTGT	NM_001010883
TRPV2	transient receptor potential cation channel subfamily V member 2(TRPV2)	6.77e-18	6.83e-20	1.18947	2.28069	UKv4_A_23_P207911	CAGAGGACAGAGCAGAGGATCTTTCCAACCACATCTGCTGGCTCTGGGGTCCCAGTGAAT	NM_016113
DPY19L1P1	DPY19L1 pseudogene 1(DPY19L1P1)	7e-18	7.11e-20	0.722755	1.65033	UKv4_A_24_P652033	TGGTGCAGCTTGAATCTTGGTAGCAAAACAGTGACTTCATCAGAAAATTTTGTCACTCTC	AK026768
SYNRG	synergin gamma(SYNRG)	7.11e-18	7.24e-20	0.551007	1.46511	UKv4_A_23_P207541	TTGCCAGGCCGAGGAAATAAAGCTTAAGTGAAACAGCTCTTGGGGGAAAAATGCCACTTT	AK091801
REEP2	receptor accessory protein 2(REEP2)	7.16e-18	7.3e-20	0.485223	1.3998	UKv4_A_23_P19182	CTCCCGGTTCCTTGGGAAGAGGGTGCCCATTGGACCTTTGGCACTGGATGAGCCAATAAA	NM_016606
AHCYL2	adenosylhomocysteinase like 2(AHCYL2)	7.74e-18	7.96e-20	0.588258	1.50343	UKv4_A_24_P72518	TCATCTAGTTCTGTCATCTTACTGAAAGGAATAACACTTCTAAAGATCACCATTTCTGAG	NM_015328
C11orf63	chromosome 11 open reading frame 63(C11orf63)	8.1e-18	8.37e-20	0.621738	1.53873	UKv4_A_23_P83751	TGGCTGCTTTCAAAGTCCTTCACATCGTATAGACAACATTTGATAGGAAGGAGACCAAAA	NM_024806
ABLIM2	actin binding LIM protein family member 2(ABLIM2)	8.52e-18	8.84e-20	0.811401	1.75492	UKv4_A_23_P255672	AACTGGAAACCCCCATTTCTCATTAGTGCAATGTCATATCTGATCCCAGGAAGCCTGGAA	NM_032432
THRA	thyroid hormone receptor, alpha(THRA)	8.59e-18	8.93e-20	0.68539	1.60814	UKv4_A_23_P207742	GGCATGAGTCTGTTTCCCAAGCTAGACTGTGTCTGAATCATGTCTGTATCCCCAGTGCCC	NM_003250
SEMA6D	semaphorin 6D(SEMA6D)	9.13e-18	9.51e-20	0.789942	1.72901	UKv4_A_23_P420442	TCTATGTGACCCCAGATAACATTTTGTAACATTGTGCTTCCTTGTAGTTTGTAATGTGAG	NM_153618
RAB6A	RAB6A, member RAS oncogene family(RAB6A)	9.79e-18	1.03e-19	0.477672	1.3925	UKv4_A_24_P13230	CATTTGTAAATACATTGTTTGCAGGACGAAAACTTCTGAGTTACAGCTCAGGAAAAGCCT	NM_002869
PLXNC1	plexin C1(PLXNC1)	1.06e-17	1.13e-19	1.12935	2.1876	UKv4_A_24_P196351	ACCTCAAACAAACAAAACTACCAAATAGATGACAGATCAGAATAAAGGTGAGAGGTCTGG	AF035307
ARHGEF7	Rho guanine nucleotide exchange factor 7(ARHGEF7)	1.06e-17	1.12e-19	0.761774	1.69557	UKv4_A_23_P417891	GTTGCATTGTATTGTACAGTATGCATATTATTGTTTGTGGTTGCATATGGCAATGAAGTG	NM_145735
S100B	S100 calcium binding protein B(S100B)	1.1e-17	1.17e-19	1.44004	2.71328	UKv4_A_23_P143526	AGCTTGATTTGCTTTGTGATTGAAAAATTGAAAACCTCTTTCCAAAGGCTGTTTTAACGG	NM_006272
PRKAG2	protein kinase AMP-activated non-catalytic subunit gamma 2(PRKAG2)	1.26e-17	1.36e-19	0.577108	1.49186	UKv4_A_23_P314760	AACTTGAACAAAGTCTCTGGGTCACGTTTTGCCTCATGAACACTGGCTGCAAGTGGTTAA	NM_016203
CASC15	cancer susceptibility candidate 15 (non-protein coding)(CASC15)	1.28e-17	1.39e-19	0.917107	1.88832	UKv4_A_24_P861099	TGCTTGAGCCTACGGAGAAGTATGTAACAAATTTGTGAAGGATTGGCATTAAAGATAGTC	AK094718
ANK3	ankyrin 3(ANK3)	1.35e-17	1.47e-19	0.865574	1.82206	UKv4_A_23_P202269	GTGTCATATTAGGTTAATAAGGCTGCTGTGTTTTAAAGGGCATTTTTATTTGGGTTTTGG	NM_001149
ccdc17	coiled-coil domain containing 17(CCDC17)	1.41e-17	1.55e-19	0.638546	1.55676	UKv4_A_23_P430800	GGCCTATTTCCAGACCTACAGGTTTACTACTCCATGTTCTGACATTGGGTCTAGAAGCAT	NM_152500
UBAP1L	ubiquitin associated protein 1 like(UBAP1L)	1.56e-17	1.71e-19	0.730745	1.6595	UKv4_A_24_P481783	GCATCTAGGCCCAATGCCAGACCTGGCAACCCATCCTAACTGTATTATTAAAACCAAGTA	AK023802
GDPD5	glycerophosphodiester phosphodiesterase domain containing 5(GDPD5)	1.6e-17	1.77e-19	0.852666	1.80583	UKv4_A_23_P87401	AAAGAGTGAGCTCAGGACTACTGGATCCCATGCCCAGGTGTCCAGCAGACCTCAAGGCAG	NM_030792
SNAP25	synaptosome associated protein 25(SNAP25)	1.6e-17	1.76e-19	0.68143	1.60373	UKv4_A_23_P210756	CTGATTCCAACAAAACCAGAATTGATGAGGCCAACCAACGTGCAACAAAGATGCTGGGAA	NM_003081
CD163L1	CD163 molecule like 1(CD163L1)	1.64e-17	1.83e-19	1.05386	2.07608	UKv4_A_23_P61466	AATCACTGAATGCCTCCTCAGGTCATTTAGCACTTATTTTATCCAGTATCTTTGGGCTCC	NM_174941
STX6	syntaxin 6(STX6)	1.76e-17	1.97e-19	0.760336	1.69388	UKv4_A_23_P331992	GCTTTTATCATTGCTTCCAAGAATTCAACAGGAACCACCATGACTTACTCAAGGACATCA	AK056657
VPS13D	vacuolar protein sorting 13 homolog D(VPS13D)	1.89e-17	2.13e-19	0.838808	1.78857	UKv4_A_23_P364837	AGTAAAATAAATGGAATAAGAGTAAATTGGGTAAGGAGATATCCAAAGCTACCCAGTCCC	NM_018156
ZBTB4	zinc finger and BTB domain containing 4(ZBTB4)	2.04e-17	2.3e-19	0.462828	1.37824	UKv4_A_23_P100654	GTATTTGAGCTGGGGAATTTGAATATTGTGAGTTTCAGATGTTGGAAATTTGGGATTTTG	NM_020899
CAMTA2	calmodulin binding transcription activator 2(CAMTA2)	2.05e-17	2.32e-19	0.62411	1.54126	UKv4_A_23_P365189	ACCCAGGCGGCCATCCTGATCCAGAGCAAGTTCCGAAGCTACTATGAACAGAAGCGATTT	NM_015099
ABLIM3	actin binding LIM protein family member 3(ABLIM3)	2.09e-17	2.37e-19	0.827916	1.77512	UKv4_A_24_P123408	TTTGACCGCAGCATGCACAAGCTCCAAAGTGGAATTGGCCGGCTGATTCTGAAGGAAGAA	NM_014945
ATP1A2	ATPase Na+/K+ transporting subunit alpha 2(ATP1A2)	2.1e-17	2.39e-19	1.83527	3.56839	UKv4_A_23_P148879	AGAAACATCTACAGGATCTTTATTGGTGACCTTTTGTAAGACATTAGTTTGAGGTACTAC	NM_000702
c5orf42	chromosome 5 open reading frame 42(C5orf42)	2.17e-17	2.48e-19	0.608342	1.52451	UKv4_A_23_P213877	TGGATATCATTGGGTTTCCATGCACAGGCCAGCACCTCAGTAATGTGGTTCTGAAAGATT	NM_023073
FAM228A	family with sequence similarity 228 member A(FAM228A)	2.36e-17	2.73e-19	0.90173	1.86831	UKv4_A_24_P169386	GTGGATGAAGAGAGGAGAACTGGTCTTCAGTGTGAGACAGGGAAAACGACATTCCATAAA	NM_001040710
SHANK2	SH3 and multiple ankyrin repeat domains 2(SHANK2)	2.47e-17	2.87e-19	0.892976	1.857	UKv4_A_23_P334883	CGTTCCTGTAACTTGTTCTACATTCCACAGTCTTTACCGTTTTATGTTCAAAATTACAAC	NM_012309
entpd3	ectonucleoside triphosphate diphosphohydrolase 3(ENTPD3)	2.61e-17	3.05e-19	1.5978	3.02682	UKv4_A_23_P212469	ACTAACCAATTACTTTCCCAGATCATAGACCTCTCTGCATAGTAGTCATAGGTCTTGACT	NM_001248
CTNND2	catenin delta 2(CTNND2)	2.81e-17	3.29e-19	0.746996	1.67829	UKv4_A_23_P110624	TCTAGGCTTCAGGTTGCATTGGGGTTCCTCTGTACAGCAAGATGTTTCTTGCCTTTTGTT	NM_001332
MSTN	myostatin(MSTN)	3.07e-17	3.62e-19	1.05877	2.08315	UKv4_A_23_P165727	ATTTATTTACTTCTGTTTTGTAAATTGGGATTTTGTTAATCAAATTTATTGTACTATGAC	NM_005259
CLCN6	chloride voltage-gated channel 6(CLCN6)	3.34e-17	3.96e-19	0.563745	1.4781	UKv4_A_24_P302374	CTTTGGAACTTGGGAGTTCTCATTGTAACCCTAACATGTGAGAATAAAATGTCTTCTGTC	NM_001286
rin2	Ras and Rab interactor 2(RIN2)	3.67e-17	4.42e-19	0.671552	1.59279	UKv4_A_24_P305570	TATGCAGTGAGGTTTGGCAAAATCTATTCCATGTGTGATTTGCTTGTAGAAACAATTTTG	NM_018993
RSRP1	arginine and serine rich protein 1(RSRP1)	3.74e-17	4.51e-19	0.831018	1.77894	UKv4_A_24_P2584	ATGGAAAACCTACCCAGCAAAGAAGCATAGCTTTTAGCTCTAATAATTCTGTAGCAAAGC	BC001892
VPS13D	vacuolar protein sorting 13 homolog D(VPS13D)	3.93e-17	4.79e-19	0.721622	1.64903	UKv4_A_23_P251216	AGGTAAACCTGGGCGGTGTGGCACTTCATTGAATTTATTAGTTTTGTATTCCAAGGACAT	AK001481
DISC1	disrupted in schizophrenia 1(DISC1)	3.93e-17	4.8e-19	0.617947	1.53469	UKv4_A_24_P928061	TTGTACAATCTGTTCCTCTGATCATCTCTACCAGGGAATAGTTGACTCTTTTACAGCATT	AK023443
ACADVL	acyl-CoA dehydrogenase, very long chain(ACADVL)	3.94e-17	4.81e-19	0.539179	1.45315	UKv4_A_23_P207650	CCAGTTATGTGCCTTCCCTCAAGCCAAAGCCGAAGCCCCTTTCCTTAAGGCCCTGGTTTG	NM_000018
CNTNAP2	contactin associated protein-like 2(CNTNAP2)	4.03e-17	4.93e-19	0.864159	1.82028	UKv4_A_32_P348891	CTCCTCCATCTCTGGTAGCTATTCTCCCGGCTATGCCAAGATAAACAAGAGAGGAGGTGC	NM_014141
TUBB2B	tubulin beta 2B class IIb(TUBB2B)	4.19e-17	5.18e-19	0.498507	1.41275	UKv4_A_23_P501276	GTGGACGAGCAGATGCTCAACGTGCAGAACAAGAACAGCAGCTACTTCGTGGAGTGGATC	NM_178012
SYNE1	spectrin repeat containing nuclear envelope protein 1(SYNE1)	4.45e-17	5.52e-19	0.600551	1.5163	UKv4_A_23_P500861	AACATACAATTTTTAAGAGCTTATATGGCAGCTTCCTTTTTACCTTGTTTTCCTTTGGGG	NM_182961
PHLDB1	pleckstrin homology like domain family B member 1(PHLDB1)	4.57e-17	5.67e-19	0.609095	1.5253	UKv4_A_23_P24555	CAACTGGGGCTTTTGTATAAGAAGACTTTAATATTCTGTAAGGAGCTTGGTCCTGTGAGT	NM_015157
ZNF365	zinc finger protein 365(ZNF365)	4.58e-17	5.71e-19	1.00213	2.00295	UKv4_A_24_P226970	GCTTTTTTGAAGAAATCACCAAAGTTTCTGGGAAACTATGTTCAAGGTTGAAATGGAGAG	NM_014951
RHBDL3	rhomboid like 3(RHBDL3)	4.6e-17	5.76e-19	1.14023	2.20417	UKv4_A_23_P308731	TGCGAGGTTTCTTCTCATCACCAGCTCAGCTAGGCCGGGCAGACAAGGACAGAAGACTCT	NM_138328
C6orf1	chromosome 6 open reading frame 1(C6orf1)	4.62e-17	5.79e-19	0.498765	1.413	UKv4_A_23_P81993	CAGGCAGGCTTTGGAGTTGTTTCCATGGTGATGGGGCCAGATGTATAGTATTCAGTATAT	NM_001008704
BAZ2B	bromodomain adjacent to zinc finger domain 2B(BAZ2B)	4.84e-17	6.09e-19	0.755061	1.6877	UKv4_A_23_P120048	TATTTTCGTCTGAAGGTAATGATAGCTATACAGTCTGTACAGTAATTATCCTCTACCAAC	NM_013450
TAOK1	TAO kinase 1(TAOK1)	4.85e-17	6.12e-19	0.552604	1.46673	UKv4_A_32_P127105	AAATGGTCCACAGCACTAACTGGTAAGGCTTATTGTACAGTATATTGTCAGTATTCTTCT	BC037740
KATNAL1	katanin catalytic subunit A1 like 1(KATNAL1)	4.9e-17	6.21e-19	0.672256	1.59356	UKv4_A_32_P75284	GTAAGTGCGTTGTTAAGACTTTTGTTTCAGTGTTTGTCTCCCAGTATTTGAACCTAATTT	NM_032116
CLASP2	cytoplasmic linker associated protein 2(CLASP2)	5.01e-17	6.36e-19	0.669105	1.59009	UKv4_A_23_P44295	GAGTACTGAATGGATGATTTGTCATAGGCTTTCCCCTTTCTTTCTGTTCTAGCAGCAGGA	NM_015097
PTPRZ1	protein tyrosine phosphatase, receptor type Z1(PTPRZ1)	5.43e-17	6.93e-19	1.90826	3.75356	UKv4_A_23_P168761	GGGAACTCACATCTGAGCATTGTTTTCCTCTTCCTAAAATTAGGCAGGAAAATCAGTCTA	NM_002851
REEP1	receptor accessory protein 1(REEP1)	5.99e-17	7.69e-19	0.842907	1.79366	UKv4_A_23_P96285	ATGTGGACTTGTGCTTATAAACTGGAGAGTTTAGTCATAATCCCTCCTGGCTTTGTGTGA	NM_022912
SPTAN1	spectrin alpha, non-erythrocytic 1(SPTAN1)	6.14e-17	7.92e-19	0.530441	1.44437	UKv4_A_23_P20832	TTGGAATAAGACTTAGGAGAAAATGGTGCTTCACTAACCCGCTTCCGGTCCAGTCACAAT	NM_003127
EPS8L1	EPS8 like 1(EPS8L1)	6.3e-17	8.18e-19	1.11976	2.1731	UKv4_A_23_P208779	CAGACTCTCCCCAATAGCGGAAGTCGATCTTCTGAAGGATGGCCAATCTGCTCCGGCCCT	NM_017729
SPTB	spectrin beta, erythrocytic(SPTB)	7.04e-17	9.19e-19	1.05299	2.07482	UKv4_A_32_P134968	ACCTGCTCAACCGTGCTTCCACCAACCAGAGGAAACCCATTTACTAGTTTTTCTAATAAA	NM_001024858
CCDC82	coiled-coil domain containing 82(CCDC82)	7.09e-17	9.28e-19	0.635984	1.554	UKv4_A_23_P312246	GGCTTTATAACAGATGACTGTCAAGTGAATGAGCTGTTGATATCCTGTCAGTTTAGTCAA	NM_024725
TRPV1	transient receptor potential cation channel subfamily V member 1(TRPV1)	7.1e-17	9.3e-19	0.567676	1.48213	UKv4_A_23_P500244	CGCAATGGCACATGCTTCCACTCCATCCATACTGGCATCCTCAAATAAACAGATATGTAT	NM_080706
ARHGEF10L	Rho guanine nucleotide exchange factor 10 like(ARHGEF10L)	7.2e-17	9.45e-19	0.715643	1.64222	UKv4_A_23_P382	GTGTGCGAGTGTGTGGGCTGGTGTGTGAATATCTATAAATAAGTATATATGGTGTATATT	NM_018125
ANKDD1A	ankyrin repeat and death domain containing 1A(ANKDD1A)	7.21e-17	9.49e-19	0.574103	1.48875	UKv4_A_24_P82155	CTACTTCCCAAAATAGTATTTCTCTCAGCAGATATTTCTTTGGTACTACCATGTATTGTG	NM_182703
SNRPN	small nuclear ribonucleoprotein polypeptide N(SNRPN)	7.25e-17	9.56e-19	1.71372	3.28005	UKv4_A_24_P601643	GCATAGTAAATTCTAGTTAAAAATACTAAACTACTAAGTTTTAGTTAACATACATGCTCA	AF400502
PLA2G4C	phospholipase A2 group IVC(PLA2G4C)	7.3e-17	9.64e-19	0.725244	1.65318	UKv4_A_23_P50508	TCCAGATGGCCAGAATGAATGTGATAGTTCAGACCAATGCCTTCCACTGCTCCTTTATGA	NM_003706
MACF1	microtubule-actin crosslinking factor 1(MACF1)	7.3e-17	9.65e-19	0.468498	1.38367	UKv4_A_23_P391778	TTTTCATGTGAATATTTATGTAGATAAAATTTGCCTCCTGGTAACCCTGTAATGGATGGG	NM_033044
PKD1L1	polycystin 1 like 1, transient receptor potential channel interacting(PKD1L1)	7.52e-17	9.98e-19	1.06658	2.09446	UKv4_A_23_P318432	CTACTTGGATGAATTTGCAAATCTGTTAGACGAACTTCTGATGAAGATTAATGGTTTGTC	NM_138295
ANKRA2	ankyrin repeat family A member 2(ANKRA2)	8.14e-17	1.09e-18	0.435156	1.35206	UKv4_A_23_P159012	TTATTCTACCCTAGTCATCTTCACTCGTGTATTAAGTCATTCACTTTATATAGGGTTTGC	NM_023039
PLXNA4	plexin A4(PLXNA4)	8.67e-17	1.16e-18	1.29158	2.44796	UKv4_A_23_P338578	TTGTTGCTTCCTAAATGTACCTGGGAATTCTTCCTAAAATTACTCTGGAAATTTGAATCC	NM_181775
NCOA7	nuclear receptor coactivator 7(NCOA7)	8.73e-17	1.17e-18	0.953743	1.93689	UKv4_A_24_P12438	CCTTTACATTATTCTCCTATTTTAGACATTTTGTGAAAGAGAACAAATTGTCCAGTGGCC	NM_181782
PYGB	phosphorylase, glycogen; brain(PYGB)	8.9e-17	1.2e-18	0.464851	1.38018	UKv4_A_23_P331670	TGGAATTGCCGAGAAATCTAGCACCTTGCATGCTGGATCTGGGCTGCGGGGAGGCTCTTT	NM_002862
CNNM4	cyclin and CBS domain divalent metal cation transport mediator 4(CNNM4)	8.92e-17	1.21e-18	0.437399	1.35416	UKv4_A_23_P119923	CGTTATGAGTTTGACTCTCGGGGAGTTTTGTTGTTATGACTCTTGTGTCTTTTGTCACAA	NM_020184
STX12	syntaxin 12(STX12)	9.68e-17	1.32e-18	0.625589	1.54284	UKv4_A_23_P385206	GCACAGTGGCCCAAAGAGCAGCTTCAGAGATAATTCCTTGGTTCTATGATCCCTGTTTAA	NM_177424
LOC105379239	uncharacterized LOC105379239(LOC105379239)	1.06e-16	1.46e-18	0.840557	1.79074	UKv4_A_32_P168812	CCTCCATGCACCATGATTTCAATGATTGTTTCAGTGTCATTTTAAATGTTTTCTTGTGAC	AK094525
MCF2L	MCF.2 cell line derived transforming sequence like(MCF2L)	1.09e-16	1.51e-18	0.948842	1.93032	UKv4_A_23_P99496	GCTTTTCTAAGAATGGAGTACTCGTTTTCAAGAGATTTGTCCTAATTATATTTTCCAGCG	AK022184
VPS13C	vacuolar protein sorting 13 homolog C(VPS13C)	1.09e-16	1.52e-18	0.743229	1.67392	UKv4_A_23_P206228	GGGATCATTATCAGTAATTTCATAGCAACTGTTCTAGTGTTTTGTGTTTTTAAAACAGAA	NM_017684
AFAP1L2	actin filament associated protein 1 like 2(AFAP1L2)	1.14e-16	1.59e-18	0.705052	1.6302	UKv4_A_23_P406341	AAGCTGAAGCACTAATCCCACTAAGTTAAAGACTTCTTTCCAGTCCAAGGCAGGCCTGAA	NM_032550
CPEB4	cytoplasmic polyadenylation element binding protein 4(CPEB4)	1.16e-16	1.62e-18	0.693378	1.61707	UKv4_A_23_P251937	GTATGTCAGTTAATTGTACTACTTGGCTGAATTTCCATATAGTTTTTACTGTGTATGGGG	NM_030627
CRTC2	CREB regulated transcription coactivator 2(CRTC2)	1.16e-16	1.64e-18	0.478394	1.39319	UKv4_A_23_P12178	CCCAGATCCTCTTTCTAGCATGAATGAAGGATGCCAAGAATGAGAAAAAGCAAGGGGTTT	NM_181715
PNMA2	paraneoplastic Ma antigen 2(PNMA2)	1.19e-16	1.69e-18	0.704885	1.63001	UKv4_A_24_P389415	AGCACCATTTAGTTATATGTGCTAGGCAAATCTCCAACACAGTTGATGTGTAGTCTTGTG	NM_007257
CAB39L	calcium binding protein 39 like(CAB39L)	1.21e-16	1.72e-18	0.74035	1.67058	UKv4_A_24_P56363	CCCTGACAGTTCAGAGTCCCTTCGAATTGCACTTTTCTGGTTTCGCTTATTTAATTAAAA	NM_030925
NECTIN1	nectin cell adhesion molecule 1(NECTIN1)	1.23e-16	1.75e-18	0.824975	1.7715	UKv4_A_24_P50890	TGCTCTTCTGACCCCTGCTGTGAGGAATGGGATTCTTGGTCGAAAAAATTGGTTTTCCTT	NM_002855
GLTSCR1L	GLTSCR1 like(GLTSCR1L)	1.28e-16	1.83e-18	0.428373	1.34572	UKv4_A_23_P350886	AAGAAATATTTTAGCTCTGAAGGATTTAGTAGATTCTGTTAGATTAGGGAGGCCTTACAG	NM_015349
GK5	glycerol kinase 5 (putative)(GK5)	1.51e-16	2.2e-18	0.77743	1.71407	UKv4_A_23_P258582	ATGTCCATTTTGGAGACAGATATGATAGAACTAGAAATTAAGTTGCATTTCTGCAAGTGC	NM_001039547
IGIP	IgA inducing protein(IGIP)	1.63e-16	2.39e-18	0.727206	1.65543	UKv4_A_24_P110558	TTTGAGCATTCTGTATTAAATATGTGCAGTTATTATCACATGAAGAAACGCAGTGTGTCG	NM_001007189
MYO9A	myosin IXA(MYO9A)	1.66e-16	2.45e-18	0.533959	1.4479	UKv4_A_23_P205841	TGAAAGCAAAAGCCTTTGGGTTTATTTTGGGATAGTTAGGAGCTAGGGTAGAATATAATT	NM_006901
DUSP26	dual specificity phosphatase 26 (putative)(DUSP26)	1.78e-16	2.63e-18	0.551743	1.46586	UKv4_A_23_P146134	CCAAAAACATACAGAGGTGCATGGCTGGCAGTCTTGAAATTGTCACTCGCTTACTGGATC	NM_024025
AGPAT4-IT1	AGPAT4 intronic transcript 1(AGPAT4-IT1)	1.86e-16	2.76e-18	0.857077	1.81136	UKv4_A_23_P70359	TTTTCTGGCAGTGTAAGGTCTACACCATTTTCCTCTCAGCATCAGAGAAGGCAGAAAGCA	AK026765
DHRS12	dehydrogenase/reductase 12(DHRS12)	1.87e-16	2.79e-18	0.509979	1.42403	UKv4_A_23_P205200	GTACCAGAATTGCTTAGAAGATACCAGAAGGTGCGGTCTAGGGACCAGTGAATAAGAAGA	NM_024705
HSD17B3	hydroxysteroid 17-beta dehydrogenase 3(HSD17B3)	1.98e-16	2.98e-18	1.37305	2.59017	UKv4_A_23_P43415	GACAAAGTATCTAAATACAAATGTGATAACCAAGACTGCTGATGAGTTTGTCAAAGAGTC	NM_000197
WDR7	WD repeat domain 7(WDR7)	2.06e-16	3.11e-18	0.462766	1.37818	UKv4_A_23_P164528	AAGATGACATGACGTGACACCTGTATGAAAATGTGATGATTGAACTCCCTGTGTACAGCG	NM_015285
neurl4	neuralized E3 ubiquitin protein ligase 4(NEURL4)	2.07e-16	3.13e-18	0.41136	1.32994	UKv4_A_23_P360179	ATTTATTTCCGTTTTTGTTTCTGGTTACTGTGAATCCCAGAGGAGTCTCTCCCTGTGCCC	NM_032442
PDE4DIP	phosphodiesterase 4D interacting protein(PDE4DIP)	2.11e-16	3.2e-18	1.7064	3.26345	UKv4_A_23_P149153	AAACAGCATCTGGATAAAACATGGGCTGATGTGGAGAATCTCAACAGTCAGAATGAAGCT	NM_014644
PJA2	praja ring finger ubiquitin ligase 2(PJA2)	2.37e-16	3.63e-18	0.588907	1.50411	UKv4_A_23_P133470	GTTTGTTTCCTTTTAAGTACTGTTGATCAGTTGTGACACTTACTGGTTAAACTTACGTTG	NM_014819
DKK3	dickkopf WNT signaling pathway inhibitor 3(DKK3)	2.53e-16	3.91e-18	0.790336	1.72948	UKv4_A_23_P162047	GTGTGAAACATGGTTGTAATATGCGACTGCGAACACTGAACTCTACGCCACTCCACAAAT	NM_015881
PRUNE2	prune homolog 2(PRUNE2)	2.78e-16	4.34e-18	1.20123	2.29936	UKv4_A_23_P406025	TGCATTGGATTGCTCAGAATAAAGTGTCTGTTAGACTTCGTTTTGGTAAATAAATTCTCC	BC022571
THSD7A	thrombospondin type 1 domain containing 7A(THSD7A)	2.78e-16	4.33e-18	1.00851	2.01183	UKv4_A_32_P11670	TTTTTTCTCCATTTCTATCACACAGATTTGAAGAGATCAGTATCTATCATTGTAAAATAT	BC030083
KLHL35	kelch like family member 35(KLHL35)	2.84e-16	4.45e-18	0.955032	1.93862	UKv4_A_23_P351837	GGGGGTCTCATGAGCAAAATCTTCACCTATGATCCAGGCACAGATGTGTGGGGGGAGGCA	NM_001039548
CNTNAP5	contactin associated protein like 5(CNTNAP5)	2.89e-16	4.55e-18	1.12965	2.18806	UKv4_A_23_P56787	TCTTCAAAATGCCTCCTCCAATTTTGTAAGAATGCTAGCTAGGTATTCCTGGGATTATTA	NM_130773
SPTBN1	spectrin beta, non-erythrocytic 1(SPTBN1)	3.17e-16	5.02e-18	0.490907	1.40533	UKv4_A_23_P102523	ATGATGGCAATGAGTACCTCTTCCAAGCCAAAGACGATGAGGAAATGAACACATGGATCC	NM_003128
FAM63B	family with sequence similarity 63 member B(FAM63B)	3.21e-16	5.11e-18	0.571548	1.48612	UKv4_A_24_P392333	GGGAAAGCCTACACAACGTAGATGGTGATGGAAATTTCTGTGACTCAGAATTTCATCTTC	NM_001040453
ROBO3	roundabout guidance receptor 3(ROBO3)	3.26e-16	5.2e-18	0.710815	1.63673	UKv4_A_23_P87082	AGCGGGTGCTCCACCCAGATGAAGAGGCCTGGCTCCCATACAGCAGACCAAGCTTCCTGT	NM_022370
CNTNAP1	contactin associated protein 1(CNTNAP1)	3.31e-16	5.29e-18	0.569323	1.48383	UKv4_A_23_P411113	TTTTCCAAGATATGCAATGGCCTTTGTGCCTGCCCAAAGGCTTCGCCCCTCCAGTGCATG	NM_003632
NBPF15	neuroblastoma breakpoint family member 15(NBPF15)	3.42e-16	5.47e-18	0.568696	1.48318	UKv4_A_32_P27020	AAAGAAGAAAACATTCTCTGCCTGAGTTTTAATTTTTGTCCAAAGTTAATTTTAATCTAT	NM_173638
PLXNA4	plexin A4(PLXNA4)	3.58e-16	5.75e-18	1.49279	2.81432	UKv4_A_24_P772488	GTCCTGCTGAGTTACCATAGCAACCAGCAACTCCAGGGTACCACAACAGACAATGGCTCA	NM_020911
osbpl6	oxysterol binding protein like 6(OSBPL6)	3.75e-16	6.06e-18	0.567363	1.48181	UKv4_A_23_P108823	GTTTAGCAAAGTAGACAGCCCTGTTCTTTGGTAGACTGGGAATGTAGAGCTAGCCAACAT	NM_032523
CA13	carbonic anhydrase 13(CA13)	3.81e-16	6.19e-18	0.638606	1.55682	UKv4_A_23_P381714	ATTACTGTCTGTGAGAGTTACTACTTTGTAACTTATGGTTTCTGCTTCAGTATTGTGTTG	NM_198584
QPCT	glutaminyl-peptide cyclotransferase(QPCT)	3.96e-16	6.45e-18	0.865858	1.82242	UKv4_A_23_P16915	CATATTCCATTTTTAAGAAGAGGTGTTCCAGTTCTGCATCTGATACCGTCTCCTTTCCCT	NM_012413
ARHGEF10L	Rho guanine nucleotide exchange factor 10 like(ARHGEF10L)	3.97e-16	6.52e-18	0.734983	1.66438	UKv4_A_23_P386	AAACCTCACAACTGCCTGGCAAGCCCAGTATCACTTGTTTGGGCCCTAGCGGGACTCCAA	NM_001011722
STXBP5	syntaxin binding protein 5(STXBP5)	3.97e-16	6.55e-18	0.734819	1.66419	UKv4_A_24_P20996	CTGGAAAATGTTCATATATATGTATATGAATGTCTCTTTATGCTGAAGGGCTCTGATTGG	BC043173
TTLL3	tubulin tyrosine ligase like 3(TTLL3)	3.97e-16	6.52e-18	0.566297	1.48072	UKv4_A_23_P380928	TTGCCTCTGCCCTTTGAAGTCGGAACAATTCCTAGCACCTGTCGGAAGGTCAAGGCCAAA	NM_001025930
Miat	myocardial infarction associated transcript (non-protein coding)(MIAT)	4.04e-16	6.66e-18	0.862042	1.81761	UKv4_A_24_P595223	TGGCTGAGATGATACCCGACCCTCTAGGGAAATTCTTAGAGTAACTTCTAGGAAATGTCA	NR_003491
PLP1	proteolipid protein 1(PLP1)	4.19e-16	6.97e-18	2.19977	4.59405	UKv4_A_23_P85201	TTCATGGGGTATTATCCATTCAGTCATCGTAGGTGATTTGAAGGTCTTGATTTGTTTTAG	M54927
PCDHGA11	protocadherin gamma subfamily A, 11(PCDHGA11)	4.19e-16	6.96e-18	0.459475	1.37504	UKv4_A_23_P354734	GTACTGACTTCTCCTATAAGCGCTTCTCTTCGCATAGTCACGTAGCTCCCACCCCACCCT	NM_032092
TUBB6	tubulin beta 6 class V(TUBB6)	4.36e-16	7.29e-18	0.441905	1.3584	UKv4_A_24_P313756	GGATGAAATGGAGTTCACCGAGGCGGAGAGCAACATGAACGACCTGGTATCCGAGTACCA	NM_032525
ABR	active BCR-related(ABR)	4.42e-16	7.39e-18	0.910636	1.87987	UKv4_A_23_P503182	GCTGCCAGTTTCTGCTGATACACAGGTAGGATGGGACCCTTCATGAATATCTGACTTTAA	NM_021962
PPIP5K1	diphosphoinositol pentakisphosphate kinase 1(PPIP5K1)	4.45e-16	7.47e-18	0.393836	1.31388	UKv4_A_23_P205818	TTCAGAGCAACTACTTAAAATGCTCTAGAGGATTCTTAGCCAGTCTGTGAAAGTGGGCCT	NM_001024463
TP63	tumor protein p63(TP63)	4.53e-16	7.63e-18	1.27819	2.42534	UKv4_A_23_P327380	TCTGTTATGGGCTTTTGGGGAGCCAGAAGCCAATCTACAATCTCTTTTTGTTTGCCAGGA	NM_003722
ATXN1	ataxin 1(ATXN1)	4.55e-16	7.67e-18	0.633451	1.55127	UKv4_A_24_P294842	CTGAGACTCCGTACTACTGGATGTTTTAATATCAGATCATTACCCACCATATGCCTCCCA	NM_000332
SV2B	synaptic vesicle glycoprotein 2B(SV2B)	4.67e-16	7.93e-18	1.61959	3.07287	UKv4_A_23_P100022	ATGTCGGCTGTGGAGGGTTAAAGGGATGAGGCTTTCCTTTGTTTAGCAAATCTGTTCACA	NM_014848
DPYD	dihydropyrimidine dehydrogenase(DPYD)	4.76e-16	8.08e-18	0.771421	1.70695	UKv4_A_23_P135548	GTAAAATCCCCTTCGCTGAAATTGCTTATTTTTGGTGTTGGATAGAGGATAGGGAGAATA	NM_000110
QPCT	glutaminyl-peptide cyclotransferase(QPCT)	4.92e-16	8.38e-18	0.899094	1.86489	UKv4_A_24_P71468	GTGTGGAAACATCTATCCTATAGATCATCCTATTCTTATGTGTCTTTGGTTATCAGATCA	NM_012413
ADCY1	adenylate cyclase 1(ADCY1)	5.27e-16	9.02e-18	1.09581	2.13733	UKv4_A_24_P577694	AGAGTGATGTGGGCAAGGGTGTCAATTTTCTCGCACAATACAAACTCACTGAGGATGCTT	NM_021116
IFFO1	intermediate filament family orphan 1(IFFO1)	5.46e-16	9.38e-18	0.392272	1.31246	UKv4_A_23_P87742	CTCAGGGTCTCTGTTTAAGTATCAGCTAAAGATGTGCTTCCTCCGTGTCTGTCATACACT	NM_080731
NBPF15	neuroblastoma breakpoint family member 15(NBPF15)	5.57e-16	9.58e-18	0.622995	1.54007	UKv4_A_23_P103454	ACTGGTTACTTGGTTAAGGAGGGGTCTAGGAGATCTGTCCCTTTTAGAGACACCTTACTT	NM_001102663
PLEKHG5	pleckstrin homology and RhoGEF domain containing G5(PLEKHG5)	5.67e-16	9.78e-18	0.75659	1.68949	UKv4_A_23_P149626	CTTCCCAGTCCCACAGGCCACCCCTGGCTTGGGCTGGGTTCTGTGAAGTTACGTATTTAT	NM_198681
R3HDM2	R3H domain containing 2(R3HDM2)	5.71e-16	9.87e-18	0.388271	1.30882	UKv4_A_23_P10374	TGTTTGTTTGAGGTTCGTGCCGCAGTAACAGACACAGTATTTAATTGCACATACAGATGT	NM_014925
NCAM1	neural cell adhesion molecule 1(NCAM1)	5.9e-16	1.02e-17	0.681837	1.60418	UKv4_Hs454507.2	GATGCTAGATTATAATTTCAAACTGTGAAGAATAATGGTCTTGTCATTTGCTCAATGTGG	NM_000615
C6orf89	chromosome 6 open reading frame 89(C6orf89)	5.9e-16	1.02e-17	0.477297	1.39213	UKv4_A_24_P612441	TTGAGCTTTTAGTATGTGTTCAAGTGCAGGATACTACAAACTGGTAAAGACTTCCACCAT	NM_152734
LRGUK	leucine rich repeats and guanylate kinase domain containing(LRGUK)	5.95e-16	1.04e-17	1.43804	2.70952	UKv4_A_24_P346517	AGACCCGGAAAGCACTACCTATACAATCATTTTCACATGAAAAAGAGTCTCACCAACACA	NM_144648
ANKRD6	ankyrin repeat domain 6(ANKRD6)	6.29e-16	1.1e-17	0.685214	1.60794	UKv4_A_24_P146188	ACAGGCTCCCGACTGAGAAACGTCAAGGTCCAGACAGCCTTGCTACCCATGAATGAGGCA	NM_014942
CAPS2	calcyphosine 2(CAPS2)	6.99e-16	1.23e-17	1.13814	2.20097	UKv4_A_32_P209208	GACATGGATGTATTCGTTTCTGATCATGAGAAGAGGCTCTTGTCATACATATCGTTCCAT	AK091839
DGKD	diacylglycerol kinase delta(DGKD)	7.21e-16	1.28e-17	0.487746	1.40225	UKv4_A_23_P210253	CACCGTGGAAACAAACGCCTCTTGTATTGTCATGTACATAGTCCATACCTGAGTGCTGTA	NM_003648
AMIGO2	adhesion molecule with Ig like domain 2(AMIGO2)	7.23e-16	1.29e-17	1.97424	3.92921	UKv4_A_23_P14083	TCTTAGCTTTTAGCACTATTGGTAATTTCAGAGTAGGCCCAAAGGTGATATGACTCCCAT	NM_181847
hivep1	human immunodeficiency virus type I enhancer binding protein 1(HIVEP1)	7.31e-16	1.3e-17	0.531642	1.44557	UKv4_A_23_P19619	GACCAATAATTGTTGTTTTGTGTCAGCTCCAGCCATTTTTGTACATGTTGTATAGACAAT	NM_002114
ATP6V0A1	ATPase H+ transporting V0 subunit a1(ATP6V0A1)	7.49e-16	1.34e-17	0.54913	1.4632	UKv4_A_24_P333733	GTTTTCGTGATGATCTTTGCTCTGTTTCCAGTGGGGTTTGAAGCAGAGTTCAGGGAACCC	NM_005177
DNER	delta/notch like EGF repeat containing(DNER)	7.77e-16	1.39e-17	1.27028	2.41209	UKv4_A_23_P362148	CTGTGGTTGTTACAGAATAAGTCTAATCAAGGAGAAGTTTCTGTTTGACGTTTGAGTGCC	NM_139072
CAMK2B	calcium/calmodulin dependent protein kinase II beta(CAMK2B)	7.86e-16	1.41e-17	0.682707	1.60515	UKv4_Hs321572.1	CTTCTGGGCTGAGACAAGGGTCTGTGCAGGGGTTTACTGAAGTGGGAGTGCCTTTGGAAT	AF131776
PLEKHA5	pleckstrin homology domain containing A5(PLEKHA5)	8.02e-16	1.44e-17	0.56615	1.48057	UKv4_A_23_P218068	GGTATTTTGAAGTACTGGGCTTATATTTAATTGGAATACATGTGTACAGCAATAAGCAGG	NM_019012
LYSMD2	LysM domain containing 2(LYSMD2)	8.02e-16	1.44e-17	0.392932	1.31306	UKv4_A_32_P120895	AGTGATTAGTTCCCTCTGGCTTTCTATAATTTTAAGTCTTTATTATGGCATGATGGCAAG	NM_153374
STMN4	stathmin 4(STMN4)	8.18e-16	1.48e-17	0.613147	1.52959	UKv4_A_23_P31739	TGGCCAAGGGGCGTTTCCTCTGCTTTTGGTGTTTGTACATGTTAAGAATTGACCAGTGAA	NM_030795
EPB41L3	erythrocyte membrane protein band 4.1 like 3(EPB41L3)	8.79e-16	1.59e-17	1.31596	2.48967	UKv4_A_23_P4536	AGTCATGCAAACCGTTAGGAAAACCAGAGCCTATATGGAGTTCCCTCTTCTAACCCAACT	NM_012307
RUFY2	RUN and FYVE domain containing 2(RUFY2)	8.97e-16	1.63e-17	0.487595	1.40211	UKv4_A_24_P1167	ACTGTAGAAATTGTGGGGAAATTTTCTGTAATGCCTGCTCTGACAACGAACTACCTTTGC	NM_017987
PMP2	peripheral myelin protein 2(PMP2)	9.3e-16	1.7e-17	2.15064	4.44024	UKv4_A_32_P108870	TACGAGTTTAAAAACTGCGTTGTTATTTTTAGAGATTTGTGATAATACAACTTGTTATAA	NM_002677
CDH12	cadherin 12(CDH12)	9.57e-16	1.75e-17	1.35655	2.56072	UKv4_A_23_P144847	ACAAAATTCGCAGGGATATAAAACCAGACTCTCTCTGTTTACCTCGTCAGAGACCACCCA	NM_004061
PLB1	phospholipase B1(PLB1)	9.93e-16	1.83e-17	0.996669	1.99539	UKv4_A_23_P329321	AGGAGTTGATAGCGATTACATTGTTGTGATGGTTGTAACATCAGGCTACACTTGACTAGG	AK055428
CDH10	cadherin 10(CDH10)	1.09e-15	2.02e-17	1.90124	3.73534	UKv4_A_23_P144656	GAACAGGATAGTTCTCCCTTAAGCAACCTCACAAACAAGCCGCTTCTGTTAGGTACATGT	NM_006727
FLJ33360	FLJ33360 protein(FLJ33360)	1.16e-15	2.17e-17	0.786387	1.72475	UKv4_A_24_P307724	AGTCATTGACTTTCTTTGTTGTTACTTTCAGCATATCCCCTGTCTGGCACAAAGGGAGCA	NM_001001702
AKR1C1	aldo-keto reductase family 1 member C1(AKR1C1)	1.17e-15	2.18e-17	0.766587	1.70124	UKv4_A_24_P152968	AATGGATTCGAAATATCAGTGTGTGAAGCTGAATGATGGTCACTTCATGCCTGTCCTGGG	NM_001353
GRID2	glutamate ionotropic receptor delta type subunit 2(GRID2)	1.18e-15	2.21e-17	1.3829	2.60792	UKv4_A_32_P229221	AAATTCCCCTCCAAGTGACACGGCTTTGCGAAGGAGGTTTCCTCAGGCTGGGCTCTTTCT	AB209318
SNRPN	small nuclear ribonucleoprotein polypeptide N(SNRPN)	1.19e-15	2.22e-17	0.857922	1.81243	UKv4_A_24_P607880	AATGGCCTTTTTCTTTTTCAGTAGTACATACACATCTGTGTCATTTGTTGAATGACGACA	AL832758
CADM1	cell adhesion molecule 1(CADM1)	1.19e-15	2.24e-17	0.749828	1.68159	UKv4_A_23_P203120	GAAAGAGTACTTCATCTAGATCAGCCTTTTTGTTTCAATGAGGTGTCCAACTGGCCCTAT	NM_001098517
CTNND2	catenin delta 2(CTNND2)	1.21e-15	2.28e-17	0.781105	1.71845	UKv4_A_24_P380196	TAGCAGTATTGTTCGTTCTGATATGTGAATTTGTTTGTGACAACTAAACAAGGCATTCAG	NM_001332
MTCH1	mitochondrial carrier 1(MTCH1)	1.22e-15	2.31e-17	0.40657	1.32553	UKv4_A_23_P145388	ACTACTCAGAATGTGTCCTCCTCATCTAATGCTCATCTGTTTAATGGTGATGCCTCGCGT	NM_014341
SULT4A1	sulfotransferase family 4A member 1(SULT4A1)	1.23e-15	2.32e-17	0.622926	1.54	UKv4_Hs189810.1	CAATGGCCTGGACCGTAAGGATAAAGCCTGTAATATATGCAACTAGAATGTCTGCCTTTT	NM_014351
OBSCN	obscurin, cytoskeletal calmodulin and titin-interacting RhoGEF(OBSCN)	1.23e-15	2.31e-17	0.504581	1.41871	UKv4_A_24_P273157	ATGGGACCAGATGTGAGCTGCAGATTCATGGCCTGTCTGTGGCAGACACTGGGGAGTACT	NM_052843
NTRK1	neurotrophic receptor tyrosine kinase 1(NTRK1)	1.24e-15	2.33e-17	1.84085	3.5822	UKv4_A_24_P265506	AGAACCCACAATACTTCAGTGATGCCTGTGTTCACCACATCAAGCGCCGGGACATCGTGC	NM_001012331
CGNL1	cingulin like 1(CGNL1)	1.24e-15	2.35e-17	1.19743	2.2933	UKv4_A_23_P163306	ACCTCCATGTGAGTGAATTCCTGGATAAAGCAAGATTTCCTTTCAATAAACGCTGTCACC	NM_032866
RTN4	reticulon 4(RTN4)	1.25e-15	2.36e-17	0.559931	1.4742	UKv4_A_23_P56933	GGGCATATCTGGAATCTGAAGTTGCTATATCTGAGGAGTTGGTTCAGAAGTACAGTAATT	NM_020532
ASMT	acetylserotonin O-methyltransferase(ASMT)	1.3e-15	2.47e-17	0.855222	1.80904	UKv4_A_23_P255535	GGAGCCATTTATGATGCCATTTTAGCCAGGAAATAACTGTTTCTTGTGACCTGGAACTAA	NM_004043
MTURN	maturin, neural progenitor differentiation regulator homolog(MTURN)	1.32e-15	2.52e-17	0.612527	1.52893	UKv4_A_32_P100439	CTGAGAGTGAGGACCTCATCCGACCATGTAATTACCATTCGCTTGCTATTAAAGAGCCTT	NM_152793
CPNE9	copine family member 9(CPNE9)	1.35e-15	2.58e-17	0.797515	1.7381	UKv4_A_23_P57829	CCATGTTTGAGGCAATGGAAGAGTTGGACGGTGATGATGTGCGCGTGTCCTCTAGGGGAC	NM_153635
ZFYVE27	zinc finger FYVE-type containing 27(ZFYVE27)	1.5e-15	2.9e-17	0.48853	1.40301	UKv4_A_23_P323924	AGAGTTCAGTACCCCGTGCTTTCTTTACACTGGAGAGGAACTAAAAGGATCTCTGTGTCT	NM_001002261
TMEFF2	transmembrane protein with EGF like and two follistatin like domains 2(TMEFF2)	1.57e-15	3.06e-17	1.4225	2.6805	UKv4_A_23_P125383	GAGAGCTTGGACTACACAATACAGTATTATAGACAAAAGAATAAGACAAGAGATCTACAC	NM_016192
PRKAG2	protein kinase AMP-activated non-catalytic subunit gamma 2(PRKAG2)	1.57e-15	3.05e-17	0.593884	1.5093	UKv4_A_23_P44366	CCGAGCTTGAATGTGGAAGTCTTTGAACCTTTTACCAAATCAGTTTGTTTTCTTTAGATT	NM_024429
CCDC88A	coiled-coil domain containing 88A(CCDC88A)	1.65e-15	3.22e-17	0.678185	1.60013	UKv4_A_24_P20120	TTGGACAATGAAAATGCCTTAAAAGGAATGCATATGGATAAAGTTGCACTTATAACACCC	NM_018084
L3MBTL1	l(3)mbt-like 1 (Drosophila)(L3MBTL1)	1.68e-15	3.31e-17	0.643841	1.56248	UKv4_A_24_P393389	TTTGACAGGGTGCAGATGTGAGGCTCAGTGTTGGGAAAATGCCAAGGGCTATTATCATTA	AB014581
PIP4K2B	phosphatidylinositol-5-phosphate 4-kinase type 2 beta(PIP4K2B)	1.68e-15	3.3e-17	0.436342	1.35317	UKv4_A_24_P245246	TTTGAGACCCTGTTACTGTTTGAAAATGCATGCATGTTACGATGAATCTCCAACCTGAGG	NM_003559
ak5	adenylate kinase 5(AK5)	1.7e-15	3.34e-17	0.915327	1.886	UKv4_A_23_P200015	AATGCAGAGGGAACACCAGAGGACGTTTTTCTTCAACTCTGCACAGCTATTGACTCTATT	NM_174858
ASAH1	N-acylsphingosine amidohydrolase 1(ASAH1)	1.81e-15	3.59e-17	0.504369	1.4185	UKv4_A_24_P928637	GAAACATTCTTCTCTTCCTCATAGTTTACTTCTACCCATCTACATGCTTTGATGGAAGTG	AK025211
PTPRF	protein tyrosine phosphatase, receptor type F(PTPRF)	1.83e-15	3.64e-17	0.650039	1.56921	UKv4_A_24_P385313	TGTTGGATGATGAAACATTCATTTTTACCTTGTGGATGCTAGTGCTGTAGAGTTCACTGT	NM_002840
GDPD5	glycerophosphodiester phosphodiesterase domain containing 5(GDPD5)	1.86e-15	3.71e-17	0.679162	1.60121	UKv4_A_24_P261567	TTTCTCAGAGATCAGCGATGGTGTAGAGGTCTCCGATGTGCTCTCCGTATGTTCAGACAA	NM_030792
PTPRZ1	protein tyrosine phosphatase, receptor type Z1(PTPRZ1)	1.87e-15	3.72e-17	1.28684	2.43993	UKv4_A_24_P235248	TTCACCTAAAGTAGAAATAATCTGTTACTTATTGTAAATACTGCCCTAGTGTCTCCATGG	NM_002851
PKIB	protein kinase (cAMP-dependent, catalytic) inhibitor beta(PKIB)	1.99e-15	4.01e-17	1.59784	3.02691	UKv4_A_23_P145529	ATGAAGGCTCATAATCTATCAAGAGTGCTGAATTTCTGCATGTTGAAAGACTTAGTGGTT	NM_032471
SLC36A4	solute carrier family 36 member 4(SLC36A4)	2.05e-15	4.13e-17	0.567593	1.48205	UKv4_A_23_P345093	GAATTTGGGATAAGATCCTTCTTGGTTAGTATTACTTGTGCCGGAGCAATTCTTATTCCT	NM_152313
TM2D3	TM2 domain containing 3(TM2D3)	2.19e-15	4.44e-17	0.444373	1.36072	UKv4_A_23_P140515	GCAGGAAGTGGGAGTGTTTCTGTTGTTGGCTAATTGAAGTTATTAGGCTCAGCTTCAGTC	NM_078474
NTRK1	neurotrophic receptor tyrosine kinase 1(NTRK1)	2.27e-15	4.63e-17	2.06069	4.17185	UKv4_A_23_P34804	CTGGTACCAGCTCTCCAACACGGAGGCAATCGACTGCATCACGCAGGGACGTGAGTTGGA	NM_001012331
SCN9A	sodium voltage-gated channel alpha subunit 9(SCN9A)	2.27e-15	4.63e-17	0.673125	1.59452	UKv4_A_24_P3005	TTTTACAAAGCGTGTTTTGGGTGAGAGTGGGGAGATGGATTCTCTTCGTTCACAGATGGA	NM_002977
MIA	melanoma inhibitory activity(MIA)	2.36e-15	4.84e-17	1.21092	2.31486	UKv4_A_23_P4714	CTGGCAAAGTCGATGTGAAGACAGACAAATGGGATTTCTACTGCCAGTGAGCTCAGCCTA	NM_006533
CRK	CRK proto-oncogene, adaptor protein(CRK)	2.36e-15	4.84e-17	0.433912	1.35089	UKv4_A_32_P137802	TCCAGGGCCGTTCATGAACCACTGGGCTGGATTTGACTGTTGAGTGTGGCAGTTAATGCC	AK095449
PIGZ	phosphatidylinositol glycan anchor biosynthesis class Z(PIGZ)	2.37e-15	4.86e-17	0.614879	1.53143	UKv4_A_23_P143935	GTTGTACTTCATGGCACTCTGATGCCTGCTGTCTCAGTGTTTGGTTATTATGCAAACAAG	NM_025163
ULBP2	UL16 binding protein 2(ULBP2)	2.42e-15	4.97e-17	0.921875	1.89458	UKv4_A_24_P149314	TGGAAAGCACAGAACCCAGTACTGAGAGAGGTGGTGGACATACTTACAGAGCAACTGCGT	NM_025217
RSRP1	arginine and serine rich protein 1(RSRP1)	2.42e-15	4.98e-17	0.84307	1.79386	UKv4_A_24_P126325	TGAATGTGGTCTGCAGACATTGATGAAGAAAATCTGTTGGTAATTGATACATGGGCTAAA	AK027318
HMP19	HMP19 protein(HMP19)	2.51e-15	5.19e-17	0.692041	1.61557	UKv4_A_23_P319005	GAGAATTGGTTATTTGAGATGTGGTACTGCTTCCTCACAAGTCTCCCACAGGCCATGTAA	NM_015980
GALNT3	polypeptide N-acetylgalactosaminyltransferase 3(GALNT3)	2.55e-15	5.29e-17	1.10582	2.15221	UKv4_A_24_P114249	ATTTCAAATGCAGAATACTTGACTCATTTAAAGCTAAATTTTGTTACTGATTCAATTATA	NM_004482
ALDH3A2	aldehyde dehydrogenase 3 family member A2(ALDH3A2)	2.59e-15	5.38e-17	0.697007	1.62114	UKv4_A_23_P129896	CTTCCTGGAAGTTAGTTGCCAAAGTCATGCAAGCATCACCTGTCATTCTTGTGTTGGAGT	NM_000382
DPY19L1P1	DPY19L1 pseudogene 1(DPY19L1P1)	2.59e-15	5.38e-17	0.650025	1.5692	UKv4_A_24_P453921	GTTTGGGAACTCAATGTTATTATTATGCTGCTTCTTTGGTAATTATTTGGGGTATTCTGG	AK026768
akap6	A-kinase anchoring protein 6(AKAP6)	2.62e-15	5.44e-17	0.589683	1.50492	UKv4_A_23_P14343	ACTGTTTCCTCAACTGCCCTTCATATGTCATGGTTTTCAGATCCATTCCAACCTGACTGA	NM_004274
SULT4A1	sulfotransferase family 4A member 1(SULT4A1)	2.8e-15	5.86e-17	0.574972	1.48965	UKv4_A_23_P57576	CTTTAGAACGTGCAGCCTCTCCATGTCTGATTACAAACAGTCTCCACATTGCAGTTCCAA	NM_014351
RUNDC3B	RUN domain containing 3B(RUNDC3B)	2.81e-15	5.89e-17	0.744073	1.6749	UKv4_A_23_P111724	TGAAATTTTATATTGTTCTGGTACATGTCTGAAATTCTATTGCTTGGAGAGAATCCCCTC	NM_138290
ENDOD1	endonuclease domain containing 1(ENDOD1)	2.92e-15	6.15e-17	0.65306	1.5725	UKv4_A_24_P189533	GGGATTAGCCTCTTCCTCATTATGGAGCTGATTTTCTAGTCTGTGGATCAGCTATGCCTT	NM_015036
CELF4	CUGBP, Elav-like family member 4(CELF4)	2.95e-15	6.24e-17	0.744914	1.67587	UKv4_A_24_P933572	GGGTATTGTCATTTGACCCCAACTTTATTCTCACCATCATGACCACTACTATTGCTTCAA	AK091694
PPFIA2	PTPRF interacting protein alpha 2(PPFIA2)	3e-15	6.36e-17	1.04949	2.06979	UKv4_A_23_P402936	GTCCTCAGAAACATTACCAGCTGGATTTAGGTTAACCACAACCTCTGGGCAGTCAAGAAA	NM_003625
DOCK3	dedicator of cytokinesis 3(DOCK3)	3.06e-15	6.49e-17	1.40886	2.65527	UKv4_A_24_P153643	ATGCTGTGTATTTGTACAGGAATTTGAGCAAAAAATGTATAGAGTGTGATGTCCAATTGG	NM_004947
PDE7B	phosphodiesterase 7B(PDE7B)	3.08e-15	6.56e-17	0.716079	1.64271	UKv4_A_23_P59338	ATGAGCAAGCAGTGGAGTGAAAGGGTCTGTGAAGAATTCTACAGGCAAGGTGAACTTGAA	NM_018945
FOXD1	forkhead box D1(FOXD1)	3.19e-15	6.8e-17	1.42497	2.68509	UKv4_A_32_P34920	CTCCCTTGACGTTTGGCAGATGAAAAACAACTAAGCCTTTTTGAGGTGTAGAGATTCTCA	NM_004472
CDH18	cadherin 18(CDH18)	3.3e-15	7.12e-17	1.69645	3.24102	UKv4_A_23_P84118	GAAGCTGGACACAGCTCCTGTAGAAACAAGTGCCCTTTTCATGATCGAAACTGGGTTATT	NM_004934
AHI1	Abelson helper integration site 1(AHI1)	3.38e-15	7.31e-17	0.691439	1.61489	UKv4_A_24_P213710	ACCCCTCTCCAGTGTCAACCTGGGGCTGAATCTTCAACCTGTCAAAGCCTTCTTAATTAT	NM_017651
SLC24A2	solute carrier family 24 member 2(SLC24A2)	3.48e-15	7.56e-17	1.311	2.48114	UKv4_A_32_P154941	TCACATGGACTTCATTCTGATAAAGGGTGTTTCTTCTTGTTTCACTGTCCATACCTTTGT	BC037528
TNFRSF25	TNF receptor superfamily member 25(TNFRSF25)	3.53e-15	7.67e-17	1.07299	2.10379	UKv4_A_23_P126844	CGAGAGGGGGTGAAGACATTTCTCAACTTCTCGGCCGGAGTTTGGCTGAGATCGCGGTAT	NM_148966
CUL9	cullin 9(CUL9)	3.53e-15	7.68e-17	0.458008	1.37364	UKv4_A_23_P311740	CTGCCCCTGTCATAGGGAGGGGGATTCCCAGCGTCTGTAGTGCTTCCTGTTTGCTGAATA	NM_015089
acap3	ArfGAP with coiled-coil, ankyrin repeat and PH domains 3(ACAP3)	3.56e-15	7.79e-17	0.582768	1.49772	UKv4_A_23_P23625	CTGACATCGTGACACTGCTCCGTCTGGCGCGCATGGCGGAGGAAATGCGCGAGGCCGAGG	NM_030649
FBXO16	F-box protein 16(FBXO16)	3.56e-15	7.77e-17	0.485148	1.39973	UKv4_A_23_P168847	TGCACAGTGGAGAGCTGAATTTACTTGGCTCCCATTAGAAACTCTTTCAGCTTAAGTACT	NM_172366
INPP5K	inositol polyphosphate-5-phosphatase K(INPP5K)	3.61e-15	7.94e-17	0.424317	1.34194	UKv4_A_23_P55076	CCATGGCTGGCTGTTTTGTGACTGTTACATTGTGCAGGGGTAATTATTAGCGTGGCTTTT	NM_130766
SPRN	shadow of prion protein homolog (zebrafish)(SPRN)	3.66e-15	8.07e-17	0.83664	1.78589	UKv4_A_24_P576506	CACATCTCTCAGCCCCACTAATGCAGAATCCCACTACCCGTGAGCTAGAAGGTGCTCAGA	NM_001012508
ATP9A	ATPase phospholipid transporting 9A (putative)(ATP9A)	3.66e-15	8.05e-17	0.577087	1.49183	UKv4_A_23_P380614	TGTGATGACACACATATGATCTTTCGTGTTTCTGAGCGACTCTACTTTCATTGTTTGCCA	NM_006045
C20orf203	chromosome 20 open reading frame 203(C20orf203)	3.71e-15	8.19e-17	0.73031	1.659	UKv4_A_32_P509677	GAGGAGACACTTACTATATGATCATTGTCCTCCTAGAGTATCATCACCATCAGGTGGACT	AK091025
PKIA	protein kinase (cAMP-dependent, catalytic) inhibitor alpha(PKIA)	3.73e-15	8.24e-17	0.60141	1.5172	UKv4_A_23_P31765	AAATTCTCATTAATACTGTGTTTGATGGCCTCTGCTGTGTTTTAACATCGTGCTTCTTAT	NM_181839
WDR47	WD repeat domain 47(WDR47)	3.83e-15	8.47e-17	0.597272	1.51285	UKv4_A_23_P23748	TCAGGCTAAAAGGTAAATGCGTTTGCTTCAGAAACTTGTTAACTTCAGTTTTTTGAATGC	NM_014969
ADGRB3	adhesion G protein-coupled receptor B3(ADGRB3)	4.03e-15	8.97e-17	0.794299	1.73423	UKv4_A_23_P252556	ACAGTGTGACTATCTTATGTCAGGACCTTCATGTGCCAAACGTCAGTGGTGTTTTCATAT	NM_001704
LOC100507131	uncharacterized LOC100507131(LOC100507131)	4.14e-15	9.26e-17	0.773189	1.70904	UKv4_A_24_P33785	AGGCAATAATACACCTAAATTTAGTATTCAAGAGTTTAGAAAAAGAATACACATGCCACT	AK057830
TUBB2B	tubulin beta 2B class IIb(TUBB2B)	4.15e-15	9.29e-17	0.44315	1.35957	UKv4_A_24_P314477	TTGATGACATCAATGTAACATTTGAGATATTTCTGAATTACTGTTGTAATGGCTAAAATC	NM_178012
MAN2A2	mannosidase alpha class 2A member 2(MAN2A2)	4.16e-15	9.32e-17	0.498167	1.41242	UKv4_A_23_P37569	AGTTGTTGCTGCCCGTATTAGGCCACACAGTGGAACCCCATTTATATCATAGCAGAAGAA	NM_006122
NBPF11	neuroblastoma breakpoint family member 11(NBPF11)	4.3e-15	9.67e-17	0.759708	1.69315	UKv4_A_32_P83465	GTCTTGCAGGACTCACTGGATAGATGTTATTCGACTCCTTCAGGTTATCTTGAACTGCCT	NM_001101663
TMEM25	transmembrane protein 25(TMEM25)	4.5e-15	1.01e-16	0.478411	1.39321	UKv4_A_23_P203115	TAATGTTTTTCATGTTACTGCCTAGGGCGGTGCTGAGCACACAGCAAGTTTAATAAACTT	NM_032780
RASD1	ras related dexamethasone induced 1(RASD1)	4.56e-15	1.03e-16	1.05371	2.07587	UKv4_A_23_P118392	CTTACCCAGGTGTTTATACTGTGTGTGTGTGAGGTCTTTAAAGTTATTGCTTTATTTGGT	NM_016084
AKAP11	A-kinase anchoring protein 11(AKAP11)	5.12e-15	1.17e-16	0.496304	1.41059	UKv4_A_23_P204929	AGCTGTTTATTTGGCTGTGCTCAGTTACTATATTAAGATCTTGTACTGTGTAACAGTAAC	NM_016248
VSTM2A	V-set and transmembrane domain containing 2A(VSTM2A)	5.18e-15	1.18e-16	1.29416	2.45233	UKv4_A_23_P157027	ACATTATGGAATAGATAAAGCTTGAGAGATAAATGACCTAAGTTTTCCTTCCAGAGAGAC	BC045679
NBPF11	neuroblastoma breakpoint family member 11(NBPF11)	5.22e-15	1.19e-16	0.75523	1.6879	UKv4_A_24_P135061	TAGTAGAGCCTGAAGTCTTGCAGGACTCACTGGATGTTATTCAACTCCTTCCAGTTGTCT	NM_183372
GABBR1	gamma-aminobutyric acid type B receptor subunit 1(GABBR1)	5.25e-15	1.2e-16	0.597599	1.5132	UKv4_A_23_P93302	TTTGCACACGTCCATGTTTATCCATGTACTTTCCCTGTGTACCCTCCATGTACCTTGTGT	NM_021905
DGKB	diacylglycerol kinase beta(DGKB)	5.26e-15	1.2e-16	1.57266	2.97452	UKv4_A_23_P346953	CACTACATTTAGGCTGTAGACATTATATACCCTTGGCAATGATTTAGCTCTTGAATGTTT	NM_145695
CAMK2B	calcium/calmodulin dependent protein kinase II beta(CAMK2B)	5.26e-15	1.2e-16	0.596647	1.5122	UKv4_Hs4884.1	CAGACGAATAGCACCAAAAACAGTGCAGCCGCCACCAGCCCCAAAGGGACGCTTCCTCCT	NM_001220
GNAI1	G protein subunit alpha i1(GNAI1)	5.42e-15	1.24e-16	0.755924	1.68871	UKv4_A_23_P122976	AGGTTAGTCTTTCAGTACACGTTACTGGTAAGTAGTTTCCAAGTTACGTGTTGTCACTGG	NM_002069
HECTD4	HECT domain E3 ubiquitin protein ligase 4(HECTD4)	5.47e-15	1.26e-16	0.47184	1.38688	UKv4_A_23_P162702	CCTCCCTACATCTTTAAATTCTTGGTTCTCTTTAGTCCTCATCCCTTGAATGGACTTGTC	NM_001109662
SCN9A	sodium voltage-gated channel alpha subunit 9(SCN9A)	5.7e-15	1.31e-16	0.776144	1.71255	UKv4_A_23_P112726	AAATATTCTCGAAGGCAGTGCAGTCACTAACTCTGATTTCCTAAGAAAGGTGGGCAGCAT	NM_002977
ANO6	anoctamin 6(ANO6)	5.86e-15	1.35e-16	0.731485	1.66035	UKv4_A_23_P389118	TATGTTTGAGAGGGTAAAAATGTATGAGCAGCTTAACTGAAGTAGAACTATTCATGATGC	NM_001025356
DENND3	DENN domain containing 3(DENND3)	6.05e-15	1.4e-16	0.489015	1.40349	UKv4_A_32_P175301	GGGCACCTTCCCACTTTCTAGCTCTGGAGAGGTTGGATTTTGCTTTTGTAAACACATGAA	NM_014957
PRKCE	protein kinase C epsilon(PRKCE)	6.06e-15	1.4e-16	0.588465	1.50365	UKv4_A_23_P250564	CAAAGCCAAAAAATATATGAAGGATAGCTGTTCTTCTGTGTTCTCTCATTATGGACTTTG	NM_005400
KIAA0754	KIAA0754(KIAA0754)	6.27e-15	1.46e-16	0.82456	1.77099	UKv4_A_24_P912372	TTTGATTGCATGCCATAAACTCTTTGATTAAGAGGATTGATTAAGATAATCTGGCCTTGC	NM_015038
ATP6V1G2	ATPase H+ transporting V1 subunit G2(ATP6V1G2)	6.28e-15	1.46e-16	0.717021	1.64378	UKv4_A_23_P500410	CATATGCATGCCCTTCCTTTCTATATCCTTGACACCTTACTTTCCCATTGTAACAATAAA	NM_130463
CPEB2	cytoplasmic polyadenylation element binding protein 2(CPEB2)	6.36e-15	1.48e-16	0.644658	1.56337	UKv4_A_32_P225355	ATTTAGCATTTATATATTTGTGTATGGAAAACACTTGATATTTTATCCCTGTTGCATCTG	NM_182485
KIFAP3	kinesin associated protein 3(KIFAP3)	6.51e-15	1.52e-16	0.612372	1.52877	UKv4_A_23_P62920	TGTGTGGGTTGGGTTAATTTTGGATCTTTGCCTAATAATGCATGTTGATGTTATTGTGGG	NM_014970
rab6c	RAB6C, member RAS oncogene family(RAB6C)	6.51e-15	1.52e-16	0.468509	1.38368	UKv4_A_23_P154297	ACATTTGAGGTCAAATTGAAGACGGAAGACGGAAACCGGAAACCGTTTTCTTGTAAGCCC	AK055504
RAB3C	RAB3C, member RAS oncogene family(RAB3C)	6.66e-15	1.56e-16	0.930985	1.90658	UKv4_A_32_P77831	TTCTCAGTGACTGCACTGTGGAACTCTTCTTAAGAAAATATTGAAAACAGCTTAATGCTT	AK094685
LOC100130741	uncharacterized LOC100130741(LOC100130741)	6.66e-15	1.56e-16	0.815362	1.75974	UKv4_A_24_P848126	AAGGAAATGTCAGTTTGATAGAATGTTTTGAAAGAAATGCAGCTCATAAATACTGCGCTG	AK127222
SNRPN	small nuclear ribonucleoprotein polypeptide N(SNRPN)	6.73e-15	1.58e-16	1.31987	2.49644	UKv4_A_32_P23333	TGTCCTTTAATGAAAATGCTCTTGACACCAATGCATCCTAGCATCACAGCTTCAGGAAGC	AF400501
ZZEF1	zinc finger ZZ-type and EF-hand domain containing 1(ZZEF1)	6.91e-15	1.63e-16	0.402291	1.32161	UKv4_A_24_P282108	CGAGAGGAGTGACGTATTTTCATCACCGTTTTTAATTTGTTTTCTTACGGGTTTACGATT	NM_015113
ZNF365	zinc finger protein 365(ZNF365)	7e-15	1.66e-16	0.855928	1.80992	UKv4_A_23_P86610	AGGGCATAACACAGGCAAGCACCTCAATTAACCAGAGCTTAGCAAATGGGAATCTTAGTG	NM_014951
ANO4	anoctamin 4(ANO4)	7.3e-15	1.73e-16	1.37316	2.59038	UKv4_A_23_P409093	TATGGGCAGTTACATTCTCAAGTTTTTAAAATCAAGGGGAACTTGTATACTGGGCCTGTT	NM_178826
GFOD1	glucose-fructose oxidoreductase domain containing 1(GFOD1)	7.39e-15	1.76e-16	0.559389	1.47364	UKv4_A_23_P122662	CATCCAGCTTTGTGGATTTAGAAAGGAAGCCTTCAGTTCCAATCAGAATCCTCTTTCCTT	NM_018988
CAMK2B	calcium/calmodulin dependent protein kinase II beta(CAMK2B)	7.68e-15	1.83e-16	0.588336	1.50351	UKv4_AB073352	GGAGCAAAAGCTACAGTGGGAGCCAGCCTAGGGCACATGGGAGGCGTGAGGGCAGTGCTG	AF131776
CCNL2	cyclin L2(CCNL2)	7.73e-15	1.85e-16	0.627847	1.54526	UKv4_A_23_P217899	GCAGTGGGACATATAGGCCGGGGCTAGTGGGATAACGGGGAGTTACGCCTGATGACTTTT	NM_001039577
Miat	myocardial infarction associated transcript (non-protein coding)(MIAT)	7.96e-15	1.91e-16	0.981087	1.97395	UKv4_A_24_P854492	CAACAAAGGAGCGTCACTTGGATTTTTGTTTTCATCCATGAATGTAGCTGCTTCTGTGTA	NR_003491
jmjd7-pla2g4b	JMJD7-PLA2G4B readthrough(JMJD7-PLA2G4B)	8.29e-15	1.99e-16	0.656756	1.57653	UKv4_A_23_P403424	CTGTTTTCCCTTCTGCGCTACCTTGAGTAGTTGGAGCACTTGATACATCACAGACTCATA	NM_005090
SGSM1	small G protein signaling modulator 1(SGSM1)	8.41e-15	2.03e-16	0.658823	1.57879	UKv4_A_32_P201417	CCCCTCCGGAGAAAACTATTTTGCCGTTCAGCTGTTCTTTACAGAGGATGTTATTTTAGT	NM_001039948
SULT4A1	sulfotransferase family 4A member 1(SULT4A1)	8.49e-15	2.06e-16	0.650285	1.56948	UKv4_A_23_P57577	AAGTCCTGTATGCATTCATTTATTCCTTGCTGGACAAACTCTGGAAGCAGCGTGTGAAAC	NM_014351
ULK3	unc-51 like kinase 3(ULK3)	9.34e-15	2.28e-16	0.432647	1.34971	UKv4_A_23_P206103	GAGAGTTTCTTTTAAATAATCAGCGGGTGTTGGTGATTTGTAGCCCTTCTGCCCTTAAAT	AL117482
CATSPER3	cation channel sperm associated 3(CATSPER3)	9.36e-15	2.29e-16	0.495708	1.41001	UKv4_A_23_P393749	ATGCTGACTGCACAAGTTTCAGTGAGCTGGTGGAGAACTTTAAGAAGACCTTGAGCCACA	NM_178019
ENDOD1	endonuclease domain containing 1(ENDOD1)	9.51e-15	2.33e-16	0.730703	1.65945	UKv4_A_23_P104624	GGAGAGAACACATGGTACAATCGTAACACATGAAGGACAAGTAAGTGCTGCAGTAAAGGT	NM_015036
MYOT	myotilin(MYOT)	9.76e-15	2.4e-16	1.77931	3.43263	UKv4_A_23_P110764	TAACCCAGAAGGAGAATTTCAGCGTTTGGCAGCTCAATCTGGACTCTATGAAAGTGAAGA	NM_006790
PPP2CB	protein phosphatase 2 catalytic subunit beta(PPP2CB)	9.76e-15	2.4e-16	0.379817	1.30118	UKv4_A_23_P134693	CTGTATATTTGTCATGACAGTGCTTGCATCCTATTTGGTGTACTCAGCAAATAAACTTTT	NM_001009552
PIK3R1	phosphoinositide-3-kinase regulatory subunit 1(PIK3R1)	1e-14	2.47e-16	0.877875	1.83767	UKv4_A_23_P144980	CCTTATCCAGCTGAGAAAGACGAGAGACCAATACTTGATGTGGTTGACTCAAAAAGGTGT	NM_181504
RAI1	retinoic acid induced 1(RAI1)	1.03e-14	2.55e-16	0.441628	1.35814	UKv4_A_23_P417148	AGCGCTAGATTTCGTGTACAAAACCTGTGTACCCCTCTATATATATGTTACATAGAATGT	NM_030665
COL20A1	collagen type XX alpha 1 chain(COL20A1)	1.04e-14	2.58e-16	1.56074	2.95005	UKv4_A_32_P185637	CCCATACTCTTGGCTCTGTAGCATTTCCAAGTTCAGATAAACCCCTGAGTGCTCACCCAG	NM_020882
FBXW10	F-box and WD repeat domain containing 10(FBXW10)	1.09e-14	2.73e-16	0.675165	1.59678	UKv4_A_23_P218358	GCATGGATCAGGAAGATCAAAGGCCTGCCTATTGATAATTTCACGAAGCAAGGGAAAACA	NM_031456
SAT2	spermidine/spermine N1-acetyltransferase family member 2(SAT2)	1.1e-14	2.75e-16	0.460468	1.37599	UKv4_A_23_P15402	CTGGAGGAAGGAGGGTTAGGGGTGCCTATCCTCAAGTATTGGAAGAGCAGAATTGAGGGA	NM_133491
NBPF11	neuroblastoma breakpoint family member 11(NBPF11)	1.2e-14	3.01e-16	0.544625	1.45864	UKv4_A_32_P149492	TTCTGGATTGTTTTTTACATTCAGTGTTATAATATTTGATTATGCTGATTGGTTTTGGTG	NM_183372
ABLIM3	actin binding LIM protein family member 3(ABLIM3)	1.21e-14	3.03e-16	0.855246	1.80907	UKv4_A_23_P256205	TTTCTGGAAGAGATTGCATCTGAGGAAATTCAGGAAGGATCTTTGTAGATTGGGGGGAGA	NM_014945
SCAPER	S-phase cyclin A associated protein in the ER(SCAPER)	1.23e-14	3.11e-16	0.513291	1.4273	UKv4_A_32_P160576	CTTTGCATTTGTGATATGGGTGAAAGGAGACATAAAATTAGCAAGTCTGTTTTGTTCTTG	NM_020843
THSD7A	thrombospondin type 1 domain containing 7A(THSD7A)	1.26e-14	3.18e-16	0.972092	1.96168	UKv4_A_24_P400324	CATGAAGACATTTGCAAGTTCTTGTATCCTGAAGAGAGTAAAGTTCAGTTTGGATGGCAG	NM_015204
SYNM	synemin(SYNM)	1.29e-14	3.27e-16	0.842677	1.79337	UKv4_A_24_P104407	ATCATCTGCAAGTTTCAAGAAGTATTCTGCCAAAAGTATTTACAAGTATGGACTCATGAG	NM_015286
SLC2A11	solute carrier family 2 member 11(SLC2A11)	1.29e-14	3.28e-16	0.577184	1.49193	UKv4_A_23_P404565	ATCAATGGTCAGCGTGGTATTCCAGGCTAAAGGTAATTAACTGACAGAAAATCAGTAACA	NM_030807
UBASH3B	ubiquitin associated and SH3 domain containing B(UBASH3B)	1.3e-14	3.3e-16	0.74173	1.67218	UKv4_A_24_P192933	ACAAGTAATGTAATGGCTCTACCATTCATTCTTCTGGTATTTGTAATGAAGTGAATCCAC	NM_032873
DCLK1	doublecortin like kinase 1(DCLK1)	1.35e-14	3.43e-16	0.692521	1.6161	UKv4_A_24_P928627	TGGGGTTCCTAGGACGTCAGAAGGAATCTTTAGTTTGTATGTAATTACACACTAGAGGAG	AF052152
SPEG	SPEG complex locus(SPEG)	1.4e-14	3.58e-16	0.594925	1.51039	UKv4_A_23_P338919	GCAGGGGGCCACTGTAGTGAGCGTGGAGAAATTTGGAAACACCTATTTCTTAACTCAAAT	U57099
CATSPER2	cation channel sperm associated 2(CATSPER2)	1.43e-14	3.65e-16	0.750287	1.68213	UKv4_A_24_P181422	CTCTCAAACTCCTTGCACAATTCCGTCAAATTCAAATTATTATTTTGGTCCTGGTCAGGG	NM_172097
MAP7	microtubule associated protein 7(MAP7)	1.44e-14	3.68e-16	0.942181	1.92143	UKv4_Hs146388.2	AGCAGAGAGGGTCCGGCAGGAACGAGAGAAGCATTTCCAGAGAGAAGAGCAAGAGCGCCT	NM_003980
ATP1B1	ATPase Na+/K+ transporting subunit beta 1(ATP1B1)	1.44e-14	3.7e-16	0.671155	1.59235	UKv4_A_23_P62932	AATAATTGCCAGGAGTACAGTGCTCTTGTTGATCTTGTATTCAGTCAGGTTAAAACAACG	NM_001001787
LMF1	lipase maturation factor 1(LMF1)	1.45e-14	3.73e-16	1.23138	2.34791	UKv4_A_24_P930963	GCCCCATTTCAAGTATAACCAGGAGGGAAAATGGTGCTTGAAATAAGCATGCCACAAAGG	BC036550
CAPN3	calpain 3(CAPN3)	1.45e-14	3.73e-16	0.706668	1.63203	UKv4_A_23_P218190	ATCCAAAGCCATGCAGGATCACTCAGGATTTCAGTTTCACCCTCTATTTCCAAAGCCATT	NM_000070
cpeb3	cytoplasmic polyadenylation element binding protein 3(CPEB3)	1.54e-14	3.97e-16	0.605951	1.52198	UKv4_A_23_P46812	CCTGAAGAATAGGTTACAAAAAATAAACTCCATTTGGTGCTGAAAGTTGTGAATAGATGG	NM_014912
ZYG11B	zyg-11 family member B, cell cycle regulator(ZYG11B)	1.56e-14	4.04e-16	0.493802	1.40815	UKv4_A_24_P49533	TTAATAAAATAAATCAAGTGGTATAAGGGATTAGTTTACCCTCAAGCCGATGACTCCATG	NM_024646
KIF5C	kinesin family member 5C(KIF5C)	1.6e-14	4.16e-16	0.669892	1.59095	UKv4_A_32_P154473	TGGTGGTTTATATCAATAACGATGCTGTACTATAGTCCATGTAACAAAAGATCTGGAAGT	NM_004522
HSPA12A	heat shock protein family A (Hsp70) member 12A(HSPA12A)	1.64e-14	4.27e-16	0.789741	1.72876	UKv4_A_23_P408376	TCTAAAATATCAGCTACTGGGGTCTCATTCACTACAAGATAAATTCAAACTTCACAGAAC	NM_025015
AHI1	Abelson helper integration site 1(AHI1)	1.64e-14	4.29e-16	0.786354	1.72471	UKv4_A_23_P70746	AGTGAGGATGGTATAGTGTATGTTTGGAACCCAGAAACAGGAGAACAAGTAGCCATGTAT	NM_017651
CAPS2	calcyphosine 2(CAPS2)	1.71e-14	4.47e-16	1.11712	2.16913	UKv4_A_23_P380379	CAGCAACATGAGAAGTGTGATACATGTGAACCCAACAAATTCAAAGTTGCACTTTTCAAG	NM_032606
TOX2	TOX high mobility group box family member 2(TOX2)	1.71e-14	4.47e-16	0.905705	1.87346	UKv4_A_23_P154566	AAGTTACAGCTTATCCTACCGTGTGTGTGGTTTTGGGGTTTCGTTTGGGTTTGGGTTCTT	NM_032883
LOC100131864	uncharacterized LOC100131864(LOC100131864)	1.72e-14	4.52e-16	1.26546	2.40404	UKv4_A_24_P85188	GTTTTGGAAGCTGTCATGATGATTTTTCAGTCTACGGCTATTAAACTCATGACTTGTCCG	AK094219
SFTPC	surfactant protein C(SFTPC)	1.72e-14	4.51e-16	0.746519	1.67774	UKv4_A_23_P95213	CGCCCAGGGGCCCGGGAACTCCTGCCACAACAGAATAAAGCAGCCTGATTGAAAAGCAAA	BC005913
UNC5D	unc-5 netrin receptor D(UNC5D)	1.83e-14	4.87e-16	1.37334	2.5907	UKv4_A_23_P216118	CATTGCAGAGTTTGAATCCTCAGTAACTCTCATTGACTGGATTAGAGGTGATGGCCACAG	NM_080872
TUBB8	tubulin beta 8 class VIII(TUBB8)	1.86e-14	4.98e-16	0.495911	1.41021	UKv4_A_24_P813147	TACCTAACGGTGGCTGCCATTTTCAGGGGTCGCATGCCCATGAGGGAGGTGGATGAACAA	NM_177987
PID1	phosphotyrosine interaction domain containing 1(PID1)	2e-14	5.37e-16	0.899868	1.8659	UKv4_A_23_P21485	TGCTCCTTCCTAAAAGTCTGTTTTCAATCCTGGTAATATTAGGGGCACTGCGGCACCTAA	NM_001100818
C11orf87	chromosome 11 open reading frame 87(C11orf87)	2.02e-14	5.45e-16	1.39782	2.63504	UKv4_A_32_P201261	GACAATAAGAATTTAATCAACTTTATTTGGAGACAATGACTTATCAAGGAGGTCCTACCC	AB096240
MLLT11	myeloid/lymphoid or mixed-lineage leukemia; translocated to, 11(MLLT11)	2.02e-14	5.45e-16	0.486915	1.40144	UKv4_A_23_P23346	AATCTTCTGAACGGCATAAGTCCTATTTTAGCCTTACCTCCTGCATTTGCAATACGTAAT	NM_006818
PLAT	plasminogen activator, tissue type(PLAT)	2.16e-14	5.83e-16	1.10089	2.14487	UKv4_A_23_P82868	TGAACAACTAGGCTTCAGCATATTTATAGCAATCCATGTTAGTTTTTACTTTCTGTTGCC	NM_000930
LENG8	leukocyte receptor cluster member 8(LENG8)	2.18e-14	5.9e-16	0.735597	1.66509	UKv4_A_24_P40055	TTGGAGCACTGAGCACCATTTGGAAGCTTGAGAGAAACCAAAATTAAAGAGAGAAAGAGA	NM_052925
TUBA3D	tubulin alpha 3d(TUBA3D)	2.21e-14	5.98e-16	0.511317	1.42535	UKv4_A_32_P10003	AAAGACGTCAACGCGGCCATCGCCACCATCAAGACCAAGCGCACCATCCAGTTTGTGGAT	NM_080386
LRRTM3	leucine rich repeat transmembrane neuronal 3(LRRTM3)	2.22e-14	6.01e-16	1.77497	3.42232	UKv4_A_24_P295465	GGGAGTATAGTGCATAATAATTGTACAGTAGCAATTTTTATCCTAATTAACCCATAGCGG	NM_178011
SZT2	seizure threshold 2 homolog (mouse)(SZT2)	2.23e-14	6.06e-16	0.51719	1.43117	UKv4_A_24_P333901	AAGCAGCAGAGAAACTGAAGTGTTAGACACTATGTGTCCCACCATCCCATTACAGAGACA	NM_015284
KLF5	Kruppel like factor 5(KLF5)	2.24e-14	6.09e-16	0.844215	1.79529	UKv4_A_23_P53891	CGTTGAATTGATGATGCAGTTTTCATATATCGAGATGTTCGCTCGTGCAGTACTGTTGGT	NM_001730
TUBB2B	tubulin beta 2B class IIb(TUBB2B)	2.29e-14	6.26e-16	0.492172	1.40656	UKv4_Hs458114.1	GGCGGTGAACATGGTGCCCTTCCCTCGCCTGCACTTCTTCATGCCCGGCTTCGCGCCCCT	NM_178012
PLPP5	phospholipid phosphatase 5(PLPP5)	2.44e-14	6.71e-16	0.476964	1.39181	UKv4_A_23_P322845	AGATGACTGTTTCTACCTCATTTGACCATAACTGTACTTGTGAGCTTCTTTCCTTCCATT	BC033025
RGS11	regulator of G-protein signaling 11(RGS11)	2.59e-14	7.13e-16	1.14856	2.21692	UKv4_A_23_P118122	GGGCTGGCTCACATCCAGTCACTCCCAACAGCGTCCAGCACACAAATAAAAGACCCTTGG	NM_003834
GUSBP11	glucuronidase, beta pseudogene 11(GUSBP11)	2.62e-14	7.25e-16	0.591376	1.50668	UKv4_A_23_P143600	CACACAGGACAATACGCTCTAGAAGAACTCTTTGACTTAAAGGTATATGATTGTTTTTGT	AK125808
NBPF3	neuroblastoma breakpoint family member 3(NBPF3)	2.66e-14	7.37e-16	0.749962	1.68175	UKv4_A_24_P345081	GAAGTCTTGCAGGACTCACTGGATAGATGTTATTCGACTACTTCAACTTACTTTCAACTA	NM_032264
EPB41L4A	erythrocyte membrane protein band 4.1 like 4A(EPB41L4A)	2.7e-14	7.5e-16	0.98558	1.98011	UKv4_A_24_P943026	TTTTCAGATTCTGCTGAAGTAGATGGTCAGAGAGTGCTTGTTATAACATTAGGAAGGGCA	BC031042
AKR1C1	aldo-keto reductase family 1 member C1(AKR1C1)	2.83e-14	7.89e-16	1.08513	2.12156	UKv4_A_23_P257971	TTATCCATTTTCTGATGAATATTAACATGGAGGGCATTGCATGAGGTCTACCAGAAGGCC	NM_001353
KLHL35	kelch like family member 35(KLHL35)	2.94e-14	8.23e-16	0.759023	1.69234	UKv4_A_24_P192978	CCGGAGGCCACATCAACAGTCATGATGTGTGGATGTTTAGCTCCCATCTGCACACCTGGA	NM_001039548
MARCKS	myristoylated alanine rich protein kinase C substrate(MARCKS)	2.96e-14	8.27e-16	0.386428	1.30715	UKv4_A_23_P214222	AACTCCTGCTTAAGGTGTTCTAATTTTCTGTGAGCACACTAAAAGCGAAAAATAAATGTG	NM_002356
ATXN7L1	ataxin 7 like 1(ATXN7L1)	3.01e-14	8.45e-16	0.438054	1.35478	UKv4_A_32_P179740	CAGTATTCTTCCTTGGCAGTCAACCACAGGTTTACTTTACAATGATGTATTAAAAACTTG	AB033044
SH3BP5	SH3 domain binding protein 5(SH3BP5)	3.02e-14	8.48e-16	0.592777	1.50815	UKv4_A_23_P143964	TTAGCATTTCTAAAAGAAAAAAGCAACCCTCTTTCAAACTGTTAATTCTGTCACAGCCTG	NM_004844
st6galnac2	ST6 N-acetylgalactosaminide alpha-2,6-sialyltransferase 2(ST6GALNAC2)	3.05e-14	8.58e-16	1.02738	2.03832	UKv4_A_23_P49499	TACCCCAGATGCTAAAGTGATTCAAGGACTCCAGGACACCTCTTAAGAGCCTTTCTAAGA	NM_006456
RPL23AP32	ribosomal protein L23a pseudogene 32(RPL23AP32)	3.06e-14	8.62e-16	0.74483	1.67578	UKv4_A_23_P108932	CCTTCCTTCGGTGTTTGAGACCACTTCATCTGGACCGAGCTAAAGTCTAGGAAGAAATAA	NR_002229
ICA1L	islet cell autoantigen 1 like(ICA1L)	3.22e-14	9.09e-16	0.689955	1.61323	UKv4_A_24_P376902	TGAGCCATTACTTATCTCTTCAGAAGACTTAAGTCTTCCTTTATACTCAGTGAAATTTCC	NM_138468
DLC1	DLC1 Rho GTPase activating protein(DLC1)	3.24e-14	9.15e-16	0.868561	1.82584	UKv4_A_23_P252721	ATTTTTAAAGCTGCTTCCTGTTTGTTGAGGGTCTGTATTCATAGACCTTGACTGGAATAT	NM_006094
SOX6	SRY-box 6(SOX6)	3.32e-14	9.42e-16	1.80936	3.50486	UKv4_A_24_P912021	TTGACGTGAGATAAAGCTCAACATTGAATAATCTTTCAGTGGTACTTTTCAAAGTCTTCC	AK021785
AKR1C1	aldo-keto reductase family 1 member C1(AKR1C1)	3.41e-14	9.71e-16	1.106	2.15248	UKv4_A_24_P220947	TCAGAGGAGATGAAAGCCATAGATGGCCTAAACAGAAATGTGCGATATTTGACCCTTGAT	NM_001353
PDZD2	PDZ domain containing 2(PDZD2)	3.48e-14	9.95e-16	0.743847	1.67464	UKv4_A_23_P7402	GTAGTTGCAAGAATATACCATGAAGATTAAAGTAGGCTGGGTTTCATTTCCATCTTCCCA	NM_178140
PPP3CB	protein phosphatase 3 catalytic subunit beta(PPP3CB)	3.56e-14	1.02e-15	0.439655	1.35628	UKv4_A_24_P98524	TTCACAATTATTGACCTGTATTGATTGCCACTGTAGTTTGGTATTTCCCTTTACTTTGGT	NM_021132
MYCBP2	MYC binding protein 2, E3 ubiquitin protein ligase(MYCBP2)	3.61e-14	1.03e-15	0.521661	1.43561	UKv4_A_23_P151459	TTGTGAGGTGTTTGCATGTGGCCATTACCGTCATTGGCCTGTGAAGCATTGGACATTTAT	NM_015057
FCHO2	FCH domain only 2(FCHO2)	3.64e-14	1.04e-15	0.509775	1.42383	UKv4_A_23_P349083	GTGAAATGGTTAAACTTCTGCACTTTCTTAGTTACCACAGTCTTCATACCAAGTATTGGG	NM_138782
NCOA7	nuclear receptor coactivator 7(NCOA7)	3.69e-14	1.06e-15	0.546272	1.46031	UKv4_Hs339283.2	GCTTAAAGACGCTCTACCGGAAATCGGCATCACTAGACAGTCCTGTCCTATTGGTCATCA	NM_181782
LAMA4	laminin subunit alpha 4(LAMA4)	3.7e-14	1.06e-15	0.890991	1.85445	UKv4_A_23_P133656	GGGTGGAAGCTTTCATCGAGTTGAACAGGACTTAAACGAATCATCAGGGACCGGATATTT	NM_001105207
SARAF	store-operated calcium entry associated regulatory factor(SARAF)	3.71e-14	1.07e-15	0.57129	1.48585	UKv4_A_23_P255812	GATTCCTGTAACATGAGTGGATTGATTACCATCGTGGTACTCCTTGGGATCGCCTTTGTA	NM_016127
MICALL2	MICAL like 2(MICALL2)	3.75e-14	1.08e-15	0.955803	1.93966	UKv4_A_24_P303524	CCTACAAGGGGCATGTGGACAGCAGGGACCTGCGCTACCGTCTGTGGTCTCAATAAAGAA	NM_182924
CASC3	cancer susceptibility candidate 3(CASC3)	3.76e-14	1.08e-15	0.383622	1.30461	UKv4_A_23_P374284	GGTGGTGTTTTTTGTTACTGTTTTAAAGGGTGCCCATTTGTGATCAGCATTGTGACTTGG	NM_007359
MAP3K5	mitogen-activated protein kinase kinase kinase 5(MAP3K5)	3.78e-14	1.09e-15	0.863089	1.81893	UKv4_A_23_P134125	AGTGTGCAGAATCTGAGAGCAATGGTTTTTACTTCTCTGTGTTAATTGTAATATTGACTC	NM_005923
B3GAT1	beta-1,3-glucuronyltransferase 1(B3GAT1)	3.78e-14	1.09e-15	0.655534	1.5752	UKv4_A_23_P1833	ACTTCTTTGGGCAGATGCTAGGTCAGTTGTTTTCACCTAATATCCTCTTTTAGCTGCATG	NM_018644
CDC42	cell division cycle 42(CDC42)	3.95e-14	1.15e-15	0.873466	1.83206	UKv4_A_23_P300056	TCCCACTACTGTAGAAAGATCGTTTAAAAACAAAGGAATAAAACCATCCTGTTTGAAAGC	NM_044472
cpeb3	cytoplasmic polyadenylation element binding protein 3(CPEB3)	3.98e-14	1.16e-15	0.634531	1.55243	UKv4_A_23_P46813	TTTAAAAGCTGGAAGATTGTACAGCATAAAGCTAAAGTGAAGGCAAAAAACATTGTCCTG	NM_014912
MAP1LC3A	microtubule associated protein 1 light chain 3 alpha(MAP1LC3A)	3.98e-14	1.16e-15	0.613112	1.52956	UKv4_A_23_P154786	GGCTTCCTCTATATGGTCTACGCCTCCCAGGAAACCTTCGGCTTCTGAGCCAGCAGTAGG	NM_032514
MICU2	mitochondrial calcium uptake 2(MICU2)	4.03e-14	1.17e-15	0.505655	1.41977	UKv4_A_23_P76598	AAAGTACTTGAGACCAAGGCCAGCATCAATTCCAGACATCTTCATGTTCCTAATAGGCTA	NM_152726
BPHL	biphenyl hydrolase like(BPHL)	4.27e-14	1.25e-15	0.41397	1.33235	UKv4_A_23_P42087	GCTTGATCGTGTTGCTGCCTGTTAACATGATGCCTTTGAAACTCTCCGCCTTTGAAACTT	NM_004332
TTC19	tetratricopeptide repeat domain 19(TTC19)	4.36e-14	1.28e-15	0.424406	1.34202	UKv4_A_24_P126393	CAGTTTTGATGCACAGAGAACGATATACACAAGCAAAAGAGATCTACCAGGAAGCACTGA	NM_017775
olfml2a	olfactomedin like 2A(OLFML2A)	4.41e-14	1.29e-15	1.11576	2.1671	UKv4_A_24_P220485	TCTAGCTTTCTGCTTTTACCTTTACCCTAATCTTTTTATTTTTATGCTATTGTACTTTAT	NM_182487
KIAA1522	KIAA1522(KIAA1522)	4.55e-14	1.34e-15	0.636732	1.5548	UKv4_A_23_P410965	GGTAAATGAGCTTGACCTAGAGTAAATGGAGAGACCAAAAGCCTCTGATTTTTAATTTCC	NM_020888
TUBGCP6	tubulin gamma complex associated protein 6(TUBGCP6)	4.92e-14	1.46e-15	0.430595	1.34779	UKv4_A_23_P6546	GAGATGCAGCATTTCGTGAAGGTCATCCAGGGCTACATCGCCAACCAGATCCTGCACGTC	NM_020461
KIAA0513	KIAA0513(KIAA0513)	5.1e-14	1.52e-15	0.892049	1.85581	UKv4_A_23_P206310	TGTTGCATTTTTGCAATCTTGTGTCCCGCTCGGTGATGTTCTACAAACTCTGTTTTAAGG	NM_014732
CES4A	carboxylesterase 4A(CES4A)	5.17e-14	1.54e-15	0.67265	1.594	UKv4_A_23_P361544	AAGAAGATGGCTTTTTGGATGAGTCTGTACCAGTCTCAAAGACCTGAGAAGCAGAGGCAA	NM_173815
CCDC18-AS1	CCDC18 antisense RNA 1(CCDC18-AS1)	5.42e-14	1.62e-15	0.774755	1.7109	UKv4_A_24_P481375	AGTCATGGTCTCTGAAAGTAAAATGTCTATTCTTCTAATTCTGGCACAATCTTATCTAGC	AK021668
LOC339192	uncharacterized LOC339192(LOC339192)	5.48e-14	1.64e-15	1.16767	2.24649	UKv4_Hs57836.1	GTTGTCACCTTCAGTGCAGTCACTGGGAATATTCAGAACCCAGGTGATTGATAAGGTTTT	BC045769
stx1a	syntaxin 1A(STX1A)	5.55e-14	1.67e-15	0.519248	1.43321	UKv4_A_23_P168556	TCTTGGTACAACCAGCTGCCCATTTTGTGAAATTTTTATGTAGAATAAACATTTGTATCT	NM_004603
AMPH	amphiphysin(AMPH)	5.79e-14	1.75e-15	1.33156	2.51675	UKv4_A_24_P218048	TACAAGGTGGAAACACTGCATGATTTTGAGGCAGCAAATTCTGATGAACTTACCTTACAA	NM_001635
KIAA1456	KIAA1456(KIAA1456)	5.94e-14	1.8e-15	1.32075	2.49797	UKv4_A_32_P159234	TTCCCAGGTGAACAAAAGTTTGCTTTTCTTCACCATTCTGTACAGGACAAGCATTATTCA	NM_001099677
MDGA1	MAM domain containing glycosylphosphatidylinositol anchor 1(MDGA1)	5.98e-14	1.81e-15	1.41407	2.66488	UKv4_A_23_P310460	CCCAAATGTAACCTCTAGTTGCGGACGCGGTTGTTCTATCAATAAAGCTGCAGTGTTCTA	NM_153487
PRKAG2	protein kinase AMP-activated non-catalytic subunit gamma 2(PRKAG2)	6.13e-14	1.86e-15	0.926094	1.90012	UKv4_A_24_P384779	CCATAAATCACAGGCTGAGGGAGAAATGGTGAGGGCACAATAGCAAATGGAAATACACAA	AK074675
C12orf54	chromosome 12 open reading frame 54(C12orf54)	6.27e-14	1.91e-15	0.731089	1.65989	UKv4_A_23_P405878	TGAAACTGGGAACTTGGAAATCAAGTGAGACCCAAGCAAGGAAACCAACTGCCAAAGCAA	NM_152319
PRKACB	protein kinase cAMP-activated catalytic subunit beta(PRKACB)	6.31e-14	1.93e-15	0.691933	1.61545	UKv4_A_24_P62708	AAACCTGTCTGAGATGTTCTTTCTACCAATCTATATGTCTTTCGGTTATCAAGTGTTTCT	NM_002731
CELF6	CUGBP, Elav-like family member 6(CELF6)	6.45e-14	1.97e-15	0.785517	1.72371	UKv4_A_23_P140490	AAGGGAAGCCCAGATTTACTTCTTTCAAAATCATATCATTCCTTAGAGTTTAGGGACCAA	NM_052840
DOCK4	dedicator of cytokinesis 4(DOCK4)	6.55e-14	2e-15	0.718903	1.64593	UKv4_A_23_P59637	TTTGGCAGTGAGCAGTTGAATTTATCTTGAATTTATCATGTGTGTGTATTTCTGAAGCAG	NM_014705
CDH19	cadherin 19(CDH19)	6.66e-14	2.04e-15	2.30139	4.92932	UKv4_A_23_P38735	ATGCTGTCATTGAACAGAGATGTGGGGAGAAATGTAAACAATCAGCTCACAGGCATCAAT	NM_021153
CALM2	calmodulin 2(CALM2)	7.01e-14	2.15e-15	0.485109	1.39969	UKv4_A_23_P326170	TAAACTTTGTTTAGCCACTTAAAATCTGCTTATGGCACAATTTGCCTCAAAATCCATTCC	NM_001743
PDE5A	phosphodiesterase 5A(PDE5A)	7.05e-14	2.17e-15	0.857423	1.8118	UKv4_Hs16578.1	AACAGGCCATCACAAGCAATTGTCTTTTGTTTACAAGATTGATTTAATATGAGAGGATAC	NM_033437
CITED2	Cbp/p300 interacting transactivator with Glu/Asp rich carboxy-terminal domain 2(CITED2)	7.24e-14	2.23e-15	0.910721	1.87999	UKv4_A_23_P214969	CCACCCCCATATGTACAGATGATAATAGGGTGTGGAATGTCGTCAGTGGCAAACATTTCA	NM_006079
PLXNC1	plexin C1(PLXNC1)	7.33e-14	2.26e-15	0.83992	1.78995	UKv4_A_23_P414958	GCATTCATGGATGCATTTTCTCTCACAGAGCAGCAACTAGGGAAGGAAGCACCAACTAAT	NM_005761
ZBTB16	zinc finger and BTB domain containing 16(ZBTB16)	7.87e-14	2.44e-15	0.751807	1.6839	UKv4_A_23_P104804	GCATCCACACGGGTGAGAAACCCTACGAGTGCAATGGCTGTGGCAAGAAGTTCAGCCTCA	NM_001018011
ANK3	ankyrin 3(ANK3)	7.95e-14	2.47e-15	0.776942	1.7135	UKv4_A_23_P301530	CTCGTAACAGCGAACGGTCAGTCAAGGGATCATAAGTTTTTACTGCCAGTATTGAGAAAT	NM_020987
CC2D1B	coiled-coil and C2 domain containing 1B(CC2D1B)	7.95e-14	2.46e-15	0.432153	1.34925	UKv4_A_24_P76740	TGTGCCTTTAAAAGATCTAACTATGGGATGGGAGAACTTGAGGGTGATCGGGAACCTCCC	NM_032449
43165	membrane associated ring-CH-type finger 6(MARCH6)	8.15e-14	2.53e-15	0.659272	1.57929	UKv4_Hs7057.1	TTAGTTATCATTTTGAAACTTTTCTTCACATATGTAACAGTGCCGGAGTTTTTCTGCTTC	U52827
hoxc9	homeobox C9(HOXC9)	8.3e-14	2.58e-15	1.46555	2.76169	UKv4_A_23_P25150	AGAAAACTCTTGCGATTTGGGAGGGTTCAGTGTTGAGATATTGGTGTTTTAGAGTTAGTT	NM_006897
EPB41L1	erythrocyte membrane protein band 4.1 like 1(EPB41L1)	8.35e-14	2.6e-15	0.598451	1.51409	UKv4_A_24_P185709	TTTCCATCTGAGGGTACAGGAAGTACCAGGACCTGTTTCAGTTTTTGAATCCTGCAAGCA	NM_012156
RUFY2	RUN and FYVE domain containing 2(RUFY2)	8.45e-14	2.64e-15	0.577848	1.49262	UKv4_A_24_P941708	GCTTCTTCACCTAGTGTAGGCATAAATCCTTTGCTTTTCATGGTTTTGTAAAAAGGTAGT	NM_001042417
JAZF1	JAZF zinc finger 1(JAZF1)	8.76e-14	2.74e-15	0.614755	1.5313	UKv4_A_32_P36694	CAGGTAAGGATGGGAATATTTTGTTATACTGTGTATAGTGAATGTATTGTACTGTGTCTG	NM_175061
DST	dystonin(DST)	8.92e-14	2.79e-15	0.618759	1.53555	UKv4_A_23_P42530	TCTGGTGTGATCACATGTCATTGATAGTTACCATTAAAGATACTCAAGATTTCATCCGGG	NM_015548
stx1a	syntaxin 1A(STX1A)	9.07e-14	2.85e-15	0.526049	1.43998	UKv4_A_23_P82420	CCCCTTCACCAAAGGTCTTGGTACAACCAGCTGCCCATTTTGTGAAATTTTTATGTAGAA	NM_004603
LOC100507311	uncharacterized LOC100507311(LOC100507311)	9.58e-14	3.03e-15	1.19664	2.29205	UKv4_A_24_P870509	ACCACATGTTTTCCTGAAGGGTTATCTACAACTCCGGGTGGAAGTCAAAGATTGGAAGAG	AF086261
MAMLD1	mastermind like domain containing 1(MAMLD1)	9.6e-14	3.03e-15	0.778776	1.71568	UKv4_A_23_P251075	TTGGGGTTTGTCTTTGATGGTTTCTATCTGCAATTATCGTCATGTATATTTAAGTGTCTG	NM_005491
acap3	ArfGAP with coiled-coil, ankyrin repeat and PH domains 3(ACAP3)	1.01e-13	3.19e-15	0.425207	1.34276	UKv4_A_23_P23630	CTGGTGCAGGCCGTGCTAGGGGGCTCCTTGATCGTCTGTGAGTTCCTGCTGCAAAACGGA	NM_030649
OSBPL9	oxysterol binding protein like 9(OSBPL9)	1.02e-13	3.24e-15	0.512343	1.42636	UKv4_A_23_P148916	AGAAACCTGTTCATTCCAATCTTCTAATTACAGTGGTTCCTATCTCAGGGATACTGGACT	NM_024586
FNBP1	formin binding protein 1(FNBP1)	1.03e-13	3.26e-15	0.402377	1.32168	UKv4_A_24_P205130	TCATTGCAGAAGAAAGTTTACACGACGTCAAAAAGTGACGTTCATGCTAAGTGTTTTTCC	NM_015033
MALAT1	metastasis associated lung adenocarcinoma transcript 1 (non-protein coding)(MALAT1)	1.05e-13	3.35e-15	0.987047	1.98212	UKv4_A_24_P497244	TATTCATATTTACACGAGAACCTAATATAACTGCCTTGTCTTTTTCAGGTAATAGCCTGC	NR_002819
LOC157562	uncharacterized LOC157562(LOC157562)	1.07e-13	3.41e-15	0.67593	1.59763	UKv4_A_32_P192922	AGGTATTTCATCTGTTTGTTCTGAAAATGCAGCTGCTGTCTAGATTTATGTGTGCTCTGA	AL050061
DIXDC1	DIX domain containing 1(DIXDC1)	1.07e-13	3.4e-15	0.585349	1.5004	UKv4_A_23_P416289	ACAGTTTGTCTTGAATGTCTGTCTCTTAAACCAGTTTTTACTTGTCAGTTTTCTCTCAGC	NM_033425
MYO5A	myosin VA(MYO5A)	1.08e-13	3.46e-15	0.596675	1.51223	UKv4_A_24_P255218	GATGTCCGCAAGGAGGAAGTCCTCATCTTAAGGTCTCAACTGGTGAGCCAGAAAGAGGCC	NM_000259
MINK1	misshapen like kinase 1(MINK1)	1.08e-13	3.45e-15	0.425076	1.34264	UKv4_A_23_P164313	CTCGACGGGGTCTTCATGCACAAACGAGCTCAGAGGCTCAAGTTCCTGTGTGAGCGGAAT	NM_170663
MICU3	mitochondrial calcium uptake family member 3(MICU3)	1.09e-13	3.48e-15	0.648024	1.56702	UKv4_A_24_P194688	ATGTACTGACTACATGTATGCTGTTATTGTCAGTGTTTCCTTCTATAAACTGTTCTTTGG	NM_181723
ARL8A	ADP ribosylation factor like GTPase 8A(ARL8A)	1.17e-13	3.78e-15	0.396829	1.31661	UKv4_A_23_P138271	CAGCATGGGGGGTTGGTTCTTTGGGTTCTGTTTGTTTATTTGTTTAATTTAATGATTTGT	NM_138795
EBF1	early B-cell factor 1(EBF1)	1.18e-13	3.8e-15	0.974688	1.96522	UKv4_A_32_P197561	ACCAGCAGATTGGATGCCTTAACAATGCAAATCATATTCATTTCACTTGTACATTGTAAC	AK123757
AP2A2	adaptor related protein complex 2 alpha 2 subunit(AP2A2)	1.18e-13	3.83e-15	0.433808	1.35079	UKv4_A_24_P932418	CGGCGCTGCAGAGGGGCCCTCAGTGTGGCACTCCTCGTCAAAGAAAAATAAAGGCTAGAA	NM_012305
SYN3	synapsin III(SYN3)	1.23e-13	3.98e-15	0.78096	1.71827	UKv4_A_23_P80295	GAACATACTTTCTAAATGCCTTTGACCCAGGAACCGATTATCTATATTTGTTCCCATTTT	NM_003490
STK31	serine/threonine kinase 31(STK31)	1.26e-13	4.1e-15	0.87041	1.82818	UKv4_A_23_P42784	CACAGAAATATCTAGAAATGTTCTGGGACTAGTTGAGTTGTATCTTTAGTATTCAGGTTG	NM_032944
CASD1	CAS1 domain containing 1(CASD1)	1.33e-13	4.35e-15	0.570097	1.48462	UKv4_A_24_P69379	ATTTCCAATATTTGGAAAGCTCTTTATAGCCATTTGGTATTTCCTATTACCCACCTCCTA	NM_022900
SLFNL1	schlafen like 1(SLFNL1)	1.34e-13	4.38e-15	0.893054	1.8571	UKv4_A_23_P389141	AGGAAAGCCCCTCAAAGATGGCGAGGCATATTTGATGACTGTGGTTACAGGGCAAGAGGC	NM_144990
TRIM2	tripartite motif containing 2(TRIM2)	1.36e-13	4.45e-15	0.597544	1.51314	UKv4_A_23_P213141	ACTCTTCAGCACATTCCTTTACTAAGCAGTTTAAAGCCGTCCTAGTGGAGCAAGCCCTAA	NM_015271
PMP2	peripheral myelin protein 2(PMP2)	1.42e-13	4.66e-15	1.78606	3.44871	UKv4_A_23_P31615	CTTAGACACAAAAACACCTCAGCAGAAATGAATATACCTAGCACTCAGATCTTCGTGTCT	NM_002677
FRMD4A	FERM domain containing 4A(FRMD4A)	1.46e-13	4.8e-15	0.788589	1.72738	UKv4_A_24_P374741	AGAGGAGTTCCAAGGTCCTGGATCTGACTGACTTAAAAAGGGGGGTGTCATTTACTGAAA	AK057828
SYT2	synaptotagmin 2(SYT2)	1.47e-13	4.87e-15	1.72736	3.31122	UKv4_A_32_P340999	CTTGTCTGATCTCTTGTCAAATTGTTATTTTGTAATGAACTGCGTCTCCTTATTAAAGAA	AK124510
LINC01128	long intergenic non-protein coding RNA 1128(LINC01128)	1.51e-13	5.01e-15	0.489231	1.4037	UKv4_A_24_P750305	AACTTTATCCATTGAGAAATTCCTTAATGAAACAGTATCCAAGAAGTCATTTGCCAGCAG	BC042880
MFSD6	major facilitator superfamily domain containing 6(MFSD6)	1.54e-13	5.11e-15	0.495829	1.41013	UKv4_A_23_P28530	AGGACTTTCAGTTCTTTGCTTGGTTAGGTTAAGGATGATAGAATTTCTCTGCCAGTGCAG	NM_017694
TIAF1	TGFB1-induced anti-apoptotic factor 1(TIAF1)	1.54e-13	5.14e-15	0.459986	1.37553	UKv4_A_23_P78122	TTGGGGTTGAGGACTTGTGATCAGAAAAACTGAAGATGGAAGTTTTGGCCGGTGCTCATT	NM_004740
EZH1	enhancer of zeste 1 polycomb repressive complex 2 subunit(EZH1)	1.57e-13	5.24e-15	0.452578	1.36848	UKv4_A_23_P428219	ATATCAGGGATACCCTCAAGCTGGACTGTGGGTTCCAAATTACTCATAGAGGAGAAAACC	NM_001991
RSRP1	arginine and serine rich protein 1(RSRP1)	1.58e-13	5.27e-15	0.600318	1.51605	UKv4_A_23_P34396	TCTAGGAACAACCAACATTGACTTGCCAGCTAGTCTCAGAACTGTTCCTTCAGCCAAAGA	NM_020317
LOC105376805	uncharacterized LOC105376805(LOC105376805)	1.6e-13	5.33e-15	0.518523	1.43249	UKv4_A_32_P74120	ATGACCCTCTGTGTTCCTTTTGGCAAAGGACTTGCTCCCATTGTTTGCTTGTTCAATTGT	BC070363
LRRTM4	leucine rich repeat transmembrane neuronal 4(LRRTM4)	1.66e-13	5.55e-15	1.54425	2.91652	UKv4_A_24_P60268	TCCCCTTTACAGGAGTATTATGTGGACTACAAGCCTACAAACTCTGAGACCATGGATATA	NM_024993
TRIO	trio Rho guanine nucleotide exchange factor(TRIO)	1.67e-13	5.61e-15	0.555595	1.46978	UKv4_A_24_P913431	GAAGACCTCTGTTGTACCTGTAATAAATATATAGAAAAAGCACATACTTCGTATGGTGAG	AK131423
PPP1R12B	protein phosphatase 1 regulatory subunit 12B(PPP1R12B)	1.74e-13	5.85e-15	0.443592	1.35999	UKv4_A_23_P201790	TATGCAATTTTGAGTGGCCTTTCAACCCTAAGATGAATGGTTTTGTTTTACTGGTTGTTG	NM_032105
PPFIBP1	PPFIA binding protein 1(PPFIBP1)	1.77e-13	5.99e-15	0.753494	1.68587	UKv4_A_23_P373724	CAAATATTTTTTATTCAGGATGGTATAACCTAACTGATAATAGGTAATAAGGTTAAATTT	NM_003622
fam134b	family with sequence similarity 134 member B(FAM134B)	1.79e-13	6.07e-15	0.759605	1.69303	UKv4_A_23_P167599	ACTGAAGACTTTGAACACTTGCTTTTTGTGATTGCTTATGTCATTAGTGCCTCATGACTG	NM_019000
PRUNE2	prune homolog 2(PRUNE2)	1.8e-13	6.12e-15	1.25278	2.383	UKv4_A_32_P43746	AGAGAAAGCATAGCTGAATTAGAATTGTATGTAGGTTCCAAAGAAACAGGGCTGCAGGGA	NM_015225
SCN3A	sodium voltage-gated channel alpha subunit 3(SCN3A)	1.81e-13	6.15e-15	0.778079	1.71485	UKv4_A_24_P85888	GTGTGCAAAGGATCAAGTTCACATGTTCCAACTTTCAGGTTTGATAATAATAGTAGTAAC	NM_001081677
TBX19	T-box 19(TBX19)	1.88e-13	6.43e-15	0.427337	1.34475	UKv4_A_23_P137705	CCTTGTATTTTTGTTACCTGTGAGTGTGTCTCTCCCTATTAGACTGTAAGCCTCTCGAGG	NM_005149
ALS2CL	ALS2 C-terminal like(ALS2CL)	1.89e-13	6.45e-15	0.775994	1.71237	UKv4_A_23_P416705	TGCTCACAGCCCTGGAGTCCTGTTACGAGCACATCCAGAAAGAAGACATGAGGCTGCACC	NM_147129
CCDC84	coiled-coil domain containing 84(CCDC84)	1.89e-13	6.47e-15	0.523437	1.43738	UKv4_A_24_P636332	CAGAAAAAAGCTAATCATGCTCTCTACCAACTACCATGAGGCTAAAAGCAAAGTCAACAA	NM_198489
ZNF25	zinc finger protein 25(ZNF25)	1.95e-13	6.71e-15	0.585454	1.50051	UKv4_A_23_P381577	TTCTGTTACTTAGAGCTGAAAATAAAAGCAATGTAGAGTTACGCTTTTATAAGTATTTCA	NM_145011
ANKFY1	ankyrin repeat and FYVE domain containing 1(ANKFY1)	1.99e-13	6.84e-15	0.757423	1.69047	UKv4_A_24_P151834	ATTTGGTGTAATTCAGTATTGAGTACTGGCAATGCATAAAACATGGGTAGGTGTCACTCA	NM_020740
SCN2A	sodium voltage-gated channel alpha subunit 2(SCN2A)	2.13e-13	7.36e-15	0.815365	1.75974	UKv4_A_23_P51019	ATATACAAGAAAGACAAAGGCAAAGAATGTGATGGAACACCCATCAAAGAAGATACTCTC	NM_001040143
SHF	Src homology 2 domain containing F(SHF)	2.13e-13	7.38e-15	0.684158	1.60676	UKv4_A_24_P101314	TCTATGGGAACTTGGGGCTGCTAAACAAGACATATTTGGGGGATAATTATTCAACTTCCC	AK123658
AMY1C	amylase, alpha 1C (salivary)(AMY1C)	2.15e-13	7.46e-15	0.952822	1.93566	UKv4_A_23_P23611	AAATTAATGGCAACTGCACAGGCATTAAAATCTACGTTTCTGATGATGGCAAAGCTCATT	NM_001008219
KIF5A	kinesin family member 5A(KIF5A)	2.15e-13	7.47e-15	0.566455	1.48088	UKv4_A_24_P227375	TGTCAATGGCTGCTCATCTGTCCATGGAGATGGTTACAGGCAGGTGTAGTCAAAATGATT	AB210045
BEND6	BEN domain containing 6(BEND6)	2.16e-13	7.51e-15	0.940304	1.91893	UKv4_A_23_P310086	CATTGATTATTACCAGTGACTTCCCATTATAGTTTTTGGATCTTTAGCATAAGCACATGC	NM_152731
SCAPER	S-phase cyclin A associated protein in the ER(SCAPER)	2.16e-13	7.49e-15	0.484887	1.39948	UKv4_A_23_P163408	CTAATTGTTCCTTAAGAACTCATTTTCCCATGTTTATACTCTTCCCACACTGTAGATATG	NM_020843
KIF1B	kinesin family member 1B(KIF1B)	2.16e-13	7.52e-15	0.470456	1.38555	UKv4_Hs375193.4	CTGGGCAGTGCCTTCACTTTCCGAGTAACAGTGTTGCAGGCCAGTGGAATCCTCCCAGAG	NM_015074
MAP1A	microtubule associated protein 1A(MAP1A)	2.17e-13	7.56e-15	0.70776	1.63327	UKv4_A_23_P163455	AATGCCAGAATTCTTCCAAACTCCCTGACTCTTTGAAGTTTTTACTCACCCCATTTCAAT	NM_002373
AES	amino-terminal enhancer of split(AES)	2.19e-13	7.65e-15	0.426712	1.34417	UKv4_A_23_P165061	GTGTCTGTATATAGTCAGCTTATCTCGTGTTCAATCGTCTGATCTCTACAGAGAGAAGTG	NM_198969
TTC19	tetratricopeptide repeat domain 19(TTC19)	2.24e-13	7.85e-15	0.39968	1.31921	UKv4_A_23_P50008	GACTTTGAATGAATAGACTGCTGTGCTGAAAGAGCTTTATCACACTGTCTCAAAGTATGT	NM_017775
AXL	AXL receptor tyrosine kinase(AXL)	2.37e-13	8.36e-15	0.726965	1.65515	UKv4_A_32_P140501	AGCCTTAGAACATCACATTTTAGAATCCTAGGCCTTAGAACCTCCATGTCTAGAACTATA	NM_001699
FAM20C	FAM20C, golgi associated secretory pathway kinase(FAM20C)	2.39e-13	8.44e-15	0.513258	1.42727	UKv4_A_23_P250122	GACCTAATTCAAGTAAAAACCCTTTCTCCTTCCTGGGGCCTCGGCTCCTGGAGGGCTGGA	NM_020223
VWDE	von Willebrand factor D and EGF domains(VWDE)	2.41e-13	8.51e-15	1.48054	2.79053	UKv4_A_23_P381505	CTGTGGGAACTTTTCTGTATACTTACTACAACCAACTCAGGGATGTATGGGCTACTGTGC	AK075525
HMBOX1	homeobox containing 1(HMBOX1)	2.43e-13	8.6e-15	0.482862	1.39751	UKv4_A_24_P226700	AGGACTCATATTTATAACAATGTGTAATGGCTGTAGCAAAAAGCCCTTGTTTCTAGATGT	BX648950
RAP1GAP2	RAP1 GTPase activating protein 2(RAP1GAP2)	2.49e-13	8.82e-15	0.684577	1.60723	UKv4_A_24_P911927	GTCGTCGGAGTTCTTTGAGATGCTGGAGAAAATGCAGGGGATCAAGCTTGAAGAGCAGAA	NM_015085
CGNL1	cingulin like 1(CGNL1)	2.51e-13	8.92e-15	1.05908	2.08361	UKv4_A_24_P135319	ACCAGCTCTCAGAAATGCACGATGAACTGGACAGTGCAAAGCGATCGGAGGACAGGGAGA	NM_032866
C11orf87	chromosome 11 open reading frame 87(C11orf87)	2.55e-13	9.09e-15	1.24178	2.3649	UKv4_A_24_P50228	CAGAAGTGTTCTTTTGTACCTTATTCTGTAGTAGACTGTTATAAAAAGATGACACACACG	NM_207645
DKK3	dickkopf WNT signaling pathway inhibitor 3(DKK3)	2.56e-13	9.14e-15	0.730804	1.65956	UKv4_A_24_P261417	GGTAATTGTAGGGCGAGGATTATAAATGAAATTTGCAAAATCACTTAGCAGCAACTGAAG	NM_001018057
CDC42P6	cell division cycle 42 pseudogene 6(CDC42P6)	2.56e-13	9.11e-15	0.538048	1.45201	UKv4_A_24_P42633	ATGACAGATTACGACCGCTGAGTTATCCACAAACAGATGTATTTCTAGTCTGTTTTTCAG	NM_001089595
CACNB3	calcium voltage-gated channel auxiliary subunit beta 3(CACNB3)	2.58e-13	9.2e-15	0.452473	1.36838	UKv4_A_23_P204019	CCTCATACATCTTTGGAGAACCGGGCTCCAGACTTTGTTCCCTGACTCATAGCTGCCGCT	NM_000725
CNTNAP2	contactin associated protein-like 2(CNTNAP2)	2.61e-13	9.32e-15	0.991417	1.98814	UKv4_A_32_P441462	GGCCATGTTGTATTACCATATAGATTCAGAAACAAGAAGATGAAAACACTGAAAGATGTC	NM_014141
AQP11	aquaporin 11(AQP11)	2.62e-13	9.36e-15	0.688876	1.61203	UKv4_A_23_P417974	TAACATACAGGACAGTCCAGCTGGATGTGATAAAGATTTTATCACCTCATATGGAAAACA	NM_173039
MYO5A	myosin VA(MYO5A)	2.63e-13	9.42e-15	0.551867	1.46598	UKv4_Hs170157.1	GTCACAGAGCTGGAGCAGGAGAAGCAGGTGATGCAGGATGAGCTGGACCGCAAGGAGGAG	NM_000259
HDAC5	histone deacetylase 5(HDAC5)	2.65e-13	9.5e-15	0.686954	1.60988	UKv4_A_24_P125283	CCCACTCCTTGCTTTGTCTCCCTGGATATGGATTTCAGTTAAGTATTTTGTAACCCGTTA	NM_001015053
ARHGAP26	Rho GTPase activating protein 26(ARHGAP26)	2.77e-13	9.96e-15	0.645095	1.56384	UKv4_A_23_P214066	AGTAGCCTCCAGTTTCCTTTGTAAGACCCAGGGATCACTTAGCCATAGCCTGAATCTTTT	NM_015071
VPS13D	vacuolar protein sorting 13 homolog D(VPS13D)	2.78e-13	9.98e-15	0.537107	1.45106	UKv4_A_32_P20582	GAGGGAAAGTAAATCCTCATGAGGAAAAGTACAAATGGAAATCGTATTAATTTGTGAGGC	NM_015378
MDGA1	MAM domain containing glycosylphosphatidylinositol anchor 1(MDGA1)	2.79e-13	1e-14	0.804793	1.74689	UKv4_A_24_P314640	AAGTTCTACTGTGTCTCCTTCTTCTACCACATGTACGGGAAACACATCGGCTCCCTCAAC	NM_153487
EGFL8	EGF like domain multiple 8(EGFL8)	2.79e-13	1e-14	0.475159	1.39007	UKv4_A_23_P168105	TCCAGGGCTGAGCTGTGCACTCTCTTAGGCGGATTCTCCTTCCTCCTGCTACTGATACCA	NM_030652
CREG2	cellular repressor of E1A stimulated genes 2(CREG2)	2.8e-13	1.01e-14	1.26283	2.39966	UKv4_A_23_P394986	TCATTAAAGGTCACTGCTGCTTCAAAGGACTTTGCCCAGTGGATGCCATTCATAACCACA	NM_153836
GNB1	G protein subunit beta 1(GNB1)	2.84e-13	1.03e-14	0.520461	1.43441	UKv4_A_23_P22926	TTAAAAATTTTGATTGTTTGCCATATTGGGTGGGTTTACTCTTAGAATCGCATGCTGTAG	NM_002074
MAN2A2	mannosidase alpha class 2A member 2(MAN2A2)	2.91e-13	1.05e-14	0.507198	1.42129	UKv4_A_23_P206041	CAACAGTGACTGGCATTCTAAAGAGTCAGACGCCACAGGCATTCCCATTAAAGTCAGAAA	NM_006122
SOBP	sine oculis binding protein homolog(SOBP)	2.95e-13	1.07e-14	0.591064	1.50636	UKv4_A_23_P156907	TGAAAACAAGAGGGAAAGTGAGAAAGATCACCCATGATTCTGTTTCACTGTTTGCTTTCT	NM_018013
NCBP3	nuclear cap binding subunit 3(NCBP3)	2.96e-13	1.07e-14	0.452326	1.36824	UKv4_A_24_P176572	TCAAGCAATATCAAAAACCGAATTGGTAACAAATTACCACCTGAGAAATTTGCAGATGTC	NM_018553
DLC1	DLC1 Rho GTPase activating protein(DLC1)	3e-13	1.09e-14	0.832624	1.78092	UKv4_A_24_P940115	TTTGGATATCAGTGTTCCTCATGAAGATATACATGGATATTCAATTTTGATGGCTTCCAG	NM_006094
ZNF25	zinc finger protein 25(ZNF25)	3.01e-13	1.09e-14	0.557638	1.47186	UKv4_A_24_P69691	GAGCAGAGCTATCTGCATTTGTATTTAGTGTGAGAGTCCTAAATGTTCTTCACCAACTTT	NM_145011
GABARAPL1	GABA type A receptor associated protein like 1(GABARAPL1)	3.05e-13	1.11e-14	0.743299	1.674	UKv4_A_23_P162640	GATCTCTTACCTTTGGAAAATAGGGGTTAGGCATGAAGGTGGTTGTGATTAAGAAGATGG	NM_031412
STMN2	stathmin 2(STMN2)	3.13e-13	1.14e-14	0.595689	1.51119	UKv4_A_23_P399265	GTAAATCCCCCTGCCTATATTTATAATGGATCATGCGATATCATGCGATATCAGGATGGG	S82024
SRRM3	serine/arginine repetitive matrix 3(SRRM3)	3.14e-13	1.14e-14	0.567632	1.48209	UKv4_A_23_P331700	GGTCACAGGCATAGGATAACATGTGCTTTGGACCTGACAAGGGAGTACCTTGGGGGTCTG	NM_001039212
KLF9	Kruppel like factor 9(KLF9)	3.18e-13	1.16e-14	0.825218	1.7718	UKv4_A_23_P415401	AAGAAGAAAGCCCTTCACCATTGTGGAATGATGCCCTGGCTTTAAGGTTTAGCTCCACAT	NM_001206
COL7A1	collagen type VII alpha 1 chain(COL7A1)	3.33e-13	1.22e-14	0.850587	1.80323	UKv4_A_23_P144071	TTCTGTGGAGGAGTACCAGGACCCTGAAGCTCCTTGGGATAGTGATGACCCCTGTTCCCT	NM_000094
EPB41L4A	erythrocyte membrane protein band 4.1 like 4A(EPB41L4A)	3.36e-13	1.23e-14	1.04948	2.06979	UKv4_A_24_P257579	TAGAGAACACCGGAAAAAGAGAAACAGAATACGGCAGGAGAATGATATGGTTGATTCAGC	NM_022140
PNPLA7	patatin like phospholipase domain containing 7(PNPLA7)	3.39e-13	1.25e-14	0.815216	1.75956	UKv4_A_24_P453855	AGCTAAACTCATTCGTACCAGCTAAACTCACTCGTACCCGCTAAACTCACTCATACCAGT	AK126267
slc35a1	solute carrier family 35 member A1(SLC35A1)	3.69e-13	1.37e-14	0.4299	1.34714	UKv4_A_24_P406034	ATGTACAGTATTTTGTCCTAGCAGCATAAAGACCTAGCTCTTTTCTTACAAGAGGCAGAA	NM_006416
PI4KA	phosphatidylinositol 4-kinase alpha(PI4KA)	3.69e-13	1.37e-14	0.39396	1.31399	UKv4_A_23_P102994	AAGATGGAGGCCACACCCTTCAAGTGGTTCATGGAGATGTGTGTCCGAGGCTACCTGGCT	NM_002650
MROH1	maestro heat like repeat family member 1(MROH1)	3.7e-13	1.37e-14	0.470267	1.38537	UKv4_A_23_P408473	CATGTGTGGCCCCAATCTGGCATGTGAGGAGCTCTCAGCTGCTTTCCAGAAACACCTGCA	AL834145
DOK6	docking protein 6(DOK6)	3.76e-13	1.4e-14	0.961781	1.94771	UKv4_A_23_P352484	GTATATATCAAACATGTGCTGAGGGTGACAGGATATGCTCACTTAAATTGTTGAAAACCA	NM_152721
PUM1	pumilio RNA binding family member 1(PUM1)	3.78e-13	1.4e-14	0.378798	1.30026	UKv4_A_23_P10815	CCCTTCCCTTTTGTACAGAAGATGAACTGTATTTTGCATTTTGTCTACTTGTAAGTGAAT	NM_001020658
PTS	6-pyruvoyltetrahydropterin synthase(PTS)	3.82e-13	1.42e-14	0.438366	1.35507	UKv4_A_23_P127579	GTGGTTTATAAAGGAGAATAGCTATTGGGGTTAGCATTGCACAAAGCCCAGTTTCTTTCT	NM_000317
NF1	neurofibromin 1(NF1)	3.9e-13	1.45e-14	0.511187	1.42522	UKv4_A_24_P917026	AATCGATCATTGTAGGGGAAAATCATAGAAATCCATTTCAGATCTTTATTGTTCCTCACC	NM_000267
SUN1	Sad1 and UNC84 domain containing 1(SUN1)	3.94e-13	1.47e-14	0.481963	1.39664	UKv4_A_23_P169838	TTTCACTCTCCTTAGAATTGGAACTATGCAGTTAAGGCAGATAAAATGTACAGATGTTTC	NM_025154
AVIL	advillin(AVIL)	3.98e-13	1.49e-14	0.87243	1.83074	UKv4_A_23_P53257	AGTTTTTGGGTTTTGTGGCCCTCTAGCTAAAGCCTCAGCAGAAAGCACTAAAACTGCATA	BX647344
KIRREL3	kin of IRRE like 3 (Drosophila)(KIRREL3)	4.04e-13	1.52e-14	0.968293	1.95652	UKv4_A_23_P407132	CTCAAAGGTGTTGTGTCAGCCAAAAATGATATCCGAGTGGAAATTGTCCACAAGGAACCA	NM_032531
MKNK1	MAP kinase interacting serine/threonine kinase 1(MKNK1)	4.11e-13	1.54e-14	0.429702	1.34696	UKv4_A_23_P200126	CTTTCTTTGCTGTGACTGAAATGTATCCCTCGTTTATCATCCCCTTTGTTTGTGATTGCT	NM_003684
TUFT1	tuftelin 1(TUFT1)	4.14e-13	1.56e-14	0.43678	1.35358	UKv4_A_23_P371824	TTTCTGTGTCTCAAGACTGGGCTCACATTCTGGCTTTGTCCATAACAATGCTCTGGGATT	NM_020127
AUH	AU RNA binding methylglutaconyl-CoA hydratase(AUH)	4.18e-13	1.57e-14	0.418159	1.33622	UKv4_A_23_P20852	AGTGAAGAGCAGATTATTCATACGGTGTAATAAGCATCTGGAATGGACCCATCCGTGTAC	NM_001698
TECTA	tectorin alpha(TECTA)	4.28e-13	1.61e-14	0.451445	1.36741	UKv4_A_23_P375354	GTCTGGACGCTTCTTCTCATCATGATCCAGATTTCATTATGGCATTTTGTCTATAAATCA	NM_005422
ESYT2	extended synaptotagmin 2(ESYT2)	4.36e-13	1.64e-14	0.468685	1.38385	UKv4_A_24_P132470	TGATAATATATTCTGCACGGTAAGAATTCCTTTTACAGACATTCTTTATCAAGAGGTCGG	NM_020728
NRG1	neuregulin 1(NRG1)	4.4e-13	1.66e-14	0.638415	1.55662	UKv4_A_23_P360777	ACTAACCCAGCAGGCCGCTTCTCGACACAGGAAGAAATCCAGGCCAGGCTGTCTAGTGTA	NM_013957
STMN2	stathmin 2(STMN2)	4.48e-13	1.69e-14	0.536449	1.4504	UKv4_A_23_P146274	TATAATGGATCATGCGATATCAGGATGGGGAATGTATGACATGGTTTAAAAAGAACTCAT	NM_007029
SPHKAP	SPHK1 interactor, AKAP domain containing(SPHKAP)	4.49e-13	1.7e-14	1.73171	3.32121	UKv4_A_23_P392654	AAGCTCAAATACTGGATTGTAACCATGTGATGAAGTTATCTATGTTGTACCTAACATTGC	NM_030623
FAM13A-AS1	FAM13A antisense RNA 1(FAM13A-AS1)	4.49e-13	1.7e-14	0.75646	1.68934	UKv4_A_24_P614362	TATTCTCTGTAGATGAGTGTTGTCTAATGTAGTGATTAATCTCTGCTAGTGTTAGGAAAG	NR_002806
TRNAU1AP	tRNA selenocysteine 1 associated protein 1(TRNAU1AP)	4.5e-13	1.71e-14	0.518879	1.43284	UKv4_A_24_P96762	GAGGCAAAGCATTCATCCTACATCATAAAAAATCTCCAAAGATCTCTTTAAGGGCTGGGC	NM_017846
SAMD4A	sterile alpha motif domain containing 4A(SAMD4A)	4.52e-13	1.72e-14	0.586163	1.50125	UKv4_A_23_P335661	CCTCATGTATTTATGCCTAATGTAAGCTGACTTTTAAAAAGCTTTCTTTTGTTGCATGCC	AB028976
PXDNL	peroxidasin like(PXDNL)	4.59e-13	1.75e-14	0.871158	1.82913	UKv4_A_23_P258310	GAAGCGCTAATAAAAGTTTTGTGCTGTTGAGCCCCAAATGGGAAATTTCTCAGGAAGAGA	NM_144651
NPIPA1	nuclear pore complex interacting protein family member A1(NPIPA1)	4.63e-13	1.76e-14	0.512084	1.42611	UKv4_A_32_P140823	GACACCTCCCGAGTGTCTGCTCACTCCCCTTCCACCCTCAGCGGATGATAATCTCAAGAC	NM_006985
RGS17	regulator of G-protein signaling 17(RGS17)	4.74e-13	1.81e-14	0.762135	1.696	UKv4_A_23_P156861	TCCAAGGTTTTTGAACTCTCAAATTTATAAGTCATTTGTTGAAAGTACTGCTGGCTCTTC	NM_012419
NRP1	neuropilin 1(NRP1)	5.08e-13	1.95e-14	0.79748	1.73806	UKv4_A_24_P928052	GTTGATATAATCCTACCAGAAGGAAAGCACTAAGAAACACTCGTTTGTTGTTTTTAAAGG	NM_003873
SYT13	synaptotagmin 13(SYT13)	5.23e-13	2.01e-14	1.13912	2.20247	UKv4_A_23_P161659	AGGGTCCATTTCTCTTGGATGTAAAGGAGTCCTGGGTAAAATGTGGCTGTAACCTAAACC	NM_020826
DYNC1LI2	dynein cytoplasmic 1 light intermediate chain 2(DYNC1LI2)	5.33e-13	2.06e-14	0.450924	1.36692	UKv4_A_23_P9688	TGTCAAATGTTCAGGAAGAACTGGATAGAATGACTCGAAAGCCAGACTCTATGGTAACAA	NM_006141
NBPF3	neuroblastoma breakpoint family member 3(NBPF3)	5.56e-13	2.15e-14	0.507695	1.42178	UKv4_A_23_P308189	CAGTGCAGAATATGAACAATGCCATGTTCTTGCAGAAAATGCTTAGCCTGAGTTTCATAG	NM_032264
PLXNA4	plexin A4(PLXNA4)	5.67e-13	2.21e-14	1.31363	2.48566	UKv4_A_24_P265051	GAGACGGTCTGAGGAAGTACCTCGGTCACTACAATATTTTTGCACATATAAAGGGTTGGG	AB046770
DIRAS3	DIRAS family GTPase 3(DIRAS3)	5.73e-13	2.23e-14	1.70095	3.25115	UKv4_A_23_P149121	GTAACATCCATGTTGTCAATACGTATACCTTGTAAGTGGATAACTTTTCTTTTTCCCAGG	NM_004675
DOCK4	dedicator of cytokinesis 4(DOCK4)	5.74e-13	2.24e-14	0.720755	1.64804	UKv4_A_24_P324886	ATTTTCCCTCTTTTGTTGGGAAGCTCATTTTAGTTTAACCATGTTTGTTTTGTTGGTAGC	NM_014705
UTRN	utrophin(UTRN)	5.78e-13	2.26e-14	0.632522	1.55027	UKv4_A_32_P524014	CTGCCTGTATTTGTATGCAAAATGTCCTCTATCTGCTATTAAAGAAAAGCTACGTAAAAC	NM_007124
FBXO16	F-box protein 16(FBXO16)	5.78e-13	2.25e-14	0.46313	1.37853	UKv4_A_23_P168846	ACTCTTTCAGCTTAAGTACTTATTGTGGTAGTGAGTCCTACGGTATTTCAGTAAAAAGGA	NM_172366
PMP2	peripheral myelin protein 2(PMP2)	5.81e-13	2.27e-14	1.31219	2.48318	UKv4_A_24_P261033	ATATCATTAGGTCCAGTAATTGTTGACAGGCAGGAACGGGGGACCATTGCATTGTGCCCA	NM_002677
43165	membrane associated ring-CH-type finger 6(MARCH6)	6.1e-13	2.4e-14	0.650491	1.5697	UKv4_A_32_P465938	AGTTATCATTTTGAAACTTTTCTTCACATATGTAACAGTGCCGGAGTTTTTCTGCTTCTC	U52827
PRDM16	PR/SET domain 16(PRDM16)	6.12e-13	2.41e-14	1.19154	2.28396	UKv4_A_32_P225816	CTAGGAGAAGCCGATTTGGAGGTTAATGCTGTAGAATAGGACTGTATACCAAATGTAATC	NM_022114
ARHGEF12	Rho guanine nucleotide exchange factor 12(ARHGEF12)	6.19e-13	2.44e-14	0.458573	1.37418	UKv4_A_23_P127642	CGATATATGGTTTTGAATTACTAGAGCTTTGGTCAGTATTTCCTTCCCTATATGTCACAG	NM_015313
SOX6	SRY-box 6(SOX6)	6.36e-13	2.51e-14	1.32285	2.5016	UKv4_Hs452584.1	GCTGATTAAGGTACTGATAGGAACTCTTTGTTATTCATGTTGGTTGGGGATTAGAAATTT	NM_017508
EGFLAM	EGF like, fibronectin type III and laminin G domains(EGFLAM)	6.45e-13	2.55e-14	0.843862	1.79485	UKv4_A_23_P144911	ACAGCAGAATGACTGTGTGACCTTGAACTTCACATTTCCCACATTGGCCCTTGGATTGTT	NM_182799
NPIPB12	nuclear pore complex interacting protein family, member B12(NPIPB12)	6.52e-13	2.58e-14	0.513325	1.42734	UKv4_A_32_P174151	GAGCGTCAGCTCACTCCCCTTCCACCCTCAGCTCCACCCTCAGCAGATGATAATATCAAG	NR_002603
PRDM2	PR/SET domain 2(PRDM2)	6.56e-13	2.6e-14	0.427698	1.34509	UKv4_Hs26719.2	TTTTTGCTTCATGGAGTTGGGAATATCTTTGTGTGTTCTGTTTGTAAAAAAGAATTTGCT	NM_001007257
RABEP1	rabaptin, RAB GTPase binding effector protein 1(RABEP1)	6.64e-13	2.64e-14	0.525271	1.4392	UKv4_A_24_P945147	CCTTTCAGAACTCACATTGGCAAGTGTAAAAAGATGACTTAAGGTGAAGTGAGGACAAAA	NM_004703
ITM2B	integral membrane protein 2B(ITM2B)	6.7e-13	2.67e-14	0.510773	1.42481	UKv4_A_24_P381604	TAGAAAATGTTTGGAATTTAAGAAATAACTTGTGTTACTAATTTGTATAACCCATATCTG	NM_021999
CCDC24	coiled-coil domain containing 24(CCDC24)	6.73e-13	2.68e-14	0.670519	1.59165	UKv4_A_24_P310864	GGGACCCAGACAAAGCACAGCAGCCGCTCAGAGACAGGAATAGAAATTTCATTAAAATCT	NM_152499
CKMT1B	creatine kinase, mitochondrial 1B(CKMT1B)	6.8e-13	2.71e-14	0.57365	1.48828	UKv4_A_24_P339024	CCTTGTCTCTTGAACTCTAATAGTCATCTTCATGACTACATGGTTAAGTGAAGCCAAACG	AK094322
TGOLN2	trans-golgi network protein 2(TGOLN2)	6.82e-13	2.72e-14	0.402425	1.32173	UKv4_A_24_P413988	ATGGTTGAAATTGTTTCTCTTCTTTTGTGTTTTCCCAGTTAATAGATGGTCACTGTTTCC	NM_006464
SNX14	sorting nexin 14(SNX14)	6.83e-13	2.73e-14	0.428106	1.34547	UKv4_A_23_P259054	CATCAGACTTCTGTTTGATGGCTTACAGCAACCAGTACTCAACAAGCAGCTGACTTATGT	NM_153816
GNPTAB	N-acetylglucosamine-1-phosphate transferase alpha and beta subunits(GNPTAB)	6.86e-13	2.74e-14	0.493804	1.40815	UKv4_A_23_P346265	ATACCATGTTTTGTTTGATTCCTATAGAGACAATATTGCTGGAAAGTCCTTTCAGAATCG	NM_024312
TRPM3	transient receptor potential cation channel subfamily M member 3(TRPM3)	6.89e-13	2.76e-14	1.18488	2.27345	UKv4_A_23_P114061	AGTTCTACCTAACGTCCCACATCCTTCTCATGCCAACACTTCTGTAATTGATCATTATAA	NM_001007471
SLCO3A1	solute carrier organic anion transporter family member 3A1(SLCO3A1)	6.96e-13	2.79e-14	1.06185	2.08761	UKv4_A_23_P61623	AGATTTTTGAGTGTGGTACTCTGTATTTTTGCAGCATTTATTTTCCAAATGAGCAGTTTA	AL109695
PRICKLE2	prickle planar cell polarity protein 2(PRICKLE2)	7.07e-13	2.84e-14	0.915549	1.88629	UKv4_A_24_P152188	ACCAGTAAGGTCTGTTCTTAAACCTACCTAGTTGATTTTCATATCTTTCCATAAAGTGTC	NM_198859
CAB39	calcium binding protein 39(CAB39)	7.12e-13	2.86e-14	0.523832	1.43777	UKv4_A_23_P79426	ATGATTATTCTTTGCTAGCCTCTCTTACTAATGGAATTATATACTGGCCAGTAAAATGGG	NM_016289
KIF1B	kinesin family member 1B(KIF1B)	7.13e-13	2.87e-14	0.618484	1.53526	UKv4_A_24_P145066	TAGCTAGAACAGTTGAAGTCTTCAACTGAGGTTTTATAGCAGATTAGACATGGGTAAATG	NM_183416
ELOVL4	ELOVL fatty acid elongase 4(ELOVL4)	7.19e-13	2.89e-14	0.551943	1.46606	UKv4_A_23_P82065	TTCTTGACTCCTTGGTGCTAAAGATTGTTAAATTCAATGCTTGATGTTACAAGGTGTTGT	NM_022726
OPTN	optineurin(OPTN)	7.25e-13	2.92e-14	0.492165	1.40655	UKv4_A_23_P1461	ACGTGATGGATTGCATCATTTAAGTGTTGATGTATCACCTCCCCAAAACTGTTGGTAAAT	NM_001008213
PREPL	prolyl endopeptidase-like(PREPL)	7.31e-13	2.95e-14	0.479701	1.39445	UKv4_A_24_P943193	GTCTCATATAATGCTTTTCATATTGAACTATATTTTGTCTGCTATTAAATACTTCCAAGC	NM_001042386
ERC2-IT1	ERC2 intronic transcript 1(ERC2-IT1)	7.35e-13	2.97e-14	0.700956	1.62558	UKv4_A_23_P18053	ACTTCCTCCCATCTCAAGGACTTGGAAGTAAGGGAAATAAGACTGTACACCCAAGAAAGC	U88965
VWDE	von Willebrand factor D and EGF domains(VWDE)	7.71e-13	3.13e-14	1.24753	2.37435	UKv4_A_32_P148745	AACCCAAAATGTCTTTATGGAGGCAGATGCATATTTCCCAATGTGTGTTCCTGCCGCACT	AK027618
PRUNE2	prune homolog 2(PRUNE2)	7.76e-13	3.16e-14	1.48489	2.79895	UKv4_A_23_P326913	GCTTCTTTGTGATACATTTGACTTGGAATATAGTGGCAGGTTATTATTTGGGTGAAAACA	NM_138818
NCOA7	nuclear receptor coactivator 7(NCOA7)	7.91e-13	3.23e-14	0.52383	1.43777	UKv4_A_23_P156957	AATCCAGGTTGTTGAAAAGACTTTGTACTCCCACTTCCTCCAAATCCATACAGTGAGGAA	NM_181782
TENM3	teneurin transmembrane protein 3(TENM3)	8.04e-13	3.29e-14	0.833808	1.78238	UKv4_A_23_P121722	AAATCATCAAGGACAAAGGCCTCGACCTGTTGCGCTGGGCCGTCTGTTCCTTCTAGGCAC	NM_001080477
ITGB8	integrin subunit beta 8(ITGB8)	8.08e-13	3.31e-14	0.825589	1.77226	UKv4_A_24_P759477	AGAATATGGTACTTTCACATAATATACTATGAACCTGTTCATATAACTCTGATTGACTAC	NM_002214
AGRN	agrin(AGRN)	8.1e-13	3.32e-14	0.653152	1.5726	UKv4_A_23_P343411	CACTGCAAATCCTCCCCACAGCGTCAGTGAAAGTCGTCCTTGTCTCAGAATGACCAGGGG	NM_198576
RNASEL	ribonuclease L(RNASEL)	8.68e-13	3.58e-14	0.731819	1.66073	UKv4_A_23_P390172	GCTTTGTAATGGGAATAAAACAGTACCTTAGGTTCTTTCTGAAAAGGAGGTATCTAGCAA	NM_021133
AKR1C1	aldo-keto reductase family 1 member C1(AKR1C1)	8.81e-13	3.64e-14	1.05015	2.07074	UKv4_Hs431175.13	CAGGTGAGGAAGTGATCCCAAAAGATGAAAATGGAAAAATACTATTTGACACAGTGGATC	NM_001353
MAP1B	microtubule associated protein 1B(MAP1B)	8.88e-13	3.67e-14	0.487602	1.40211	UKv4_A_24_P879740	CCTGTTTCCATTTGAAAGGAACTGTAAGCTTTTATCTTTTAACCAACTGAACAATACACC	AK055112
PTBP2	polypyrimidine tract binding protein 2(PTBP2)	8.92e-13	3.69e-14	0.533674	1.44761	UKv4_A_23_P46396	AACCAGGTGGGACCAAAGTTTATGTGCCTTTAGTCTTAATTTACCTTGCATTGTAATATT	NM_021190
TRIM2	tripartite motif containing 2(TRIM2)	9e-13	3.73e-14	0.592607	1.50797	UKv4_A_24_P208909	GATGCTTAAAAACTTTCTAAAGATGAATTGTGTGGCAGTGATTGGTCTGTTTGTGGAGAA	NM_015271
CDADC1	cytidine and dCMP deaminase domain containing 1(CDADC1)	9.05e-13	3.75e-14	0.401272	1.32067	UKv4_A_23_P48295	ACTGTGATTAGAAAGGGAAAAATAGGCATTTCCACAGTACTATTAAGAGAGGCATGATAA	NM_030911
ZMIZ1	zinc finger MIZ-type containing 1(ZMIZ1)	9.91e-13	4.14e-14	0.431391	1.34853	UKv4_A_23_P138435	AAACTAATTGTGATTTCTAGTCTTGCAAAGCTGTATGTAGTTAGATGATGTGACAACCTC	NM_020338
NEIL1	nei like DNA glycosylase 1(NEIL1)	1.02e-12	4.24e-14	0.675541	1.5972	UKv4_A_23_P129157	TAGCAGGAGGCTCTCCTTGCTTGCACTCACCCTTTCTTATTGTCTTGCCCTGCATCTGGG	NM_024608
UTRN	utrophin(UTRN)	1.03e-12	4.3e-14	0.547611	1.46166	UKv4_A_23_P214779	CACGACACCAGCACGGATCTCACGGAGGTCATGGAGCAGATTCACAGCACGTTTCCATCT	NM_007124
BAZ2B	bromodomain adjacent to zinc finger domain 2B(BAZ2B)	1.07e-12	4.51e-14	0.397477	1.3172	UKv4_A_24_P932451	TGGTAACTACTCTACAGAACTCCCAAACCTGGCAAGGATGGTGCAGATTTTGGCAGATTA	BX641037
ANXA2	annexin A2(ANXA2)	1.08e-12	4.53e-14	0.846412	1.79802	UKv4_A_23_P146644	AGGTCTGAATTCAAGAGAAAGTACGGCAAGTCCCTGTACTATTATATCCAGCAAGACACT	NM_001002857
CD44	CD44 molecule (Indian blood group)(CD44)	1.08e-12	4.53e-14	0.56842	1.4829	UKv4_A_24_P919640	ATGGTGGGTGGTGATCTTACAAATACGGGTTCATCACTGATTCCACCTCCACACAGATAG	U94903
CA10	carbonic anhydrase 10(CA10)	1.12e-12	4.71e-14	1.28065	2.42948	UKv4_A_23_P207461	CACAAAGTACAAAACGAATGCCTTTCTTTTCTTGTTTATAATGGTCACTCACTGTGTTTG	NM_001082533
KIF13B	kinesin family member 13B(KIF13B)	1.12e-12	4.71e-14	0.421665	1.33947	UKv4_A_23_P147388	ACCACCTGTAATTTTGTACCATATGTGTCTTTCCATCAAATGACCAACAGCTTCTCAATA	NM_015254
UPF3A	UPF3 regulator of nonsense transcripts homolog A (yeast)(UPF3A)	1.14e-12	4.8e-14	0.516001	1.42999	UKv4_A_23_P99473	GACCGGATAGAAACGGTTTCAGTCTCTGGATGGATGTGTTTGTGGTTTGTAACCATTACG	NM_080687
MAPKBP1	mitogen-activated protein kinase binding protein 1(MAPKBP1)	1.15e-12	4.89e-14	0.425595	1.34313	UKv4_A_24_P272594	GCGCTGTTTTTAACGTGCCCGTTTGTACTGATGTATGAACTTGTCAATAAACACAATTGT	NM_014994
FRMD4A	FERM domain containing 4A(FRMD4A)	1.17e-12	4.98e-14	0.774773	1.71092	UKv4_A_23_P22352	TTTCCAGACCAAGGTTGGGATCCAAATGCGAATCTGAGAAAACTGCTCCCAGGAATCAAA	AK001072
ALDOC	aldolase, fructose-bisphosphate C(ALDOC)	1.18e-12	5.01e-14	0.821113	1.76677	UKv4_A_23_P78108	TGGCCAGGGCCAAATAGCTATGCAGAGCAGAGATGCCTTCACCTGGCACCAACTTGTCTT	NM_005165
HECA	hdc homolog, cell cycle regulator(HECA)	1.19e-12	5.07e-14	0.521169	1.43512	UKv4_A_23_P59349	TAATAGGATGCTGCCTAACCCAGTTCATCTCTATGTCCTGTTCACTGAATATTCCGGGTA	NM_016217
MFN2	mitofusin 2(MFN2)	1.2e-12	5.09e-14	0.399914	1.31943	UKv4_A_23_P126135	TTGTTTTTATGTTCATTTGCTGGAGCGCAAGACGTGCTGACACAGTGAGTTTTCTCTGAT	NM_014874
ANXA2	annexin A2(ANXA2)	1.22e-12	5.21e-14	0.847916	1.7999	UKv4_A_32_P94798	AGAAATGGTGCTCACCATGCTTCCAGCTAACAGGTCTAGAAAACCAGCTTGCGAATAACA	NM_001002857
KIAA1841	KIAA1841(KIAA1841)	1.22e-12	5.2e-14	0.645641	1.56443	UKv4_A_23_P340382	ACTGTGTTTTCTGATTAAAGGATTTGGATTTGTACATGTAAACAGTGCTGTAATGGTCAC	BC039298
NPIPA1	nuclear pore complex interacting protein family member A1(NPIPA1)	1.25e-12	5.34e-14	0.502525	1.41669	UKv4_A_24_P110564	ATCTCAAGACACCTCCTGAGTGTCTGCTCACTCCCCTTCCACCCTCAGCGGATGATAATC	NM_006985
PI4KA	phosphatidylinositol 4-kinase alpha(PI4KA)	1.28e-12	5.45e-14	0.398852	1.31846	UKv4_A_24_P142983	TCACTCTCATGTTGGACACGGGCCTGCCCTGTTTTCGCGGCCAGACAATCAAGCTCTTGA	NM_002650
TNNI3K	TNNI3 interacting kinase(TNNI3K)	1.33e-12	5.72e-14	0.928113	1.90279	UKv4_A_24_P415680	AAGGAAGACCCGAATTTTCTGAAGTTGTCATGAAGTTAGAAGAGTGTCTCTGCAACATTG	NM_015978
HACE1	HECT domain and ankyrin repeat containing E3 ubiquitin protein ligase 1(HACE1)	1.33e-12	5.71e-14	0.531347	1.44528	UKv4_A_23_P250002	TAAGCAGTCATTGTGTTTGCCAGTAATGTTTGAGAGACATGTAAGTTGAAAGTTTTGCTA	NM_020771
PDE4D	phosphodiesterase 4D(PDE4D)	1.35e-12	5.77e-14	0.592435	1.50779	UKv4_A_23_P158406	TGAAACACGTGTGACCCTGGCAGATGATTTGGCTGACCTTGAAAACTACAGCTGTTTAGT	BC008390
MBNL2	muscleblind like splicing regulator 2(MBNL2)	1.35e-12	5.79e-14	0.556828	1.47103	UKv4_A_24_P56317	ATCTTTCTGTAACACTTAAAGAATTCCCTCATTCATTACCTTACAGTGTAAACAGGAGTC	NM_144778
HS3ST5	heparan sulfate-glucosamine 3-sulfotransferase 5(HS3ST5)	1.36e-12	5.85e-14	1.39125	2.62306	UKv4_A_23_P351295	TGCTAATCCAGTGGGAGATGTTTGAGAGAGTTTTGTTCAACATCACAGTGAGAGTGCCTA	AK091074
ARHGAP26	Rho GTPase activating protein 26(ARHGAP26)	1.36e-12	5.82e-14	0.485085	1.39967	UKv4_A_24_P28165	TTGGCCTGCAAACAACAGAGTTATCCGTATCTTCCACATGTGAATGTCATTGCAAGGGTG	NM_015071
fam134b	family with sequence similarity 134 member B(FAM134B)	1.38e-12	5.93e-14	0.721787	1.64922	UKv4_A_24_P266048	TGTGATCATCAGCAATAAAGATATAATAACTCTGTTTTCTTAGCCTGTATAGAGGAGAGG	NM_019000
dlg4	discs large MAGUK scaffold protein 4(DLG4)	1.41e-12	6.05e-14	0.484039	1.39865	UKv4_A_23_P411102	TGCCCCCACCATTTTTCTTTGCCGGTTTGCATGAGTGGAAGGTCTAAATGTGGCTTTTTT	NM_001365
PPP2R2C	protein phosphatase 2 regulatory subunit Bgamma(PPP2R2C)	1.42e-12	6.12e-14	1.27367	2.41776	UKv4_A_24_P3415	GGAGGTCTTAATACAGTTCCTAGTTCCTTACTTCTGTTTTAAACTTTGGGTACCAAACCA	NM_020416
BAZ2B	bromodomain adjacent to zinc finger domain 2B(BAZ2B)	1.46e-12	6.32e-14	0.653911	1.57343	UKv4_Hs8383.2	AAATCGACAAGAACATTGATTATATGTCAAACTTGAGGAGAGATAAATGGGTGGTAGAAG	NM_013450
ABCA6	ATP binding cassette subfamily A member 6(ABCA6)	1.48e-12	6.42e-14	1.28724	2.44061	UKv4_A_24_P378581	ATCACGGCAAAAGTGTAATTCGGTTTCCAAAATTAGGGGAACACTCCAGATATAGCCCGG	BC070125
PSD2	pleckstrin and Sec7 domain containing 2(PSD2)	1.48e-12	6.39e-14	0.740154	1.67035	UKv4_A_23_P30358	ATCCTCTCTATTGTTTAAATAGATTACTGTAGTTTGGCCAGGAATTTGGCGTCAGTGGTA	NM_032289
CLIP1	CAP-Gly domain containing linker protein 1(CLIP1)	1.48e-12	6.4e-14	0.42173	1.33953	UKv4_A_23_P25003	TGTATTTTCCCCTCAAGATTATCAACTGTGTGTTCGACAGTGAATATTCAATCTGGTACC	NM_198240
BICD1	BICD cargo adaptor 1(BICD1)	1.49e-12	6.44e-14	0.615635	1.53223	UKv4_A_32_P472968	GAACCATCCATGATTCTGATATTGTATTTCTTTCCAGTATTAACATGTGTATTGTGTGGC	BC047110
EXOSC10	exosome component 10(EXOSC10)	1.5e-12	6.51e-14	0.452445	1.36836	UKv4_A_23_P62868	TGGGAAACAAAAGCATGTCCTTTCCAACTGGAAAGTCAGACAGAGGCTTCAGGTACAACT	NM_002685
NCALD	neurocalcin delta(NCALD)	1.52e-12	6.58e-14	0.627679	1.54508	UKv4_A_23_P215883	GAAATTTTGAGACCTAGACTCTGTAAAAATAATCCTAGTCTTCCTCCAGGGGTCAGTTCC	NM_001040624
SLCO1C1	solute carrier organic anion transporter family member 1C1(SLCO1C1)	1.53e-12	6.67e-14	1.05235	2.07391	UKv4_A_23_P116868	TCTGAACTGTGTAATGTGTCTAGAGTAAGCAAATACTGCTAACAATTAACTCATACCTTG	NM_017435
KCNMB4	potassium calcium-activated channel subfamily M regulatory beta subunit 4(KCNMB4)	1.53e-12	6.65e-14	0.487553	1.40207	UKv4_A_23_P64792	CTGCTGTAGCAATGGCTAAAGGGTCAAGATCTTAGCTGTATGGAGTAACTATTTCAGAAA	NM_014505
UCHL1	ubiquitin C-terminal hydrolase L1(UCHL1)	1.55e-12	6.74e-14	0.401165	1.32057	UKv4_A_23_P132956	TCTAACGCTTTAAATGGCTACTTTGGTTTCTGTCTGTAAGTTAAGACCTTGGATGTGGTT	NM_004181
SLC6A13	solute carrier family 6 member 13(SLC6A13)	1.56e-12	6.81e-14	0.777268	1.71388	UKv4_A_24_P923483	CTGCTGATGATGACGTTGATAACCAAACTGTTCTGTGGTCTTAAGTAATAAATAGTAGCT	BC020867
INSL5	insulin like 5(INSL5)	1.56e-12	6.84e-14	0.697426	1.62161	UKv4_A_23_P51479	GCACTGATGGCTGTTCCATGACTGATTTGAGTGCTCTTTGCTAAGACAAGAGCAAATACC	NM_005478
FBXO9	F-box protein 9(FBXO9)	1.59e-12	6.99e-14	0.669923	1.59099	UKv4_A_24_P106522	TGTTTCAACCATAGTTAGAGACAAATTCTCATGTACTTTCAGAAATCAATATCTGCAGCC	NM_033481
NR3C1	nuclear receptor subfamily 3 group C member 1(NR3C1)	1.63e-12	7.16e-14	0.778926	1.71585	UKv4_A_24_P787914	GTTACCTGTAGCGGTACACTTGTTAAAGAAGTGATTAAGCAGTTACATAAAATTCTGATC	U25029
C8orf44	chromosome 8 open reading frame 44(C8orf44)	1.63e-12	7.18e-14	0.408664	1.32746	UKv4_A_23_P168965	CCTTTCACTTATTCATCTGTCCAGCATGACTCATCCCCGGGAGTGTTGAGTAAGTGAAAT	NM_019607
pcdh9	protocadherin 9(PCDH9)	1.65e-12	7.25e-14	1.29153	2.44787	UKv4_A_23_P420236	GGCAACTAATGTTAATAAGATTTCAGTTGCACGTGCAAACAAATCCAAATTCGAACATTC	NM_203487
ALDH3A2	aldehyde dehydrogenase 3 family member A2(ALDH3A2)	1.65e-12	7.24e-14	0.515323	1.42931	UKv4_Hs159608.3	AATGATCCTGTTCAACCTCCTAGTGCCTCTACTGAATTATTCCTCTTTTAAATGGTTAAT	NM_000382
WIPF2	WAS/WASL interacting protein family member 2(WIPF2)	1.66e-12	7.3e-14	0.45946	1.37503	UKv4_A_24_P838748	TTCTTGAACTTTGACTTTAGGTGTAAAAATTCAACCAGACATTCTCTCCTTACTGTGGTC	BC030561
FARP2	FERM, ARH/RhoGEF and pleckstrin domain protein 2(FARP2)	1.66e-12	7.31e-14	0.437408	1.35417	UKv4_A_23_P90855	AAGTTCAAAAACAGTCATGGCTGGCAGAAGCTCTGGGTCGTCTTTACCAACTTCTGTTTG	NM_014808
KIAA0319	KIAA0319(KIAA0319)	1.68e-12	7.42e-14	1.29038	2.44593	UKv4_A_24_P166397	CAAGCACTTTAGTTGCTGGTTTACATTCAATGAAGGAGGATTCATACCCATGGCATTACA	NM_014809
ANKRD36BP2	ankyrin repeat domain 36B pseudogene 2(ANKRD36BP2)	1.7e-12	7.53e-14	0.614985	1.53154	UKv4_A_24_P280558	ATTTTTAATGATTTCTCTATTGGCATGGTGAGGCAAGCCAGATTAATTCAGAGGATAATG	BX648045
VPS50	VPS50, EARP/GARPII complex subunit(VPS50)	1.76e-12	7.78e-14	0.759903	1.69338	UKv4_A_24_P409219	GAAACTTATATTAAAGCTTATTACCTAACTGAGAATGACATGGAACGGTGGATCAAAGAG	NM_017667
SCRN1	secernin 1(SCRN1)	1.81e-12	7.99e-14	0.457421	1.37308	UKv4_A_23_P366366	AAAGAAAATCATTCTGTTTCCTGCAGTGGGAACTGGCCATGTAGTCTTAACAGTCTTTTG	NM_014766
FAXDC2	fatty acid hydroxylase domain containing 2(FAXDC2)	1.88e-12	8.32e-14	0.98421	1.97823	UKv4_A_23_P501831	GGGCCCAGCCCTATCCTTTTCTGTATCAAACAAAATCCTTGAGGTTGGTATACAAGTTAA	NM_032385
ARMC2	armadillo repeat containing 2(ARMC2)	2e-12	8.91e-14	0.480816	1.39553	UKv4_A_24_P320604	GTAGAAACGAGAACTCACGTCTCCCTCATTCTTAAGAACTGGTAACAAACGTGAACATTT	NM_032131
BIRC2	baculoviral IAP repeat containing 2(BIRC2)	2.02e-12	9.01e-14	0.477667	1.39249	UKv4_A_24_P115774	GATACCATTTTGGTTAAAGGAAATGCTGCGGCCAACATCTTCAAAAACTGTCTAAAAGAA	NM_001166
DGKB	diacylglycerol kinase beta(DGKB)	2.08e-12	9.32e-14	1.56004	2.94862	UKv4_A_23_P61919	GCATAGTTGGAGTCTCTGACTGTTTAAAGAAATCACAGAACAGTACTTTTCTTTTAGTGT	NM_004080
SGCD	sarcoglycan delta(SGCD)	2.16e-12	9.71e-14	0.845077	1.79636	UKv4_A_32_P4595	CAGTCAGGTTTCTCCCTTTTTGAGATTATGAAGAAGCTGAGACATACTTCTTAAGGAGGT	AF010236
PAM	peptidylglycine alpha-amidating monooxygenase(PAM)	2.17e-12	9.73e-14	0.678743	1.60074	UKv4_A_24_P97703	TCCCTTTAGCACGTTTAAAGTTCTGTGTATTTAATTGTAAACTGTACTAGTCTGTGTGGG	NM_000919
MAN2C1	mannosidase alpha class 2C member 1(MAN2C1)	2.19e-12	9.83e-14	0.408699	1.32749	UKv4_A_23_P26117	TACCCACTACAATACCTCTTGGGACTGGGCTCGATTTGAGGTGTGGGCCCATCGCTGGAT	NM_006715
EPB41L4B	erythrocyte membrane protein band 4.1 like 4B(EPB41L4B)	2.2e-12	9.89e-14	0.688984	1.61215	UKv4_A_23_P370514	TGTTTCTCCCTAATAAAATTACATTTTCCTCCCAGCATCTAGTGGAGATTATATATTGGG	AK025249
RAB11FIP4	RAB11 family interacting protein 4(RAB11FIP4)	2.27e-12	1.02e-13	0.458177	1.3738	UKv4_A_23_P27023	TCTTTGTTCTAGGCAGCTGGGAATAGACATGGTACTTACCTTAGAGTTTTCCAATTTATC	NM_032932
ABCA9	ATP binding cassette subfamily A member 9(ABCA9)	2.28e-12	1.03e-13	1.2454	2.37085	UKv4_Hs455747.1	CAAGGGCATACTCTTATGCAAATAATTAAAACTTCATAGGTCTTAATTTCCCATATCTCT	NM_080283
GTF2I	general transcription factor IIi(GTF2I)	2.46e-12	1.11e-13	0.471375	1.38643	UKv4_A_23_P168567	TCACAATGGAGAATTATATGACATGGTAGCAGAAATAGGCCCTTTTATGTGTTGCTTCTA	NM_001518
ABCA5	ATP binding cassette subfamily A member 5(ABCA5)	2.6e-12	1.18e-13	0.876156	1.83548	UKv4_A_24_P67096	GAACTCAATCCTATGGACAAGTTTACTCTTTCTAATCTAATTCTTGGATATACTCCAGTG	NM_018672
DNAJA4	DnaJ heat shock protein family (Hsp40) member A4(DNAJA4)	2.61e-12	1.19e-13	0.589457	1.50468	UKv4_A_23_P206140	TGGGGTGTCGTTTTTGTGCTGTGACTTCCTAATTATTGCTAAAGAACTACTGTTTAGTTG	NM_018602
CASD1	CAS1 domain containing 1(CASD1)	2.62e-12	1.2e-13	0.466472	1.38173	UKv4_Hs128003.1	GTCACTGTATGGTTCATGGTCATATATGTTACTTTAGCACTATGGCCACAAATAATCCAA	NM_022900
SMAP1	small ArfGAP 1(SMAP1)	2.71e-12	1.24e-13	0.424189	1.34182	UKv4_A_24_P380348	AAACCTGTTCAAGTCTACCAACCTGTTCAAGTCTACCAATTATAAGGGCAAATTGGAGAA	NM_021940
SPTB	spectrin beta, erythrocytic(SPTB)	2.8e-12	1.28e-13	0.743545	1.67429	UKv4_A_24_P272088	CTACAAGAAGAAGAAGCACGTCTTTAAGCTGAGGCTGAGTAATGGCAGCGAGTGGCTCTT	NM_001024858
ARPP21	cAMP regulated phosphoprotein 21(ARPP21)	2.87e-12	1.32e-13	1.43807	2.70958	UKv4_A_23_P315602	TAGGTATGCCTTTATAGCTTAGCTAGTGACATGAATTCATCAAGGTAAGATTTTCTCCTA	NM_016300
ABCA5	ATP binding cassette subfamily A member 5(ABCA5)	2.87e-12	1.32e-13	0.855495	1.80938	UKv4_A_23_P78018	ACTGGAGAACCAAGAACGCACTTGAAATTTTTCTAAGCTCCTTAATTGAAATGCTGTGGT	NM_018672
SC5D	sterol-C5-desaturase(SC5D)	2.97e-12	1.37e-13	0.540771	1.45475	UKv4_A_23_P372888	GTAAATGACCTAATTGATAGCAGGTGTAATAAGACTATCGTCTTCCTACACATAGGAGGC	NM_006918
USP24	ubiquitin specific peptidase 24(USP24)	3.01e-12	1.39e-13	0.525975	1.43991	UKv4_A_24_P58122	GTGACAGTTATGACAGGCTTACCTTGGAAGAGTTGTCATTTTTACTGCCAATTTTTTGGA	NM_015306
ME1	malic enzyme 1(ME1)	3.01e-12	1.39e-13	0.51761	1.43158	UKv4_A_23_P422026	CACAGTTTATCCTGAACCGCAAAACAAAGAAGCATTTGTCCGCTCCCAGATGTATAGTAC	NM_002395
mast2	microtubule associated serine/threonine kinase 2(MAST2)	3.03e-12	1.4e-13	0.454637	1.37044	UKv4_A_23_P126008	CATCCCCAAGCAGAAAGGCAACCATGGCAGGTGGGCTAGCCAACCTCCAGGATTTGGAAA	NM_015112
atf2	activating transcription factor 2(ATF2)	3.08e-12	1.43e-13	0.457155	1.37283	UKv4_A_23_P209879	TCATGTAAACGGTTAACAAGCTTACCAAGGTTAGCAAAACTTTCATTGTAAATCAGTCTG	AK128731
SCN2A	sodium voltage-gated channel alpha subunit 2(SCN2A)	3.18e-12	1.47e-13	0.844979	1.79624	UKv4_Hs93485.1	TTTCAGCCTTTTGTACGTAAAATGAGAAATTAAAAGTATCTTCAGGTGGATGTCACAGTC	NM_001040143
DNAJC6	DnaJ heat shock protein family (Hsp40) member C6(DNAJC6)	3.23e-12	1.5e-13	0.589435	1.50466	UKv4_A_23_P95359	TCATGGAGCTCAATGATGCCTGGTCTGAATTTGAAAACCAAGGCCAAAAGCCCTTATATT	NM_014787
LINC01128	long intergenic non-protein coding RNA 1128(LINC01128)	3.27e-12	1.52e-13	0.601144	1.51692	UKv4_A_32_P196036	AAAGGAATAAGAAGAGGTCGGTTAAGCTCTCTATTAAGTTGAGAAAATGGGAACTTCAGG	AK091100
NCDN	neurochondrin(NCDN)	3.27e-12	1.52e-13	0.520095	1.43405	UKv4_A_23_P97736	GCTTGCTTGAAGGGACCCAGAGTCTTTGGGCCCAGATCTTTAAACCTTTGTGTCGTGTTG	NM_001014841
acsbg1	acyl-CoA synthetase bubblegum family member 1(ACSBG1)	3.33e-12	1.55e-13	0.83759	1.78706	UKv4_A_23_P54488	AGAGTTGGGTCCCACGATGAAACTGAAACGGCTCACAGTTTTGGAGAAGTACAAAGGTAT	NM_015162
KANSL1L	KAT8 regulatory NSL complex subunit 1 like(KANSL1L)	3.45e-12	1.61e-13	0.473913	1.38887	UKv4_A_23_P400373	ACTCCCCTTGGAAATGCATGTATGAACTACCCTATGAAATGTAAGCTGCAGAATAGATAA	NM_152519
ANKFN1	ankyrin repeat and fibronectin type III domain containing 1(ANKFN1)	3.56e-12	1.66e-13	1.30692	2.47414	UKv4_A_23_P350698	CAAAAGCTTTCTGGCTCTGAATCTATGGAAAGTGTGGATCATACTTCTGACTGCCCCATG	NM_153228
entpd3	ectonucleoside triphosphate diphosphohydrolase 3(ENTPD3)	3.59e-12	1.68e-13	1.27053	2.41251	UKv4_A_23_P29697	CAACTACATCTACCACTTGTTTGTGAACGGTTACAAATTCACAGAGGAGACTTGGCCCCA	NM_001248
acap3	ArfGAP with coiled-coil, ankyrin repeat and PH domains 3(ACAP3)	3.61e-12	1.69e-13	0.747882	1.67933	UKv4_A_24_P281497	TCCGTGCGGCAGCAGCTCCAGAGCTTTGTCAAAGAGGATGTGCGGAAGTTCAAGGAGACA	NM_030649
SMG6	SMG6, nonsense mediated mRNA decay factor(SMG6)	3.63e-12	1.7e-13	0.46148	1.37695	UKv4_A_23_P4014	GTTAAAGATGTCTGCAAGGGAACTGAACAACCAAGAGCAGAATGGTCCTATAGACCCAGA	NM_017575
SLITRK3	SLIT and NTRK like family member 3(SLITRK3)	3.65e-12	1.72e-13	1.72725	3.31095	UKv4_A_23_P18362	AAAGCAACTGGGTATATATCACTAACAGCTTTGTAGGAAGCACTTTTAATGTTTTCTCTC	NM_014926
CREB5	cAMP responsive element binding protein 5(CREB5)	3.65e-12	1.71e-13	1.06256	2.08863	UKv4_A_24_P532232	TCGTGAACACATTTATTGTTACCAATGGACAATGAGTTCATTAAGACTGTTCAACTAGGT	NM_182898
KIAA1841	KIAA1841(KIAA1841)	3.67e-12	1.72e-13	0.631354	1.54902	UKv4_A_32_P149298	AATGAAGCTAGATGTTATTTGATAACTGGCTTTGCCAAGGTTTTTGAACTGCTGTTTAGA	BC039298
NR4A1	nuclear receptor subfamily 4 group A member 1(NR4A1)	3.73e-12	1.76e-13	1.27321	2.41699	UKv4_A_23_P128230	AATGACAGATTCTGACATTTATATTTGTGTATTTTCCTGGATTTATAGTATGTGACTTTT	NM_173157
RIMS3	regulating synaptic membrane exocytosis 3(RIMS3)	3.75e-12	1.77e-13	0.64542	1.56419	UKv4_A_23_P319583	CATCCTGCAAAGAGAGAGATAGCTGATAGGGACTGACAAGCACACTGTTTAGATAAGAAG	NM_014747
TTC7A	tetratricopeptide repeat domain 7A(TTC7A)	3.8e-12	1.79e-13	0.469117	1.38426	UKv4_A_24_P940909	TTCTGGAATTCTGTTAGAAAAGTAAAGAAAAAGCAAATGCTGTTGGTTTATCTCAGGGTG	NM_020458
ANKRA2	ankyrin repeat family A member 2(ANKRA2)	3.8e-12	1.8e-13	0.417055	1.3352	UKv4_A_24_P337397	AACACCTCTGCTTTATGCTGTACATGGAAATCATGTGAAATGTGTAAAGATGCTCTTAGA	NM_023039
VAT1L	vesicle amine transport 1 like(VAT1L)	3.84e-12	1.81e-13	0.813321	1.75725	UKv4_A_23_P400449	TAATCGCAAATTACTCCAGATGGTTAAAGAAAACCCTTTCAGAATACAGAACGAGAAAAC	NM_020927
LRRC37BP1	leucine rich repeat containing 37B pseudogene 1(LRRC37BP1)	3.85e-12	1.82e-13	0.411077	1.32968	UKv4_A_24_P144983	TTATTTCACTCTGCCTGTGGGAGTCCTGTGAATCTCTCCAAAGCCAACTCAGTTCATCTT	AK124759
CBX7	chromobox 7(CBX7)	4.01e-12	1.91e-13	0.64367	1.5623	UKv4_A_23_P250735	TCTCAGCACAAGAGCGCTTCCTTTGCACAGAATGAGCTTCGAGCTTTGTTCAGACTAAAT	NM_175709
RAPGEF6	Rap guanine nucleotide exchange factor 6(RAPGEF6)	4.05e-12	1.93e-13	0.892153	1.85594	UKv4_Hs174795.2	ATGGTTTAGTAAACTTTGAGAAGTTAAGAATGATTTCCAAGGAAATCCGCCAAGTTGTTC	NM_016340
RASD1	ras related dexamethasone induced 1(RASD1)	4.17e-12	1.99e-13	0.969681	1.95841	UKv4_A_24_P348006	AAGGTCTCGGTGCAGTACTGCGACGTGCTGCACAAGAAGGCGCTGCGGAACAAGAAGCTG	NM_016084
RGPD5	RANBP2-like and GRIP domain containing 5(RGPD5)	4.2e-12	2.01e-13	0.551314	1.46542	UKv4_A_23_P218637	GGAACTGACTTTGCACTTTGGTTACACAGAACATTGGTTTCCAATTTAGTTTAACTGAAA	NM_005054
TENM3	teneurin transmembrane protein 3(TENM3)	4.21e-12	2.01e-13	0.850257	1.80282	UKv4_A_24_P911420	GCGCCGGCAAGGTGCAGGGCTACGACGGGTACTACGTACTCTCGGTGGAGCAGTACCCCG	NM_001080477
TMEM255A	transmembrane protein 255A(TMEM255A)	4.25e-12	2.04e-13	1.20326	2.3026	UKv4_A_23_P125680	ATTACACAGTTTATCCTACATTTATCACATTTCTTAAAGTGTTAAGATTCTATGGCTCAT	NM_001104545
NAALAD2	N-acetylated alpha-linked acidic dipeptidase 2(NAALAD2)	4.29e-12	2.05e-13	1.08974	2.12836	UKv4_A_23_P161583	TAAAGGTGTTGCTAAAAGTCTGAGGATAAAATTCACCTTTCTGATAACTTATGAAGCCAG	NM_005467
ARHGAP12	Rho GTPase activating protein 12(ARHGAP12)	4.35e-12	2.09e-13	0.420067	1.33799	UKv4_A_23_P149775	TGTATAATAAAACACAGGGTTTGGAAGGTTTTGTTACAGGGAGCATGGTCTGTTGAAGAT	NM_018287
MYO1C	myosin IC(MYO1C)	4.36e-12	2.1e-13	0.4557	1.37145	UKv4_A_23_P164022	CTTCTTTCTGCCTTAAGAATGTCCTTTTAGGCTGGGCATGGTGGCTCACGCCTGTAACCC	NM_033375
ERC2	ELKS/RAB6-interacting/CAST family member 2(ERC2)	4.38e-12	2.1e-13	0.743157	1.67384	UKv4_A_24_P205045	TGTATTAGCCAGTCATTGTAACCTCGTGTCTAGTAGAACAATGTACAAGGTATGTACAGT	NM_015576
CYTH1	cytohesin 1(CYTH1)	4.46e-12	2.14e-13	0.413674	1.33207	UKv4_A_23_P83781	GTTTGTTTTTGCCTTGTAAACTAGCGCCAAGGAACTGCAGCAAATAAACTCCAACTCTGC	NM_017456
AVIL	advillin(AVIL)	4.47e-12	2.15e-13	0.8667	1.82349	UKv4_A_23_P390157	TGGAAACAGCTCCAAATGAAGAAAGAAAAGGGGCTTTTCTAAAGCAAGAAGGCCTATACC	NM_006576
MAP1LC3A	microtubule associated protein 1 light chain 3 alpha(MAP1LC3A)	4.5e-12	2.17e-13	0.581628	1.49654	UKv4_Hs134707.4	CTGCCCGTCCTGGACAAGACCAAGTTTTTGGTCCCGGACCATGTCAACATGAGCGAGTTG	NM_032514
SRGN	serglycin(SRGN)	4.61e-12	2.22e-13	1.09246	2.13238	UKv4_A_24_P915269	GCATCATATTCGGAAATATCTTCCTAGGTTTATCTACCATTTAGTGTTGTTTAGTCAGAC	BC022313
PPFIBP1	PPFIA binding protein 1(PPFIBP1)	4.68e-12	2.26e-13	0.791599	1.73099	UKv4_A_23_P337917	CTGAAATAAATCAGCTTTAAACCTGCTTTTTAAAAATATCTGGGTTGGAATTTGCCCCTG	NM_003622
FAM13B	family with sequence similarity 13 member B(FAM13B)	4.72e-12	2.28e-13	0.402174	1.3215	UKv4_A_23_P136460	ATAAAGAAAAGCACTAAATCCTGCCCTTTTTGTGTGGTTTCCTTTTGATACAACTAGGTT	NM_001101801
XKR6	XK related 6(XKR6)	4.83e-12	2.34e-13	0.589209	1.50442	UKv4_A_23_P387000	CAAAGTATTGTTCCTTTAAAGAATATTTCTGTTCTAGGGCATCGTTTCAATCGCATCGTA	NM_173683
CNTNAP2	contactin associated protein-like 2(CNTNAP2)	4.91e-12	2.38e-13	0.95592	1.93982	UKv4_A_23_P84399	CTTGAGCACATCCTTAAAATATCAGCACAAGTTGGGGGAGGCAGGCAATGGAATATAATG	NM_014141
PDIA2	protein disulfide isomerase family A member 2(PDIA2)	4.92e-12	2.39e-13	1.31873	2.49447	UKv4_A_23_P325642	ATTGGCTGAGAAGTACCAAGACCACGAGGACATCATCATTGCTGAGCTGGATGCCACGGC	NM_006849
CORO2B	coronin 2B(CORO2B)	4.95e-12	2.41e-13	0.59219	1.50753	UKv4_A_23_P117694	ATTAGCTAGGATCTACTAGATGCATTATACTCCATACCTGCTTTTCCCATGGCCGCCCTA	NM_006091
CAMKK1	calcium/calmodulin dependent protein kinase kinase 1(CAMKK1)	4.97e-12	2.42e-13	0.499508	1.41373	UKv4_A_24_P292929	AATCCCGAGACGAGAATTGGGGTGCCAGACATCAAGTTGCACCCTTGGGTGACCAAGAAC	NM_172207
ZCCHC11	zinc finger CCHC-type containing 11(ZCCHC11)	5.14e-12	2.51e-13	0.452001	1.36794	UKv4_A_23_P34433	CATACTTTGGTTGCTTCAGACTTTATATATTGTTCTTAAAAGTTAGGAAAGAATTTCATG	NM_001009881
TNNI3K	TNNI3 interacting kinase(TNNI3K)	5.15e-12	2.52e-13	0.962249	1.94834	UKv4_A_23_P200024	TCCTCTCAAGGTCTGTCTTTGGAGGAGATGAAAAGAAGTCTTCAATACACACCCATTGAC	NM_015978
SCPEP1	serine carboxypeptidase 1(SCPEP1)	5.45e-12	2.67e-13	0.648306	1.56733	UKv4_A_23_P152548	CTGTATCTAACTGGGGCTGTGATCAAGAAGGTTCTGACCAGCTTCTGCAGAGGATAAAAT	NM_021626
NOTCH2NL	notch 2 N-terminal like(NOTCH2NL)	5.46e-12	2.68e-13	0.711445	1.63744	UKv4_A_24_P366777	ATACTGTTAAAGCAAGGTTTCAGACACTTCTGAATTTTGGTCCCAGTACTCTAGAAGGGC	AK075065
FOXO1	forkhead box O1(FOXO1)	5.5e-12	2.7e-13	0.843833	1.79481	UKv4_A_23_P151426	GAGGGTTAGTGAGCAGGTTACACTTAAAAGTACTTCAGATTGTCTGACAGCAGGAACTGA	NM_002015
OSTM1	osteopetrosis associated transmembrane protein 1(OSTM1)	5.59e-12	2.74e-13	0.444343	1.36069	UKv4_A_23_P31097	ACTGAAAATGTGCTGGGGTTTGTTCTGCTGTCACTGTTTATGCTGCTGGAACTTAGCACT	NM_014028
DLG2	discs large MAGUK scaffold protein 2(DLG2)	5.64e-12	2.77e-13	0.851174	1.80397	UKv4_A_32_P229618	CTTCTCTCCTTTTTGAGTTTGTGTTTCCTAAGTGTTTCTTAACTTCTGAGTGCACCAGGC	NM_001364
SLC4A3	solute carrier family 4 member 3(SLC4A3)	5.64e-12	2.78e-13	0.481319	1.39602	UKv4_A_23_P39647	GATGCTGAACCAAACTTCGATGAGGATGGCCAGGATGAGTACAATGAGCTGCACATGCCA	NM_201574
TTC7A	tetratricopeptide repeat domain 7A(TTC7A)	5.64e-12	2.78e-13	0.443349	1.35976	UKv4_A_24_P337000	GCCACATACCAACGTACTGTGGATATTATAACCTGCATTAAAACAACTCTAAAGAACGCT	NM_020458
DOPEY1	dopey family member 1(DOPEY1)	5.67e-12	2.79e-13	0.448767	1.36487	UKv4_A_23_P434268	TGGTGCCTAAGAGAGCTATATATATACACATGTAAAGTCCATTGTTTTTATTGTCCTGAG	BC048342
SCN3B	sodium voltage-gated channel beta subunit 3(SCN3B)	5.69e-12	2.81e-13	0.684045	1.60664	UKv4_A_24_P381278	AGGAGAGTGCATCTGAGACTGATATTTAAACTAAGAAAAATGTTTAGTCTGAGATGGATC	NM_018400
TBC1D9	TBC1 domain family member 9(TBC1D9)	5.96e-12	2.95e-13	0.406535	1.3255	UKv4_A_23_P41487	TGTCACAGAGAATCTGAAAGTAGCAGCAAAGACAGAGGGCTCATGACAGGTTTTTGCTTT	NM_015130
CDH19	cadherin 19(CDH19)	6.04e-12	2.99e-13	1.45056	2.73314	UKv4_A_24_P342157	ACTAGGAGCAAAGTGTTCAATATCAATGATAATGGTACAATCACTACAAGTAACTCACTG	NM_021153
GOLGA6L5P	golgin A6 family-like 5, pseudogene(GOLGA6L5P)	6.22e-12	3.09e-13	0.583748	1.49874	UKv4_A_32_P60343	AGTCTCTTGCAGTACCTCATTCAGCCAAGTATTTGTTCTCTTCCTCATTCAGTATAAGGC	NR_003246
ANK3	ankyrin 3(ANK3)	6.23e-12	3.1e-13	0.741281	1.67166	UKv4_A_32_P33304	TGTTGGAATACCGGCGGTGATCTGTCTTTTATAAACTCACCTGATTTAAAGGAAAGATGA	AK126851
CDH9	cadherin 9(CDH9)	6.29e-12	3.13e-13	1.08692	2.1242	UKv4_A_23_P92999	TAATAACCAGTTCACCCTCTTTGCCTAACAATCTCGGAAGGAAAATATATCACATCAATA	NM_016279
CLASP1	cytoplasmic linker associated protein 1(CLASP1)	6.34e-12	3.15e-13	0.394577	1.31456	UKv4_A_23_P311232	TTATCAAGCGTAATGTTACACTTTAAAGGACAGCAAATAAGAACTTTGTAGAATCCCACC	NM_015282
KIF3A	kinesin family member 3A(KIF3A)	6.47e-12	3.23e-13	0.517237	1.43121	UKv4_A_23_P122027	TCAATCTTTCACTTTCCACCCTTGGTAATGTAATTTCTGCCTTGGTTGATGGAAAAAGCA	NM_007054
TPO	thyroid peroxidase(TPO)	6.54e-12	3.27e-13	1.22117	2.33135	UKv4_A_24_P257224	TCAGCAGGACGACTGTTTTCCCAACACGGGTAAATCTAGTACCATGTCGTAGTTACTCTC	NM_000547
CDH6	cadherin 6(CDH6)	6.63e-12	3.32e-13	0.880524	1.84104	UKv4_A_23_P214011	GCCACCACATGTATCACGGGTCACTTGAAATTCTTTCAGCTATCAGTAGGCTAATGTCAA	NM_004932
MC4R	melanocortin 4 receptor(MC4R)	6.64e-12	3.33e-13	1.1124	2.16205	UKv4_A_23_P50121	TTCTATGCTCTCCAGTACCATAACATTATGACAGTTAAGCGGGTTGGGATCATCATAAGT	NM_005912
GTF2I	general transcription factor IIi(GTF2I)	6.67e-12	3.35e-13	0.433594	1.35059	UKv4_A_32_P88791	AAATCATTTAAATGATCCTTTGTTCACGGCTCTCCTTAATGACTGAGTGAACAGTTCCTA	NM_032999
NPIPB12	nuclear pore complex interacting protein family, member B12(NPIPB12)	6.9e-12	3.47e-13	0.485581	1.40015	UKv4_A_24_P204675	ATAATCTCAAGACACGTGCCGAGTGTTGCTCCATCCCCTTCCACCCTCAGCGGATGATAA	NR_002603
CASP9	caspase 9(CASP9)	7.16e-12	3.62e-13	0.402083	1.32141	UKv4_A_24_P111342	ACACACAAACCAGTATCGCTCATAGATCAGCAAACCGGGGCCTACTAGAGTCTGAACAGC	NM_001229
CPNE2	copine 2(CPNE2)	7.53e-12	3.82e-13	0.631683	1.54937	UKv4_A_23_P37988	GCAGTTCGTTCCCTTTCGAGAGTTCCGCAACGCAGCAAAAGAGACCTTGGCCAAAGCTGT	NM_152727
ICA1L	islet cell autoantigen 1 like(ICA1L)	7.63e-12	3.87e-13	0.621977	1.53898	UKv4_A_23_P17224	TGGAAGTTAGTGTAAGCTGATAAAAACGTAGCTACCGTACACACACATCAATCACTCAAT	NM_138468
JAG1	jagged 1(JAG1)	7.69e-12	3.91e-13	0.640467	1.55883	UKv4_A_23_P210763	AGTAAGGGAACAAGTTGAGCTATGACTTAACATAGCCAAAATGTGAGTGGTTGAATATGA	NM_000214
TAOK1	TAO kinase 1(TAOK1)	7.74e-12	3.94e-13	0.437439	1.3542	UKv4_A_24_P490857	TCCTTTCTACTAACTCCTTCCTTAAAGGCCATATCACTCCATTTGCATTATTTGTGCAAA	BC062764
LRRC39	leucine rich repeat containing 39(LRRC39)	7.77e-12	3.96e-13	0.524275	1.43821	UKv4_A_23_P330578	ATTCAAGATGCCCTTCTAAAGAGGATTACTTTGGTGAATTCTCTAATGTTTGGATTTCTG	NM_144620
ALDH1L2	aldehyde dehydrogenase 1 family member L2(ALDH1L2)	8.09e-12	4.13e-13	0.617389	1.5341	UKv4_A_32_P117016	TCAAGGAAAATCTGGGCTAAGAGTAGGATATGAGGGATGATGGATAAGGCATGAGACATG	CR749561
SPTBN1	spectrin beta, non-erythrocytic 1(SPTBN1)	8.22e-12	4.2e-13	0.437374	1.35414	UKv4_A_23_P339095	AGTGGGATACTTCAAAAGGAGAACAAGTTTCCCAAAACGGTTTGCCAGCTGAACAGGGAT	NM_178313
IKZF2	IKAROS family zinc finger 2(IKZF2)	8.25e-12	4.22e-13	0.561617	1.47592	UKv4_A_32_P114284	TATTATAAAGGTTTGTACTGTCTGAGTGCACAGCTACTGGAATAAATTTAGGGAATCTCA	NM_001079526
SGSH	N-sulfoglucosamine sulfohydrolase(SGSH)	8.33e-12	4.26e-13	0.419685	1.33764	UKv4_A_23_P254254	TTAATTCTTCGGTGACACTGGCGTTGCTGGGTGGCAATGCCCGTCCTCTGGCTTGGGTTA	NM_000199
TMEM59	transmembrane protein 59(TMEM59)	8.48e-12	4.34e-13	0.409761	1.32847	UKv4_A_23_P103282	TGAAGATCATGAAGAAGCAGGGCCTCTACCTACAAAAGTGAATCTTGCTCATTCTGAAAT	NM_004872
APC2	APC2, WNT signaling pathway regulator(APC2)	8.73e-12	4.48e-13	0.507878	1.42196	UKv4_A_23_P101905	TAAGGACGACACCGTCAGCTGTCCGACTCGCACACATTTAATAAACTGAGCTCTTGCATT	NM_005883
POF1B	premature ovarian failure, 1B(POF1B)	8.94e-12	4.59e-13	1.833	3.56277	UKv4_A_23_P159764	CCAAAATACTTAAAAATAATAGTGTCAAAAATTCAGGGGCAGTTAAGGAGTCATGGATGG	NM_024921
CCDC88A	coiled-coil domain containing 88A(CCDC88A)	9.04e-12	4.66e-13	0.620422	1.53732	UKv4_A_23_P17269	TACTGGAACAGGAAAATGAACATCTGAATCAAACAGTGTCTTCCTTAAGGCAGCGGTCCC	NM_018084
AGRN	agrin(AGRN)	9.04e-12	4.66e-13	0.581482	1.49639	UKv4_A_24_P24819	TTCTTCATGTGTTGATTTTATTTGACCCCTGGAGTGGTGGGTCTCATCTTTCCCATCTCG	NM_198576
PTN	pleiotrophin(PTN)	9.12e-12	4.71e-13	0.933197	1.9095	UKv4_A_23_P303087	AAAGGACATCAGCAAACAGGATCAGTTAACTATTGCATTTATATGTACCGTAGGCTTTGT	NM_002825
SGK1	serum/glucocorticoid regulated kinase 1(SGK1)	9.2e-12	4.76e-13	0.74481	1.67575	UKv4_A_23_P19673	GTTTTTATGGACCAATGCCCCAGTTGTCAGTCAGAGCCGTTGGTGTTTTTCATTGTTTAA	NM_005627
KIFC2	kinesin family member C2(KIFC2)	9.3e-12	4.81e-13	0.61521	1.53178	UKv4_A_23_P358542	CCCACCACCAGGACCATGTAGGGTGCAGTCTTTACTCCCTAACCCGTTTCCCGAAAAAGG	NM_145754
KAT2B	lysine acetyltransferase 2B(KAT2B)	9.67e-12	5.02e-13	0.519376	1.43334	UKv4_A_32_P159651	GAGTGGTGTCTAGATTTCTAATGAAGAATCATGATACAGTTTGGATTAAGTATCTTGGAC	NM_003884
SVOP	SV2 related protein(SVOP)	9.67e-12	5.02e-13	0.452238	1.36816	UKv4_A_23_P112982	AGACCTACTGCTTGAAGTAAACATTGCAAGGAAGCCAATTTGTGCGTTCATCTCGTATTA	NM_018711
ANXA2	annexin A2(ANXA2)	9.75e-12	5.07e-13	0.825372	1.77199	UKv4_Hs380674.61	AAGGACATTATTTCGGACACATCTGGTGACTTCCGCAAGCTGATGGTTGCCCTGGCAAAG	NM_004039
HHIPL2	HHIP like 2(HHIPL2)	9.85e-12	5.12e-13	0.468811	1.38397	UKv4_A_23_P86059	TGCTTGGAATCACACTGGATGTCTCCGTTTTGTCTTGTAAATGCCTACAACCTGAGGTAA	NM_024746
HERC1	HECT and RLD domain containing E3 ubiquitin protein ligase family member 1(HERC1)	9.88e-12	5.14e-13	0.401777	1.32113	UKv4_A_23_P257503	TTTGGTCACTTTTGATAAGTTTGCATGAAACCATTTTGGTGCATTTTTAGTTGGGAATGG	NM_003922
GABARAPL1	GABA type A receptor associated protein like 1(GABARAPL1)	9.93e-12	5.17e-13	0.705414	1.63061	UKv4_A_24_P4816	GGATTGGCTTTGATAGAGGAATGGGGATGATGTAAGTTTACAGTATTCCTGGGGTTTAAT	NM_031412
GNG2	G protein subunit gamma 2(GNG2)	9.98e-12	5.2e-13	0.680541	1.60274	UKv4_A_32_P208403	GGAGATTGCCTACCAAGGACAAAACAATAAATTTAAAAATCAAACGATTTCTCCATACGC	NM_053064
CDC42	cell division cycle 42(CDC42)	1e-11	5.23e-13	0.524348	1.43828	UKv4_A_32_P115015	GTGACCTGAAGGCTGTCAAGTATGTGGAGTGTTCTGCACTTACAAAGAAAGGCCTAAAGA	NM_001791
TECTA	tectorin alpha(TECTA)	1.04e-11	5.46e-13	0.55728	1.47149	UKv4_A_23_P104853	CAAGCCAGTTATGGAAAGTATCTCTCTTGTGTAAAATTCCCAAACAGTTGTCACTAGAGA	AF143331
SPTBN1	spectrin beta, non-erythrocytic 1(SPTBN1)	1.09e-11	5.75e-13	0.709785	1.63556	UKv4_Hs236443.3	AGACAAACTCCACTGTACATCTTGGATTAATCTTCTGATTCATTGTTCATTTTCTCAAGA	NM_178313
NAAA	N-acylethanolamine acid amidase(NAAA)	1.09e-11	5.71e-13	0.500919	1.41511	UKv4_A_24_P354488	TGTTTGAATGTGTGTTAGTCTGATCTTTGATCATGTGTTTCCATGTAATGGGAGTCTCGT	NM_014435
HIBCH	3-hydroxyisobutyryl-CoA hydrolase(HIBCH)	1.14e-11	5.99e-13	0.461511	1.37698	UKv4_A_23_P154349	GGCTAAGTCAAGCTTGTATGAGAGGTCATGACTTTCATGAAGGCGTTAGAGCTGTTTTAA	NM_014362
HMGCLL1	3-hydroxymethyl-3-methylglutaryl-CoA lyase like 1(HMGCLL1)	1.15e-11	6.09e-13	0.89913	1.86494	UKv4_A_32_P49508	ACGACCTCCCATGTTTGTTACATGCATCCAGTTTACCACACTTTACCTGTCATCAGTTAT	NM_019036
C14orf132	chromosome 14 open reading frame 132(C14orf132)	1.16e-11	6.1e-13	0.51862	1.43258	UKv4_Hs6434.4	CTTACTATTATAACTTGCTACTCTCCAGATACCAATTCTTCATGCCGAGAGCATCGGAAA	BC043593
LINC01138	long intergenic non-protein coding RNA 1138(LINC01138)	1.17e-11	6.17e-13	0.943238	1.92284	UKv4_A_23_P74993	TGATGGGGAAATGAGGTAGGAGACCAGAAGGACTTATTTTCCATTCCCAACCCCATTGAA	AK096104
GOLGA6L9	golgin A6 family-like 9(GOLGA6L9)	1.17e-11	6.21e-13	0.715324	1.64185	UKv4_A_32_P231086	ATAAATGACTAGGAATGACCTTCAGATAGCGTTTAGCAACTGTAACCAATCTGACAATAA	NM_198181
Trbv27	T cell receptor beta variable 27(TRBV27)	1.21e-11	6.44e-13	1.35698	2.56148	UKv4_A_24_P333372	AGTCTTATACTTTTCATTTAAGCAGGTTAGGCTACACTATACACTTACAGATTTTGCCAG	AK093303
SLC36A4	solute carrier family 36 member 4(SLC36A4)	1.21e-11	6.41e-13	0.41429	1.33264	UKv4_A_23_P86838	AAAGGAGGCCTAGAAAGGTTAAGTAACTTGGTCGAGACCACTCAGCCTTGAGATCAAGAA	NM_152313
LYST	lysosomal trafficking regulator(LYST)	1.24e-11	6.58e-13	0.510016	1.42407	UKv4_A_23_P354074	GTGCATGTTGTAGCAAACATTTCTGTAAATTATCACAAGCTCTGTTACCTTTATATACGC	NM_000081
UBR1	ubiquitin protein ligase E3 component n-recognin 1(UBR1)	1.24e-11	6.6e-13	0.394657	1.31463	UKv4_A_23_P152066	TGTGAGTTCACCTTTTAGTGGTCATTTGTCATTTCATAACAACTATGCATTTTGGTTCAC	NM_174916
NXPH1	neurexophilin 1(NXPH1)	1.25e-11	6.68e-13	1.09177	2.13136	UKv4_A_23_P111604	ACATTGGGATAACAACTTTCATCACCAATCATTGGACTTTTGTGAAGTCGACACCAGCTA	NM_152745
CAPRIN2	caprin family member 2(CAPRIN2)	1.26e-11	6.74e-13	0.503441	1.41759	UKv4_A_23_P87532	GACAATAAAAGGATGGTGTTCTAATTAGTGGGATTGAAGGAAAAGTAGTCTTTGCCCTCA	NM_001002259
ARMC2	armadillo repeat containing 2(ARMC2)	1.27e-11	6.77e-13	0.668954	1.58992	UKv4_A_23_P254140	AGACAAGCGTGTCATCTTGAAAGAAGGAGGTGGCATTAAAAAGTTAGTGGACTGTTTAAG	NM_032131
PPP6R2	protein phosphatase 6 regulatory subunit 2(PPP6R2)	1.29e-11	6.93e-13	0.378606	1.30009	UKv4_A_23_P95353	CTGCAAGATTTGACTGCCTTAAAAACACAAGGCCCTCTAGGCCTGGCAGGGATGTCCCTG	NM_014678
POF1B	premature ovarian failure, 1B(POF1B)	1.31e-11	7.01e-13	2.04781	4.13477	UKv4_A_24_P250815	ATGCACACATTACAAATAATATAAGGGGAAGTTTTATTAGCTTAGTAGGAAATTGTTATT	NM_024921
ALDH8A1	aldehyde dehydrogenase 8 family member A1(ALDH8A1)	1.31e-11	7.02e-13	0.733213	1.66234	UKv4_A_23_P214944	GCAGAAGGTTATCTCTAGCTTATCCTCAGTTCTTAGTAACTTTACCCACTAGTGAAGAGA	NM_022568
EPHA10	EPH receptor A10(EPHA10)	1.32e-11	7.09e-13	0.654638	1.57422	UKv4_A_23_P385199	TGCTGGGTTCTCAGGCTAGTGGGGGCATTAGGAACAGACCTCTCATTCTCTCTCTTGCCT	NM_173641
SMPDL3A	sphingomyelin phosphodiesterase acid like 3A(SMPDL3A)	1.32e-11	7.06e-13	0.565371	1.47977	UKv4_A_23_P72117	TTTGTGGGAATTTTACATAAATCTTTGTTAATTACTGAGTGGGCAAGTAGACTTCCTGTC	NM_006714
HS3ST5	heparan sulfate-glucosamine 3-sulfotransferase 5(HS3ST5)	1.41e-11	7.61e-13	1.31881	2.49461	UKv4_A_24_P226508	CCTCCAAGGATAAGTCAATACAATTTATACTTCAATGCTACCAGAGGGTTTTACTGCTTG	NM_153612
GAP43	growth associated protein 43(GAP43)	1.42e-11	7.62e-13	0.70402	1.62904	UKv4_A_23_P253446	GGTAATGATGATTCAATCATTTGGGGAAATTCTTGCACTGTATCCAAGTTATTTGATCTG	NM_002045
NOV	nephroblastoma overexpressed(NOV)	1.44e-11	7.77e-13	1.35195	2.55257	UKv4_A_23_P82929	TAGGCTGCAAAATTAAATCTAGACATTCTTTTAATGCCACCACACGTGTTCCGCTTCTCT	NM_002514
ZEB2	zinc finger E-box binding homeobox 2(ZEB2)	1.47e-11	7.93e-13	0.797531	1.73812	UKv4_A_23_P142560	CTTTTAATCTGTGTTTCTGCAAGTGCCATCCTTGTACAGTGTTAAGAGGGTAACATGGGT	NM_014795
UTP23	UTP23, small subunit processome component(UTP23)	1.47e-11	7.96e-13	0.59783	1.51344	UKv4_A_32_P208733	TAAGGTCAAAAACGTTTCATGGGCATGTTTGTAGGAGCGTGGATCAATCCAGTGAGTGTG	AK055279
CRYAB	crystallin alpha B(CRYAB)	1.52e-11	8.27e-13	0.93776	1.91555	UKv4_A_24_P206776	TGTAGACCCTCTCACCATTACTTCATCCCTGTCATCTGATGGGGTCCTCACTGTGAATGG	NM_001885
MYO7A	myosin VIIA(MYO7A)	1.52e-11	8.27e-13	0.549819	1.4639	UKv4_A_23_P98786	ATACCAACTGGGCCTCTGATGTTCTTCCAGTGAGGCATCTCTCTGGGATGCAGAACTTCC	NM_000260
EPB41L5	erythrocyte membrane protein band 4.1 like 5(EPB41L5)	1.53e-11	8.31e-13	0.581289	1.49619	UKv4_A_24_P944640	AGTGGTCAGAAGAAAGTTGGAAACTTTTCCTACATATTAGGCGTTAGTATGAGGACATTT	NM_020909
DYNC2H1	dynein cytoplasmic 2 heavy chain 1(DYNC2H1)	1.61e-11	8.76e-13	0.531243	1.44517	UKv4_A_23_P147397	ATATTCTCCGGATGAGTGCATCTCTTTGCCTGTTTACACAAGTGCTGAAAGGGATCGTGT	NM_001080463
CPE	carboxypeptidase E(CPE)	1.63e-11	8.92e-13	0.458872	1.37447	UKv4_A_23_P259442	TCTTGTGCTGACTAACTATAAGCATGATCTTGTTAATGCATTTTTGATGGGAAGAAAAGG	NM_001873
SPATA6	spermatogenesis associated 6(SPATA6)	1.64e-11	8.95e-13	0.486709	1.40124	UKv4_A_23_P327483	ACTTTCCATTTGGATGACGGTGAATACTGGTCCAACAGGGCAGCCTCTTATAAGGGAAAA	NM_019073
KIAA0930	KIAA0930(KIAA0930)	1.65e-11	9.05e-13	0.472661	1.38767	UKv4_A_24_P944751	CCCAGGTTTGTTTTTCCAAAGTAACAGATGACATGTGGAATAAAGTAATAGAGTAACAAG	NM_015264
CEP85L	centrosomal protein 85 like(CEP85L)	1.71e-11	9.42e-13	0.422314	1.34008	UKv4_A_24_P865	TTGGGCCTAGCTGTTTACATGATAGTATGGAGATGCTTAGGTTAGAGGACAAGGAAATAA	NM_206921
DYNC1LI2	dynein cytoplasmic 1 light intermediate chain 2(DYNC1LI2)	1.72e-11	9.47e-13	0.416577	1.33476	UKv4_A_24_P236437	GCTCTGTACATCATGACCTTAACAATGTTAATGCTGTAAGTGAAAGTTCACTGTCGTCTG	NM_006141
KIAA1107	KIAA1107(KIAA1107)	1.77e-11	9.77e-13	0.642705	1.56125	UKv4_A_32_P98136	AAATCGGAAGAATAAGGAGGTCTTTAAAGTTGTACTTTTTCGTTTGTTTGTCCTTGCTTG	BC047628
FAM174B	family with sequence similarity 174 member B(FAM174B)	1.77e-11	9.76e-13	0.592027	1.50736	UKv4_A_23_P100001	ATCTCATGGAAAAGCTGGATTCCTCTGCCTTACGCAGAAACACCCGGGCTCCATCTGCCA	NM_207446
ABCA9	ATP binding cassette subfamily A member 9(ABCA9)	1.81e-11	1e-12	1.04218	2.05934	UKv4_A_24_P241672	CTTTCTTCAAATTAGAGATAGTTAAACAGAGTTTCGACCTGGAGGAGTACAGCCTCTCAC	NM_080283
MXD1	MAX dimerization protein 1(MXD1)	1.87e-11	1.04e-12	0.670312	1.59142	UKv4_A_32_P918245	TATGATTTTGAGAGAAGGTCAAATACTCAATCTCTTCAGCCATTCAATAGCTGAATCTAG	NM_002357
NBPF14	neuroblastoma breakpoint family member 14(NBPF14)	1.87e-11	1.04e-12	0.654272	1.57382	UKv4_A_24_P16541	ATTGGAGCAACAGCGTGTTGGCTTGACTCTTGACATGGATGAAATTGAAAAGTACCAAGA	NM_015383
VGLL4	vestigial like family member 4(VGLL4)	1.9e-11	1.05e-12	0.417727	1.33582	UKv4_A_23_P132595	TCTGCATTCATAGCCACGAGTTTGTTATTGCTACAGGCTACTGAGCGTCGTAACAGGAAA	NM_014667
GOLGA6L9	golgin A6 family-like 9(GOLGA6L9)	1.94e-11	1.08e-12	0.590769	1.50605	UKv4_A_24_P410516	TGCCGAGAACAGGGAGCTAAACATCACCATCATCTAAGAGCGGGTCAAGGAATTAAAAAA	NM_198181
ARHGAP32	Rho GTPase activating protein 32(ARHGAP32)	1.94e-11	1.08e-12	0.490808	1.40523	UKv4_A_23_P161686	TGTCCTTTCTTCTTAGTATTTGCTGCATAATTGAGAGCAGTTCACATCGATTTCCTGGTA	NM_014715
LOC105375677	uncharacterized LOC105375677(LOC105375677)	1.96e-11	1.1e-12	0.559254	1.47351	UKv4_A_32_P206549	TAATCCCTTCCAGTTGAAGGTCATGTCTGGAAGAGGTATGGGAAATGAACAGATGGTTTT	BC035156
EPB41L4A	erythrocyte membrane protein band 4.1 like 4A(EPB41L4A)	2.01e-11	1.12e-12	1.16082	2.23585	UKv4_A_24_P944378	AGTTTCTAAAATAAATCTGTTCTTAGATTACTTTTGAATGACTTCTAAGTTATTATAAAA	AK096057
GSTA4	glutathione S-transferase alpha 4(GSTA4)	2.01e-11	1.13e-12	0.418072	1.33614	UKv4_A_23_P110941	ATCCCAGCTCTGTCATGGTGCTATCTATGTATTAAGTTGGGTCCTAAGTTGGGTCTTTTG	NM_001512
MYO15A	myosin XVA(MYO15A)	2.05e-11	1.15e-12	1.18636	2.27578	UKv4_A_23_P27229	GAAAAGCCTTCTTGGAAAATGGGACATTAGCATTGAGTTTTGAAAGATGAGTAGGAGTTT	NM_016239
TNKS	tankyrase(TNKS)	2.05e-11	1.15e-12	0.400487	1.31995	UKv4_A_32_P144596	GCTTCTGCTCCCATTGTTTCAAGCTCATCTTATCTTTGTAGTAGTAATGTTTGTCTTTGA	NM_003747
ANO4	anoctamin 4(ANO4)	2.08e-11	1.17e-12	0.933893	1.91042	UKv4_A_23_P324554	AGCTTGTCTGTATTTCGAATTTCTGACTTTGAGAACCGATCTGAGCCTGAATCTGATGGC	NM_178826
BHLHE41	basic helix-loop-helix family member e41(BHLHE41)	2.08e-11	1.17e-12	0.908701	1.87735	UKv4_A_23_P139500	ACAACAGTCTGACTATGAGTGAGGAAAATATCTGGGTCTTTTCGTCAGTTTGGTGCATTT	NM_030762
HBEGF	heparin binding EGF like growth factor(HBEGF)	2.08e-11	1.17e-12	0.645674	1.56447	UKv4_A_24_P140608	CCCATCTGTAGTAATTTATTGTCTGTCTACATTTCTGCAGATCTTCCGTGGTCAGAGTGC	NM_001945
CTIF	cap binding complex dependent translation initiation factor(CTIF)	2.09e-11	1.18e-12	0.3924	1.31258	UKv4_A_23_P207967	CTCCAAGAAGCCAAGTCCCAGTCTGTTTTCTGGCATCAGACACCGGCCCGTGTTCCTTGT	NM_014772
CFAP70	cilia and flagella associated protein 70(CFAP70)	2.1e-11	1.19e-12	0.795422	1.73558	UKv4_A_23_P326931	GGAGAACGAAAGAATCTTCACTATAAACAGAGACCCATTCATTTATTTCCATTGGCTGTG	NM_145170
LOC100507557	uncharacterized LOC100507557(LOC100507557)	2.13e-11	1.2e-12	0.733294	1.66243	UKv4_A_24_P772450	GTATCTTTTTAGTTCTAGTGAACTCATCTGGAATCATGTTACAGAAAATGATTCTCCAGG	BC043592
PAPPA	pappalysin 1(PAPPA)	2.14e-11	1.21e-12	0.680806	1.60303	UKv4_A_23_P351270	TACAGAAGTTAGAATTTTTGACTCCAGGCAGCAGTTTGCTCAGTGATCTTGAACAAGTTA	NM_002581
RASSF4	Ras association domain family member 4(RASSF4)	2.16e-11	1.22e-12	0.657528	1.57738	UKv4_A_24_P295590	AAGCCTTTGCGAAACTATGCAACAGTTTACATCAGTCATGTGAAGTATTTGTCTAAAACA	NM_032023
KLHDC9	kelch domain containing 9(KLHDC9)	2.16e-11	1.22e-12	0.607975	1.52412	UKv4_A_23_P86100	AAGCCTCGTTTTGTTTTGCTTTGTTGCAAACCTATAAAGCGTTATCACCAGAGCTATCTG	NM_001007255
KIF5C	kinesin family member 5C(KIF5C)	2.16e-11	1.22e-12	0.485824	1.40039	UKv4_A_32_P921305	GTTCCGGCCCCTCAACGAAGCGGAGATCCTCCGCGGGGACAAATTCATCCCCAAATTTAA	NM_004522
BCAR3	breast cancer anti-estrogen resistance 3(BCAR3)	2.25e-11	1.28e-12	0.453671	1.36952	UKv4_A_23_P97394	ATAACTCTCCAGAGAACCTTTAGAATATCTTTTCAAGTTTCCCCAGCTTCATCTTTGGGA	NM_003567
RAPGEF5	Rap guanine nucleotide exchange factor 5(RAPGEF5)	2.62e-11	1.5e-12	0.653146	1.57259	UKv4_A_32_P185530	CAGGGGTGGATTTCATTATTTTGACCCATAGGCTGTTTTGTTCATGTGAAGGTTGAAAGA	NM_012294
TMEM25	transmembrane protein 25(TMEM25)	2.63e-11	1.51e-12	0.399967	1.31948	UKv4_A_24_P133017	CGGCACCCATCTCTGATATCAAGTGACTCCAACAACCTAAAACTCAACAACGTGCGCCTG	NM_032780
DMXL1	Dmx like 1(DMXL1)	2.63e-11	1.51e-12	0.394261	1.31427	UKv4_A_23_P250571	GTAGAGAGTTTATATGCACATAATAACCTGTACCTATAAATCGTGCAATAACCATATGCG	NM_005509
P4HA2	prolyl 4-hydroxylase subunit alpha 2(P4HA2)	2.77e-11	1.6e-12	0.565335	1.47973	UKv4_A_32_P62145	GGGGCTTAATATATAAAATTGTCTCATGCAAAAAACCACTGGGTCTAGGGCAATTGCTAT	BC013423
PITHD1	PITH domain containing 1(PITHD1)	2.81e-11	1.62e-12	0.478358	1.39316	UKv4_A_23_P200073	ATTCATATTTCAAAAAACTTCGGAGCAGATACGACAAAGGTCTTTTATATTGGCCTGAGA	NM_020362
STAT3	signal transducer and activator of transcription 3(STAT3)	2.84e-11	1.65e-12	0.52407	1.43801	UKv4_A_24_P923962	AATACCTGGTAAAGTCGGCCAGAAGATAAATAATTGAGCCATTGCATTTACTGGATTGTG	BC029783
fam47e	family with sequence similarity 47 member E(FAM47E)	2.91e-11	1.68e-12	0.826355	1.7732	UKv4_A_32_P83811	ACTTTATCACCCATGAGATCAATATTCACATGTAATCTTCTCATATTTTTGTGGCACGTG	AK124936
SNAP91	synaptosome associated protein 91(SNAP91)	2.98e-11	1.73e-12	0.464163	1.37952	UKv4_A_23_P214803	TGCTGAGTTTCAAAGGGAGCCACCAGTACCAAACCCAATACTTACTCATAACTTCTCTTC	NM_014841
KLHDC8A	kelch domain containing 8A(KLHDC8A)	3.01e-11	1.75e-12	0.927397	1.90184	UKv4_A_24_P62800	GAAACCCTCTCATTTACACTGTGGCATCAAAATCCACAAAAGATGGATTAATTGCACTCT	NM_018203
MTMR9	myotubularin related protein 9(MTMR9)	3.01e-11	1.75e-12	0.384096	1.30504	UKv4_A_23_P71389	ATTCAAGGTAAATTATTTCTACAAGGGCAACAGGTATGGTCCTCCGATATTTACATTAAG	NM_015458
LINC-PINT	long intergenic non-protein coding RNA, p53 induced transcript(LINC-PINT)	3.02e-11	1.76e-12	0.784204	1.72214	UKv4_Hs181400.9	ATTTTATTAATGCTTTTACGAGTTAGAAGAGTTGGGATAATTTGCCATCTGGAGTTTCTC	BC130416
P2RY14	purinergic receptor P2Y14(P2RY14)	3.05e-11	1.77e-12	0.889041	1.85194	UKv4_A_24_P165864	TTTTTCTGGAAAACAGACGGATTTTACTTCTGGAGACATGGCATACGGTTACTGACTTAT	NM_014879
TMEM163	transmembrane protein 163(TMEM163)	3.11e-11	1.81e-12	1.14792	2.21595	UKv4_A_23_P39550	GGTGCCAATATTTAACTGAACATCTGGTTTCTTTTTGGAAGTTTTCTTTCACATGGTTTG	NM_030923
STH	saitohin(STH)	3.12e-11	1.82e-12	0.636969	1.55506	UKv4_A_24_P256512	TCATTGAATGCGGGGTTAATTTAACTCAGCCTCTGTGTGAGTGGATGATTCAGGTTGCCA	NM_001007532
RNF19A	ring finger protein 19A, RBR E3 ubiquitin protein ligase(RNF19A)	3.15e-11	1.84e-12	0.436268	1.3531	UKv4_A_24_P411899	ATGCTGAAAAAGTATTAGCCTACCAAAGACACACTCAGGCTTTAGTGAATAACTTTACAT	NM_183419
TPM3	tropomyosin 3(TPM3)	3.17e-11	1.86e-12	0.629499	1.54703	UKv4_A_23_P346086	AATTGCATTTTAATTGGGGCAGTTAGAATGTTGATTTCCTAACAGCATTGTGAAGTTGAC	NM_001043352
CACNA1D	calcium voltage-gated channel subunit alpha1 D(CACNA1D)	3.37e-11	1.98e-12	0.59221	1.50755	UKv4_A_23_P365767	GAAAGCCATAAACCTGGTAGGAACAGGTCCCAAGCGGTTGAGCCTGGCAGAGTACCATGC	NM_000720
CNR1	cannabinoid receptor 1(CNR1)	3.38e-11	1.99e-12	1.09018	2.12901	UKv4_A_23_P214208	TGTACTAGGCCTACTGGGGATCAGAGTTCCCAAGAAAGGAAACCTTTTCTTGTATCTGGA	NM_033181
PDE11A	phosphodiesterase 11A(PDE11A)	3.46e-11	2.04e-12	0.975818	1.96676	UKv4_A_32_P116857	CAGTTTCATCTCCAGTAATAGTGTGAAACAATTTCCTTCCAGTGGGACAGAAACCTAGAC	NM_016953
DKK3	dickkopf WNT signaling pathway inhibitor 3(DKK3)	3.52e-11	2.08e-12	0.64466	1.56337	UKv4_A_24_P918317	TGCAGATGAAATGTTCTGTTCACCCTGCATTACATGTGTTTATTCATCCAGCAGTGTTGC	NM_015881
LRRC4	leucine rich repeat containing 4(LRRC4)	3.55e-11	2.1e-12	0.606564	1.52263	UKv4_A_23_P8625	AATTGCTGAGATAAAATAAACTAAAACAACAAACATCCTTAAAGAGGTAGGGTGTGGGCT	NM_022143
GNL1	G protein nucleolar 1 (putative)(GNL1)	3.55e-11	2.09e-12	0.48109	1.3958	UKv4_A_23_P404965	AGTTTAGCTTCTACTTTGATTTTATTGTTAGTGCATTGTCGTTCTTGTGTCAGTAGCAAG	AK095071
kcnh8	potassium voltage-gated channel subfamily H member 8(KCNH8)	3.74e-11	2.22e-12	0.691888	1.6154	UKv4_A_23_P170636	TCTAATGGTCTTGGACATTTTGGGAAGATATATTGGGTTCACATTCTGGAGTTCTCTTTA	NM_144633
GPM6B	glycoprotein M6B(GPM6B)	3.76e-11	2.23e-12	1.10709	2.15411	UKv4_A_23_P378416	TGATTGCCTGATAACCAGTTTCAATGATGAAAATGAAAACAAGTGCTGAAGATGAAATGG	NM_001001996
ARHGEF17	Rho guanine nucleotide exchange factor 17(ARHGEF17)	3.79e-11	2.25e-12	0.494134	1.40847	UKv4_A_23_P76015	TCTTCAGCTAAAACTCCAAAGGTTTGGTTTCAGATGGGGTTTGTTTTGTTCTGTTTGGTT	NM_014786
SHTN1	shootin 1(SHTN1)	3.81e-11	2.26e-12	0.466391	1.38165	UKv4_A_23_P202587	GTAATAATTGCAGTAGTTGTATTGTATTGTATTTTTGCACGTGTGGTAAGCATAGGCTTG	NM_018330
MTMR9LP	myotubularin related protein 9-like, pseudogene(MTMR9LP)	3.89e-11	2.32e-12	0.555094	1.46926	UKv4_A_24_P160413	CAAAAGTACTGAGGGTCTTAAGTTTGAAGTGTCCAAAGTATAGGGAGGTCTCAATAATAA	BC041632
ITGA6	integrin subunit alpha 6(ITGA6)	3.9e-11	2.32e-12	0.697065	1.6212	UKv4_A_23_P210176	ATTTCTGTAAAACAGGTTATAACAGTGTTTAAAGTCTCAGTTTCTTGCTTGGGGAACTTG	NM_000210
DPY19L1	dpy-19 like 1(DPY19L1)	3.9e-11	2.32e-12	0.406063	1.32507	UKv4_A_32_P174874	CTTTATAGAGGAAGTTTGATTGCACTCTGCATTTCCAATTTATTTTTCATGCTTCCTTGG	DQ287932
VPS53	VPS53, GARP complex subunit(VPS53)	3.94e-11	2.35e-12	0.482149	1.39682	UKv4_A_23_P130285	AGTATCAGGCATTTGCCTGGCAGCTTTTGTTGTAGATCAAGCACATATTCTTCTAGTCCA	NM_018289
TSC22D1-AS1	TSC22D1 antisense RNA 1(TSC22D1-AS1)	3.94e-11	2.35e-12	0.463142	1.37854	UKv4_A_32_P23989	CAGAAGATTGTTAAAGCAAAAACGATTGTCATTTGCAGTTTTGATACACCTCTAGTTGTC	BC036219
TMEM242	transmembrane protein 242(TMEM242)	4.12e-11	2.47e-12	0.478443	1.39324	UKv4_A_24_P113636	TGCACAGATGGAAATTTAAAAAGAAAACAAGCAGTATGACTCAAGTGGTGTTTTTCACAG	NM_018452
KCNQ3	potassium voltage-gated channel subfamily Q member 3(KCNQ3)	4.13e-11	2.47e-12	1.09934	2.14256	UKv4_Hs6407.1	TTAGACTTGTCGAATGGACTGCAATTTGATACCTAAGAGTAATAAAAAATGAGACCATAT	BX538233
TMEM106B	transmembrane protein 106B(TMEM106B)	4.13e-11	2.47e-12	0.47979	1.39454	UKv4_A_32_P353072	TGCTCACTTGATTGACTTGGTCAGATATTTGAATGATGGTATTACCTAGATTCTAATCCT	NM_018374
LOC286382	uncharacterized LOC286382(LOC286382)	4.15e-11	2.49e-12	1.30098	2.46397	UKv4_A_32_P217797	TTTCAAGAAGCCTGGAGGGAGTGGAGATGATTATGTTTAACGCATTCCTTCTTTGGTTTT	AK094356
IGSF10	immunoglobulin superfamily member 10(IGSF10)	4.32e-11	2.6e-12	1.2835	2.43429	UKv4_A_23_P333683	GTAGTAGACAGGCCTCAAATTAATGGGAAATACATATTGCATGACAATGGCACCTTAGTC	NM_178822
EBF1	early B-cell factor 1(EBF1)	4.33e-11	2.6e-12	0.873708	1.83237	UKv4_A_24_P156501	GCTACAGAGAGTAATCTGATACAAGTCCCAGAGTGGAACTTTTAACTCAGGCCTTTTTAA	NM_024007
PTN	pleiotrophin(PTN)	4.36e-11	2.62e-12	0.905137	1.87272	UKv4_A_24_P870620	CACTCGGACTGGAGCTGAGTGCAAGCCCATGAAGACCCAGAGATGTAAGATCCCCTGCAA	NM_002825
CADM1	cell adhesion molecule 1(CADM1)	4.43e-11	2.67e-12	0.783856	1.72173	UKv4_A_24_P227230	TACCATATGTTTGGTAAGACTCCAGACTCCAGCTAACAGTCCCTATGGAAAGATGGCATC	NM_001098517
PLPPR4	phospholipid phosphatase related 4(PLPPR4)	4.44e-11	2.67e-12	0.685036	1.60774	UKv4_A_32_P148538	AGGACATATAATGATAGACACTAGAACTCAGACCTCTGCATGTATATTTGATAACATGTC	NM_014839
SPOCK3	SPARC/osteonectin, cwcv and kazal like domains proteoglycan 3(SPOCK3)	4.51e-11	2.72e-12	0.819396	1.76467	UKv4_A_23_P33123	TATATCCCCCTGTGTGATGAAGATGGTTACTACATGCCAACACAGTGTCATGGCAGTGTT	NM_016950
SPRY1	sprouty RTK signaling antagonist 1(SPRY1)	4.54e-11	2.74e-12	0.83794	1.7875	UKv4_A_23_P144476	CTCAAGTTGATATTTATAGCTGATCAATCTATATGTGTCACAGAACTATGCTGCCTAAAG	NM_199327
CTNNBIP1	catenin beta interacting protein 1(CTNNBIP1)	4.63e-11	2.8e-12	0.445464	1.36175	UKv4_A_23_P23584	CGGCCTGTCTCATCTTCTGAAGAGGAAAAGTCAAAGTGTTGCTGTGGCTCCATATTTCAA	NM_020248
PINK1	PTEN induced putative kinase 1(PINK1)	4.7e-11	2.85e-12	0.544381	1.45839	UKv4_A_23_P23194	CAAATGGAAGAACTTGAGTGAGAGTTCAGTCTGCAGTCCTGTGCTCACAGACATCTGAAA	NM_032409
KIF3A	kinesin family member 3A(KIF3A)	4.75e-11	2.88e-12	0.42899	1.34629	UKv4_Hs6529.2	AATTTAAGGTTTTATTGGGGGAGGGGGTGGTGCTACTTCCTCTGTAACATGTTTTTAAAA	NM_007054
NPIPB12	nuclear pore complex interacting protein family, member B12(NPIPB12)	4.76e-11	2.89e-12	0.478053	1.39286	UKv4_A_32_P20982	ATAATATCAAGACACCTGCCTTCCACCCTCAGCGGATGATCTCAAGACACCTTCCGAGCG	NR_002603
DDAH1	dimethylarginine dimethylaminohydrolase 1(DDAH1)	4.77e-11	2.89e-12	0.847218	1.79903	UKv4_A_23_P201386	TGATTGGTCTTTTCAGCTACTCTGAACAGATTACTAAGGCCATCTCCTCATCTCTAAGGG	NM_012137
RP9P	retinitis pigmentosa 9 pseudogene(RP9P)	4.77e-11	2.9e-12	0.394923	1.31487	UKv4_A_24_P75019	TCTTTATCAAAGACAACCAAAAGTTACAACAGTTCAGAGTAGCACATGAGGATTTCATGT	AF274938
Miat	myocardial infarction associated transcript (non-protein coding)(MIAT)	4.94e-11	3.01e-12	0.746813	1.67808	UKv4_A_24_P899928	CTGACAGTCGGTGATGGAAGAGATGTCTACTAAGCACGGTTGTCAGATCTTTTGCGGAGA	NR_003491
CCDC88A	coiled-coil domain containing 88A(CCDC88A)	4.94e-11	3.01e-12	0.416042	1.33426	UKv4_A_23_P28664	GGGACTTCTATGATAGACGGACAACTAAGCCTGAGTTTTTGAGACCTGGTCCTCGAAAAA	NM_018084
GOLGA6L9	golgin A6 family-like 9(GOLGA6L9)	4.97e-11	3.03e-12	0.732584	1.66161	UKv4_A_24_P153880	GTCAAAGTGTCATGAGGAAAGTGTCTATACAATCACAGAGTTATATTTCCTCACAAAGTT	NM_198181
PLB1	phospholipase B1(PLB1)	5.01e-11	3.06e-12	0.733628	1.66282	UKv4_A_24_P110926	TTAATTCCAGAACATTTTCTTTGTTCATAACACCTGTTAACACCTCCTGAAAGTGTTCAC	BC065041
CLSTN1	calsyntenin 1(CLSTN1)	5.01e-11	3.06e-12	0.513678	1.42769	UKv4_A_24_P191067	ACCCACATAGCACTTTGCTCTTAGTTACATGTAAAATTTTAGATTTCTAAAACAGGTGGG	NM_001009566
ZCCHC17	zinc finger CCHC-type containing 17(ZCCHC17)	5.12e-11	3.13e-12	0.387875	1.30846	UKv4_A_24_P88505	CCAAGATCATTGTTCTACTTTGTATTTACTACTGTGTGAATCAGTTGATTCTACTTCAGG	NM_016505
EVI5	ecotropic viral integration site 5(EVI5)	5.17e-11	3.16e-12	0.493626	1.40798	UKv4_A_24_P96593	TAAAGGTATAGTGGATGCTATTTATGATCCAAGTTTTTACATCACATCCATTGATCTGCC	NM_005665
SYNGR1	synaptogyrin 1(SYNGR1)	5.3e-11	3.25e-12	0.431371	1.34851	UKv4_A_23_P348063	AATTCCCAGGGGACTGACGTTAGTTCCCTACTCCATCCTTCCCTGGTGATTCTTGATCTT	NM_004711
EPHA5	EPH receptor A5(EPHA5)	5.33e-11	3.27e-12	1.38639	2.61424	UKv4_A_32_P149640	ATTGTAATTGCCAGTAGCAATATCTTAAGGGGCATGAGTCTTTCACAGTATTGGACTTTG	BX537946
ANGPTL7	angiopoietin like 7(ANGPTL7)	5.5e-11	3.39e-12	1.80253	3.48831	UKv4_A_23_P114862	AAGGAGCTTCCTTTTAAATTTTGTCTGTAGGAAATGGTTGAAAACTGAAGGTAGATGGTG	NM_021146
CAMK2G	calcium/calmodulin dependent protein kinase II gamma(CAMK2G)	5.51e-11	3.4e-12	0.445333	1.36163	UKv4_A_24_P141332	ATCACCTTTTAAACAAGAAACGGAAGGCATTTGATGCAGAATTTTTGCATGACAACATAG	NM_172170
tuba4a	tubulin alpha 4a(TUBA4A)	5.51e-11	3.39e-12	0.390861	1.31118	UKv4_A_23_P154070	CCGCCTGGACCACAAGTTCGACCTGATGTATGCCAAGAGGGCGTTTGTGCACTGGTATGT	NM_006000
KMT2A	lysine methyltransferase 2A(KMT2A)	5.6e-11	3.46e-12	0.510588	1.42463	UKv4_A_23_P64217	ACTTGCATGGAGTTGGTGCTTAAATGTGAGTTGATTTTGCTTTTTTAAAAGATACAGCAG	BC090876
CD9	CD9 molecule(CD9)	5.67e-11	3.51e-12	0.709503	1.63524	UKv4_A_23_P76364	CATCTGGGGATATTCCCACAAGGATGAGGTGATTAAGGAAGTCCAGGAGTTTTACAAGGA	NM_001769
ZCCHC12	zinc finger CCHC-type containing 12(ZCCHC12)	5.79e-11	3.59e-12	0.621224	1.53818	UKv4_A_23_P125809	AAGGCCACTCAAAAGAAACCTGTGACAACGAGAGTGACAAGGCCCAGGTTTTTGAGAATT	NM_173798
PDE5A	phosphodiesterase 5A(PDE5A)	5.86e-11	3.64e-12	0.69831	1.6226	UKv4_A_23_P500844	CAACAACGGATAGCAGAACTTGTAGCAACTGAATTTTTTGATCAAGGAGACAGAGAGAGA	NM_001083
SEC63	SEC63 homolog, protein translocation regulator(SEC63)	5.89e-11	3.66e-12	0.430406	1.34761	UKv4_A_24_P192183	GTTAAGTTGACAAGGCAAACAATGGCTGAAGTATTTGAAAAGGAGCAGTCCATCTGTGCT	NM_007214
GARNL3	GTPase activating Rap/RanGAP domain like 3(GARNL3)	5.98e-11	3.72e-12	0.578042	1.49282	UKv4_A_24_P158314	ATCTAGCAGTGACAGGATCCCATCAGGCTCCTTGGAAAGTGCTTCTACTTCCGAAGCCAA	NM_032293
SCARA3	scavenger receptor class A member 3(SCARA3)	5.99e-11	3.73e-12	0.465813	1.3811	UKv4_A_23_P215900	TTCCCTGCTCAAAGCCTTTCCGCACCCTCCTGACTGTCCTGGATGTGCAACTGGTTTGCA	NM_016240
CFAP70	cilia and flagella associated protein 70(CFAP70)	6.05e-11	3.76e-12	0.813427	1.75738	UKv4_A_32_P102319	ATTTATTTCCATTGGCTGTGTTACTGGATGTTTTACTGGTTGACGAGAAACTGGGTCACA	NM_145170
ADCYAP1	adenylate cyclase activating polypeptide 1(ADCYAP1)	6.13e-11	3.82e-12	1.70694	3.26467	UKv4_A_24_P335781	GTAAATTTTAGAAACCCCTCTGTAGCCACTAGTAAGTAATTATGCACTAAATATGAACCC	NM_001117
Spdye1	speedy/RINGO cell cycle regulator family member E1(SPDYE1)	6.13e-11	3.82e-12	0.555239	1.46941	UKv4_A_32_P177040	AATCTTTGTATCTATTATTACACGTGTTGCTGAAGGGAGCATGGTTTTTATCTGTGATAC	NM_175064
ANKIB1	ankyrin repeat and IBR domain containing 1(ANKIB1)	6.28e-11	3.92e-12	0.530787	1.44472	UKv4_A_23_P355623	CCAGATTGTTACCAGAAGTCTACAGATACCAAACTTTCAGTTCTGAGTTTGTACAGGCAA	AL137349
SLC8A1	solute carrier family 8 member A1(SLC8A1)	6.34e-11	3.97e-12	0.815814	1.76029	UKv4_Hs31961.1	GAATTTCCTATACAGGGCAAAAAAGGGAAGAATAGCCTATTCATATTCTGTATTCACAGT	AK095013
PAN2	PAN2 poly(A) specific ribonuclease subunit(PAN2)	6.42e-11	4.02e-12	0.425045	1.34261	UKv4_A_23_P64689	CCAGATGGAAAGTAATTGGTATTCTTAATATCCTGGGTGACTAATATCCAGGCAGAGAAG	NM_014871
LRRC8C	leucine rich repeat containing 8 family member C(LRRC8C)	6.46e-11	4.05e-12	0.639478	1.55777	UKv4_Hs24181.1	AGTTTTAATTGTTAAGTACAGAACAAACAATTGTTTGGTGATGGCCTGGTTGAAAGAGAG	AK094804
DOK6	docking protein 6(DOK6)	6.54e-11	4.11e-12	0.865895	1.82247	UKv4_A_32_P160561	TCATTCTGCGACACTGGCCATAGCTGAGCAACATGAAAGATTAATGCTAGAAATGGAACA	NM_152721
SLC8A1	solute carrier family 8 member A1(SLC8A1)	6.57e-11	4.13e-12	0.565308	1.4797	UKv4_A_32_P147078	GGGGGGCGGGAAATGCACTAATTGTGCTCTTCCTTATAAATGGTACATATTACTGACACA	NM_021097
AFF4	AF4/FMR2 family member 4(AFF4)	6.88e-11	4.34e-12	0.467485	1.3827	UKv4_A_24_P394408	CGGAAGAGGACTATTAGTCAGTCTTCTTCCTTAAAGTCAAGCAGTAACAGCAACAAGGAG	NM_014423
LOC100289230	uncharacterized LOC100289230(LOC100289230)	6.9e-11	4.36e-12	0.47639	1.39126	UKv4_A_24_P932680	GAAAAGATCATACAAATCGTCATTTCTGAAGTCATTTCTGAAGTCGTCATTTCTGAACTG	AK093521
CGN	cingulin(CGN)	7.03e-11	4.45e-12	0.740398	1.67064	UKv4_A_24_P45728	CGAAGGGCTGAGCTCAGATGAGGAATTCGACAGTGTCTACGATCCCTCGTCCATTGCATC	NM_020770
CELF2	CUGBP, Elav-like family member 2(CELF2)	7.05e-11	4.46e-12	0.634445	1.55234	UKv4_A_23_P202071	TTTTTCTGATTCTTCTGTCCTCATTGTGAACATAACCGTGTAGTTGAAACAGTCAAACTT	NM_006561
ZC3H6	zinc finger CCCH-type containing 6(ZC3H6)	7.09e-11	4.49e-12	0.447294	1.36348	UKv4_A_24_P826348	CAAGGGGGTATACTTTGCTGAACTGATAAATTATTCTATTAAGGACTAACCCAGTACTTG	NM_198581
ANKRD10	ankyrin repeat domain 10(ANKRD10)	7.29e-11	4.63e-12	0.483169	1.39781	UKv4_A_23_P205046	CTGCAGTGATTTGTGTGAAGAAGAGAATGTTTGTCTTTTTCAATGAAGCTTTGCAGATCA	NM_017664
SERHL2	serine hydrolase-like 2(SERHL2)	7.65e-11	4.88e-12	0.388686	1.3092	UKv4_A_23_P120953	CCAGGGCTGCTTTCTCCTGGCTAATAATAAATATCCAGCCAGCTGGAGGAAGGAAGGGCA	NM_014509
PHACTR1	phosphatase and actin regulator 1(PHACTR1)	7.73e-11	4.93e-12	0.587071	1.50219	UKv4_A_24_P943566	TGGCTGACTAGTTTAATAGGTTTTATCCCACTGAAATTTGCATTTGTACAAATGTCACTG	AB051520
LOC100129406	uncharacterized LOC100129406(LOC100129406)	7.8e-11	4.98e-12	0.580827	1.49571	UKv4_A_24_P934135	TTGGCACAATTTGTTAGTATAAACGGCCTACTTGTTGTCTTCATTTAACTTGATTTTCCC	AK092791
TEKT3	tektin 3(TEKT3)	7.87e-11	5.02e-12	0.713939	1.64028	UKv4_A_23_P207245	AGCTTCCGCTAAGCTAAGAGACGACATTGAAAACCTCTTGGTTGTGACTGCCAATGAGAT	NM_031898
FBXL3	F-box and leucine rich repeat protein 3(FBXL3)	8.16e-11	5.22e-12	0.422379	1.34014	UKv4_A_23_P140069	TAACCCCAGTGGAATACATTAATTCTTAAAGCGGCTCTTTTCAGTAGTGTGACTTTTAGA	NM_012158
ZCCHC17	zinc finger CCHC-type containing 17(ZCCHC17)	8.17e-11	5.23e-12	0.420528	1.33842	UKv4_A_32_P1509	AGCAGAGTTTGAGAAGCCTGACCCCACAAGGAATCCTTCTAGAAAAAGAAAGGAGGAGAA	NM_016505
NCOA2	nuclear receptor coactivator 2(NCOA2)	8.19e-11	5.24e-12	0.405132	1.32421	UKv4_A_24_P166794	AGCTTACAGTGTTTCAGGTTGTGATTTATTTTCAAAATGGAGTTGACTCTGAACATCACT	BC047111
SPRYD7	SPRY domain containing 7(SPRYD7)	8.31e-11	5.33e-12	0.457227	1.3729	UKv4_A_23_P368718	TTTACATAAATCCCAAATTCTACCTCTGAAGGTATATGAAATTTAACTATGTATGTATTA	NM_020456
SCG5	secretogranin V(SCG5)	8.6e-11	5.52e-12	0.556669	1.47087	UKv4_A_23_P62081	TTGCAGTTTAAAATGGTGTCTGAGGTTGTACTATTTTGGCCAAGTCTGTAGAAAGCTGTC	NM_003020
CACNA2D3	calcium voltage-gated channel auxiliary subunit alpha2delta 3(CACNA2D3)	8.69e-11	5.59e-12	1.06168	2.08736	UKv4_A_23_P147166	TCAAGGTGACACTGACTGAGATGTTCTCTTGGCATGCTAAATCATGGATAAACTGTGAAC	AF516696
RFPL1S	RFPL1 antisense RNA 1(RFPL1S)	8.69e-11	5.58e-12	0.826183	1.77299	UKv4_A_32_P118568	TACATCAGACTCAAAGGTAATAGGGGCATGCATTCCATTGAGGAAATTCTAGGGAATTTT	NR_002727
NEDD4L	neural precursor cell expressed, developmentally down-regulated 4-like, E3 ubiquitin protein ligase(NEDD4L)	8.82e-11	5.67e-12	0.540119	1.45409	UKv4_A_24_P108311	GAGTGTTGGTTCCTTTTTCTTATTGGTTGAAAATTACCTGGTAGTGATCAGAAAACTTAG	NM_015277
asic1	acid sensing ion channel subunit 1(ASIC1)	8.84e-11	5.69e-12	0.57901	1.49382	UKv4_A_23_P204751	TCATACCTCCCCAGAGGGAAGCAGGAATGAGGCCAAAAAGTGTGCATTGGATAGGGGAAC	NM_020039
znf91	zinc finger protein 91(ZNF91)	9.12e-11	5.89e-12	0.790851	1.73009	UKv4_A_24_P601511	AGGTAACTGACTGATTGGATTTACCTGATCTGAGCTAATTGGCTGATCAGAATTACCTAG	AK090762
PPFIBP1	PPFIA binding protein 1(PPFIBP1)	9.15e-11	5.92e-12	0.60367	1.51958	UKv4_A_23_P47867	GGAGTAATGTGCCGATTCTGAAGTTGCCACAAAAAATAAGACACTGGTGAATGAGAGTAT	NM_003622
NR2F2-AS1	NR2F2 antisense RNA 1(NR2F2-AS1)	9.36e-11	6.05e-12	1.03183	2.04462	UKv4_A_32_P136776	GGGGGATGTGTATTCTAATTTACAATTGAACTACAGATCAGAGCAATCAATCTTGGGCAG	AK000872
GNAO1	G protein subunit alpha o1(GNAO1)	9.38e-11	6.07e-12	0.512406	1.42643	UKv4_Hs296184.1	GTCTCTCATGCTCTTCGACTCCATCTGTAACAACAAGTTCTTCATCGATACCTCCATCAT	NM_020988
GNAO1	G protein subunit alpha o1(GNAO1)	9.49e-11	6.14e-12	0.494424	1.40876	UKv4_A_23_P26582	TTGTACTGACCTCTTGTCCTGTATAGCAACCTATTTGACTGCTTCACGGACTCTTTGCTG	NM_020988
GOLGA8A	golgin A8 family member A(GOLGA8A)	9.59e-11	6.22e-12	0.691222	1.61465	UKv4_Hs182982.2	TCAAAGAGCTGCTCAAGAAATTTTTAAAAACGAAACAAAGTTATGGGGTTAATCTCCTAC	NM_181077
ASPRV1	aspartic peptidase, retroviral-like 1(ASPRV1)	9.59e-11	6.21e-12	0.482088	1.39676	UKv4_A_23_P417383	TCTGTCATTTGCTTTGAAGCCCATTGTGCCTTATGCCAATAATTCAATTGCTGCAAACAC	NM_152792
RIMS2	regulating synaptic membrane exocytosis 2(RIMS2)	9.77e-11	6.34e-12	0.507334	1.42142	UKv4_A_23_P147786	GATGAACTAGAGCTATCCAATATGGTGATTGGATGGTTCAAACTTTTCCCACCTTCCTCC	NM_001100117
EFNB2	ephrin B2(EFNB2)	1e-10	6.52e-12	0.686122	1.60895	UKv4_A_24_P355944	TGCGTCTGTTTTGTGTCTGGTGCAGAATATGACAATCTACCAACTGTCCCTTTGTTTGAA	NM_004093
ube2d4	ubiquitin conjugating enzyme E2 D4 (putative)(UBE2D4)	1.01e-10	6.6e-12	0.425086	1.34265	UKv4_A_23_P374767	TGGCATTTCTCGCCTCACACCAAGAAGCAGCAAGTGGAAAATTTCAGGATACAAAGCACA	NM_015983
TMEM44	transmembrane protein 44(TMEM44)	1.03e-10	6.75e-12	0.423832	1.34149	UKv4_A_23_P428842	TGGCCAACCAAGTGCTTGTGAGATCACTGACACTGCAAAAACAAAGCAAACTGCTCCGGG	NM_138399
SLC8A1	solute carrier family 8 member A1(SLC8A1)	1.04e-10	6.81e-12	0.73986	1.67001	UKv4_A_24_P913900	CTTGTGCTTGAGGAACCAAAATGGATAAGAAGAGGAATGAAAGGTGGCTTCACAATCACA	X91815
GOLGA8A	golgin A8 family member A(GOLGA8A)	1.04e-10	6.83e-12	0.669094	1.59007	UKv4_A_24_P910580	CGGTTCTGATCTCCAGGAAAGCAATTGCTGTGGTACAAAAGGACAAGGGTTAAAAGAGAA	NM_181077
SPTB	spectrin beta, erythrocytic(SPTB)	1.06e-10	6.92e-12	0.60569	1.52171	UKv4_A_32_P134974	CCCTTCCACGTGTGCCAAATCAGCACCTGAAGTGAGGCATTTCCAGCAAGCAACTCCACA	NM_001024858
NREP	neuronal regeneration related protein(NREP)	1.07e-10	6.99e-12	0.495607	1.40991	UKv4_A_24_P149124	GTGGCATTTATGTAGAGTTGCAGTTGTGTACTGCTGAAAATGCAGGCTTTTGTAACAGTG	NM_004772
TACC1	transforming acidic coiled-coil containing protein 1(TACC1)	1.07e-10	7.04e-12	0.407921	1.32677	UKv4_A_24_P98249	AGTTCTAATATGGAGATGTTGTGTGCAATGCTGGCCTGTGGTGGTCTGTGTAATGCTTTA	NM_006283
FAXC	failed axon connections homolog(FAXC)	1.08e-10	7.11e-12	0.531872	1.4458	UKv4_A_32_P74964	AATGATGACCCCAATGTGAAGATGGCATTTCAGTGTTTATTTCTGGATCTATGAGTTACT	AK055101
FRMD4A	FERM domain containing 4A(FRMD4A)	1.1e-10	7.23e-12	0.552206	1.46633	UKv4_A_24_P942321	ACAAAATGTACATAAAACGTTAGTCCTTTGAGACTGACATGATTAATGATCAGTGTGGTG	NM_018027
PTPRN2	protein tyrosine phosphatase, receptor type N2(PTPRN2)	1.1e-10	7.21e-12	0.53599	1.44994	UKv4_A_32_P79434	TCTCTACATGGTATTGTAATGAATATCTGCTTTAATATAGCTATCATTTCTTTTCCAAAA	NM_002847
ASGR1	asialoglycoprotein receptor 1(ASGR1)	1.11e-10	7.3e-12	0.816334	1.76093	UKv4_A_23_P118722	TGAGGAGCTTGAAACCCGTGGCGCTTTCTGCAGTTTGCAGGTTATCATTGTGAACTTTTT	NM_001671
PTPN12	protein tyrosine phosphatase, non-receptor type 12(PTPN12)	1.12e-10	7.38e-12	0.406136	1.32513	UKv4_A_23_P8763	ACAGTCTAATTGTTCATCCTAATTGTTCCTGTTTTCATCTAGTCAGAGATTCAGTAAGTG	NM_002835
TFAP2A	transcription factor AP-2 alpha(TFAP2A)	1.13e-10	7.46e-12	0.867919	1.82503	UKv4_A_32_P14187	CGAATTTCCTGCCAAAGCAGTAGCTGAATTTCTCAACCGACAACATTCCGATCCCAATGA	NM_001042425
SV2C	synaptic vesicle glycoprotein 2C(SV2C)	1.15e-10	7.62e-12	1.48031	2.7901	UKv4_A_32_P199573	TGCTGTGTAAGATCTCCTGCTATGAATGTTCCAGTTACCCCTATTGTACTGTATATACGT	AK094995
GOLGA6L5P	golgin A6 family-like 5, pseudogene(GOLGA6L5P)	1.19e-10	7.9e-12	0.523566	1.4375	UKv4_A_32_P169491	CTTAGACAGTGAGGGGGGACAGAACATCTCCATGTGCACTCTCATCTCTTGCAGTCAGCA	NR_003246
FGD6	FYVE, RhoGEF and PH domain containing 6(FGD6)	1.19e-10	7.93e-12	0.512645	1.42666	UKv4_A_23_P73220	AAATGAACACTGCCAAGATAAAGCCAACCAGACCCTTCATCAAAGAAATTGTTTTGTTAG	NM_018351
RGS9	regulator of G-protein signaling 9(RGS9)	1.2e-10	7.94e-12	1.28158	2.43105	UKv4_A_23_P66881	ACACACTTGCTCGAGAACCAAAGTGCATTTGGGTGACATTTGAAGATTGGGGAGACAAGA	NM_001081955
SRGAP1	SLIT-ROBO Rho GTPase activating protein 1(SRGAP1)	1.22e-10	8.11e-12	0.657617	1.57748	UKv4_A_24_P922261	CATGACCTAAGAACCATGTCTGACACAGTTAGGATGAAAAGGCCAATTACACCTAGAAGG	BC029919
MYT1L	myelin transcription factor 1 like(MYT1L)	1.25e-10	8.35e-12	0.599612	1.51531	UKv4_A_23_P398712	CCCAGCGGCACTTTATACTGTTCACTGTACAAAAGCTTACAGTTTTCCACAAGGACTTTA	NM_015025
GRASP	general receptor for phosphoinositides 1 associated scaffold protein(GRASP)	1.25e-10	8.34e-12	0.582204	1.49713	UKv4_A_23_P105442	TTGGGAGACAGGAACTGGCGAGTTCAGGTGGGGTGGGGACAGCACAGACTGTTCCACCGT	NM_181711
AKAP12	A-kinase anchoring protein 12(AKAP12)	1.26e-10	8.44e-12	0.439867	1.35648	UKv4_A_32_P152437	TCAAATGTTCCCCCTCAGGTTATTTTGCTTATGGTACCCATGAGTTGCCTCTCTCTGTAC	BC033829
LPL	lipoprotein lipase(LPL)	1.27e-10	8.5e-12	0.931983	1.9079	UKv4_A_23_P146233	AACAGTCGATCAAGGGATGTATTGGAACATGTCGGAGTAGAAATTGTTCCTGATGTGCCA	NM_000237
PRICKLE1	prickle planar cell polarity protein 1(PRICKLE1)	1.31e-10	8.75e-12	0.644567	1.56327	UKv4_A_23_P408285	CAGCCACCTTTGTAAAGCACTAGTGTTTGTCATTTATGTAAGTCAGGTCGGCTCAGGTCT	NM_153026
SCN3A	sodium voltage-gated channel alpha subunit 3(SCN3A)	1.32e-10	8.88e-12	0.464121	1.37948	UKv4_A_23_P67896	AAACGTAAACAAGAGGAGGTGTCTGCCGCTATCATTCAGCGTAATTTCAGATGTTATCTT	NM_006922
MAP1LC3B	microtubule associated protein 1 light chain 3 beta(MAP1LC3B)	1.32e-10	8.9e-12	0.41434	1.33269	UKv4_A_23_P77630	AAAGAGTGGCATTTCTCCTGTTTCAGGTTTTGTCTGAGTTCAAACTAGTGCCTGTGTTGT	NM_022818
SEMA6D	semaphorin 6D(SEMA6D)	1.34e-10	9.04e-12	0.653521	1.573	UKv4_A_24_P10226	TTCTACTTTGATGTTCTGCAGTCTATTACAGACATAATACAAATCAATGGCATCCCCACT	NM_153616
ZDHHC14	zinc finger DHHC-type containing 14(ZDHHC14)	1.35e-10	9.07e-12	0.383081	1.30412	UKv4_A_23_P250619	GGAAGGCTTCTGACGCTTGTGGCCAGACTGCAATTGCACTTATGTGTTATGCTACTAATA	NM_153746
APC2	APC2, WNT signaling pathway regulator(APC2)	1.41e-10	9.54e-12	0.478295	1.3931	UKv4_A_23_P101908	TAAATAGTGGTAAATAGTGAAAGCCTGTCCTTCCCTAAATGTAAAGCCATCTGTCCGGCG	NM_005883
LINC00461	long intergenic non-protein coding RNA 461(LINC00461)	1.43e-10	9.64e-12	0.841889	1.7924	UKv4_A_32_P127350	CATTTACTTCATGTCCAGGGGTGCTATTTACCTAGAACCATTGTCTACTACAATTAACAT	AK055372
GOLGA8F	golgin A8 family member F(GOLGA8F)	1.43e-10	9.68e-12	0.740153	1.67035	UKv4_A_24_P384588	GGATGTGGAAAACCTTTCCTAGCTTAGAGCATTTGTATCTATATTTTAAAGTCAGAGTTC	NM_001012452
PDE11A	phosphodiesterase 11A(PDE11A)	1.45e-10	9.83e-12	0.996384	1.99499	UKv4_A_32_P228037	TGTGTAGATTTCCCAGACTGATGTTTCATTGTAAGAATATTACATTATAGACAGGTTGGC	NM_001077197
TNKS	tankyrase(TNKS)	1.46e-10	9.91e-12	0.452574	1.36848	UKv4_A_23_P323252	AATGGGCTGGCATATGCTGAATATGTCATCTACAGAGGAGAACAGGCATACCCAGAGTAT	NM_003747
HIP1R	huntingtin interacting protein 1 related(HIP1R)	1.46e-10	9.88e-12	0.427442	1.34485	UKv4_A_23_P398294	GTTAGCATTTCCTCCTGAAGTGTTCTGTTGGCAATAAAATGCACTTTGACTGTTTGTTGT	NM_003959
SEC61A2	Sec61 translocon alpha 2 subunit(SEC61A2)	1.47e-10	9.97e-12	0.494915	1.40924	UKv4_A_23_P399921	TGTTCCTGTTTTATGAAAAAAGCCGAGAGAGGCTACAGAACCTGTTTGATGTGATAGCTA	BC026179
CBFB	core-binding factor beta subunit(CBFB)	1.52e-10	1.04e-11	0.492043	1.40644	UKv4_A_23_P113634	AAATGTTCCTGTTACCATCCTAATGTAAATACTGGATTTTTCTGTCATTTAGCACCATGC	NM_022845
DST	dystonin(DST)	1.52e-10	1.03e-11	0.420775	1.33865	UKv4_A_23_P59388	ATAAACTTGATGAACTCCAAGTTCACAGTGTCATTTCTTCAGAACTCCCCTTCATTGAAT	NM_001723
ALDH8A1	aldehyde dehydrogenase 8 family member A1(ALDH8A1)	1.53e-10	1.04e-11	0.653556	1.57304	UKv4_A_24_P283324	ATCAGGGAGCTGAACCTTCCTTTCGGGGGGATGAAGAGTTCTGGAATAGGTAGAGAGGGA	NM_022568
LOC100506699	uncharacterized LOC100506699(LOC100506699)	1.55e-10	1.06e-11	0.873754	1.83242	UKv4_A_24_P17011	TGGCAGTTCTGTACCAATGTGACCGTTGATAGAATATTTAAAAACTCCCAGTGTAATCAG	U85992
TTLL7	tubulin tyrosine ligase like 7(TTLL7)	1.55e-10	1.06e-11	0.486889	1.40142	UKv4_A_23_P97481	GCCAAGGGCTGTGGAACTGTTTCTGTGATTCAGGATCCTCTTGGGAGAGTATATTCAATA	NM_024686
CBX7	chromobox 7(CBX7)	1.56e-10	1.06e-11	0.578303	1.49309	UKv4_A_24_P19410	GGTAAGAGACTGTATAGCATCTATTTATTTAGATGATTTATCTGGTAAATGAGGCAAAAA	NM_175709
MAGI2	membrane associated guanylate kinase, WW and PDZ domain containing 2(MAGI2)	1.56e-10	1.07e-11	0.489701	1.40415	UKv4_A_23_P21376	GCACATCATCTAAATCCCATTCCAAATAATATTTGTGTAGTGTTAGCTGTGAATTTACCC	NM_012301
EPB41L4B	erythrocyte membrane protein band 4.1 like 4B(EPB41L4B)	1.57e-10	1.07e-11	0.79151	1.73089	UKv4_A_23_P387656	CCTTTTATACCTTGGTACGGTGCAGTGATATCATTAAGAGCTATCAATATGTGTAGGGCT	NM_019114
PBX1	PBX homeobox 1(PBX1)	1.58e-10	1.08e-11	0.496217	1.41051	UKv4_A_24_P173823	ATGATACTAACACGGTGTAGGTTTTACAGTCTCCTAATTTGTACTGGTAATGCATATTCC	BC044624
TMEM178B	transmembrane protein 178B(TMEM178B)	1.59e-10	1.09e-11	0.530074	1.444	UKv4_A_32_P70245	TGTACTGTCTGTTCCTTCTCATAATTAATTAATTACAGGAAAGGCGATTCAAACCAGATC	AL359605
FLRT2	fibronectin leucine rich transmembrane protein 2(FLRT2)	1.63e-10	1.12e-11	0.912522	1.88233	UKv4_A_23_P99802	CAGCGTTATCAAGGCGGACAATTAGACTCTTGAGAACACACTCGTGTGTGCACATAAAGA	NM_013231
TMEM50A	transmembrane protein 50A(TMEM50A)	1.66e-10	1.14e-11	0.485394	1.39997	UKv4_A_24_P113824	ACGCTGTGAATATTGCCTGGTGATCAAGACTCTCCTCAAAGAAATGACTTGCTGTCATCC	NM_014313
ASIC3	acid sensing ion channel subunit 3(ASIC3)	1.69e-10	1.16e-11	0.627121	1.54448	UKv4_A_23_P93658	GAGGCCCTCAACTATGAGACCGTGGAGCAGAAGAAGGCCTATGAGATGTCAGAGCTGCTT	NM_020322
ABCA6	ATP binding cassette subfamily A member 6(ABCA6)	1.7e-10	1.17e-11	1.08728	2.12474	UKv4_A_23_P500400	ATTAGTAAAGTCACCCAAAGAGTCAGGCACTGGGTATTGTGGAAATAAAACTATATAAAC	NM_080284
FBXO9	F-box protein 9(FBXO9)	1.71e-10	1.18e-11	0.714846	1.64131	UKv4_Hs126027.3	ACATAGTCAAATATAGCTAGAAAAATATATTCCTAAGGAAAGTGAGATTTGAGGAGTCCC	NM_033481
MAPT	microtubule associated protein tau(MAPT)	1.72e-10	1.18e-11	0.508117	1.42219	UKv4_A_23_P207699	ACCAGTTCTCTTTGTAAGGACTTGTGCCTCTTGGGAGACGTCCACCCGTTTCCAAGCCTG	NM_016834
MICAL3	microtubule associated monooxygenase, calponin and LIM domain containing 3(MICAL3)	1.74e-10	1.2e-11	0.601194	1.51697	UKv4_A_23_P403195	GAAATCAGTCAGCATCTATGCAATGCAATACATGCCTCATCTTACTCAGATTGAAGTTAA	AB037785
CACNB3	calcium voltage-gated channel auxiliary subunit beta 3(CACNB3)	1.79e-10	1.23e-11	0.391574	1.31182	UKv4_A_23_P204016	CTCACCCTGCCAGGAAGCTTCTTAACATGTGACAGGACCAGGGACCAGGAGCATGGTGAA	NM_000725
FGD6	FYVE, RhoGEF and PH domain containing 6(FGD6)	1.81e-10	1.25e-11	0.63166	1.54935	UKv4_A_32_P104478	CAACTTGCTCTTTCATATGAGTTGGTCATAGCATGTAAGAACCAATCTTGAAATATCGTT	NM_018351
SF3B1	splicing factor 3b subunit 1(SF3B1)	1.81e-10	1.25e-11	0.475457	1.39036	UKv4_A_32_P31633	TACATTGGTTCCCAGGACGCTCTCATAGCACATTACCCAAGAATCTACAACGATGATAAG	NM_012433
MAP1LC3B	microtubule associated protein 1 light chain 3 beta(MAP1LC3B)	1.81e-10	1.25e-11	0.456541	1.37225	UKv4_A_24_P108005	TGTGTGTTTAGATGTGTATGAAATACCTGTATACGTTAGTGAAAGCTGTTTACTGTAACG	NM_022818
SPOCK2	SPARC/osteonectin, cwcv and kazal like domains proteoglycan 2(SPOCK2)	1.83e-10	1.27e-11	0.745928	1.67705	UKv4_A_24_P321093	CTGGAAGAAGCTTAACCATGTGTTCAAAGAACGGTTTCTTGCTTGCTTGGTCCTGGAACT	NM_014767
CAMK1D	calcium/calmodulin dependent protein kinase ID(CAMK1D)	1.89e-10	1.32e-11	0.498662	1.4129	UKv4_A_23_P124252	TCCTGTTTGCCAGGCGCTTTCTATACTTAATCCCATGTCATGCGACCCTAGGACTTTTTT	NM_020397
KMT2C	lysine methyltransferase 2C(KMT2C)	1.95e-10	1.36e-11	0.552291	1.46641	UKv4_A_32_P209472	GCTTCCAGATGCCATTGATATCCAAGCCTTATTTGATTCTACAGGCACTTGTTGGGCTCA	NM_170606
TNFRSF25	TNF receptor superfamily member 25(TNFRSF25)	1.95e-10	1.36e-11	0.544561	1.45858	UKv4_Hs180338.4	GACAGCGCCCACACCCTTCTAGCACCTCCTGACAGCAGTGAGAAGATCTGCACCGTCCAG	NM_148966
CCNL2	cyclin L2(CCNL2)	2e-10	1.4e-11	0.516823	1.4308	UKv4_A_24_P51588	GAAGAAAAGTCATTACTACAGAGATCAGCGACGAGAGCGCTCGAGGTCGTATGAACGCAC	NM_030937
JADE2	jade family PHD finger 2(JADE2)	2.02e-10	1.41e-11	0.446202	1.36245	UKv4_A_24_P927883	TATCGCAGACGCTACAGTTGCTGCCAGTTTAGGGATAGAAGTATCAGGGATGTCTTCCCA	AK025001
ZNF251	zinc finger protein 251(ZNF251)	2.07e-10	1.45e-11	0.39423	1.31424	UKv4_A_23_P418204	CAGATGACTACTAAAGTCAAAGTCATTAAATCTGGAAGTAAACACGAGAATTCATTCTGG	BC006258
AHR	aryl hydrocarbon receptor(AHR)	2.08e-10	1.46e-11	0.731155	1.65997	UKv4_A_23_P215566	AATGGCTTCGGACAAAATATCTCTGAGTTCTGTGTATTTTCAGTCAAAACTTTAAACCTG	NM_001621
SSFA2	sperm specific antigen 2(SSFA2)	2.08e-10	1.45e-11	0.502764	1.41693	UKv4_A_23_P102060	GTATCATCCAAATAATGGGGCCTATGACTTGAATGAATAGAAATGAATAAGCTGGTGTTT	NM_006751
INPP4B	inositol polyphosphate-4-phosphatase type II B(INPP4B)	2.09e-10	1.47e-11	0.726095	1.65416	UKv4_A_23_P18559	AAAGAAGGACAGTTGCTTCATGTGTATCCAGTACTTTTTAATGTTGGAATCAATGAACAG	NM_001101669
ZMIZ2	zinc finger MIZ-type containing 2(ZMIZ2)	2.09e-10	1.47e-11	0.445768	1.36204	UKv4_A_24_P29686	TCACAAACACCTCTCAGAAACAACGTGGGATGAAAAAGCAAGACAGTTCATACAGTATGA	NM_031449
GGT6	gamma-glutamyltransferase 6(GGT6)	2.09e-10	1.46e-11	0.412003	1.33053	UKv4_A_23_P66774	AATTTAAAAATTTGCCAGGGGCGGTGGCACATGCCTGTTGTCCCAGCTGCTTGGGAGGCT	NM_153338
GCC2	GRIP and coiled-coil domain containing 2(GCC2)	2.15e-10	1.52e-11	0.540043	1.45402	UKv4_A_23_P384085	TCTCTTAAGCCTTCAGTTTATACTCTTAATTTAATTTTCTTTCTGAGCTGGAGAACTGGC	NM_181453
ITGAD	integrin subunit alpha D(ITGAD)	2.16e-10	1.53e-11	1.25269	2.38285	UKv4_A_23_P129665	GCTAAGCACCTTCTCGGAGAGATAGAGATTGTAATGTTTTTACATATCTGTCCATCTTTT	NM_005353
FLRT2	fibronectin leucine rich transmembrane protein 2(FLRT2)	2.16e-10	1.53e-11	0.904358	1.87171	UKv4_A_24_P236235	CCTGATGCTCTTTCTAAAGTCAAAATATGAATGCTAAGAAGGCATAACCTACATCCTTCT	NM_013231
ELAVL4	ELAV like RNA binding protein 4(ELAVL4)	2.16e-10	1.53e-11	0.57381	1.48845	UKv4_A_24_P188447	ACAAGCCTTGTGGGAATGAACATCCCTGGTCACACAGGAACTGGGTGGTGCATCTTTGTC	NM_021952
HOXC10	homeobox C10(HOXC10)	2.19e-10	1.55e-11	1.38538	2.61241	UKv4_A_24_P218805	AGATTAGCAAGACCATTAACCTTACAGACAGACAAGTCAAAATCTGGTTTCAAAATCGCA	NM_017409
DUSP1	dual specificity phosphatase 1(DUSP1)	2.26e-10	1.6e-11	0.765261	1.69968	UKv4_A_23_P110712	TGTCTACTCCTAGAAGAACCAAATACCTCAATTTTTGTTTTTGAGTACTGTACTATCCTG	NM_004417
IFT172	intraflagellar transport 172(IFT172)	2.26e-10	1.6e-11	0.382688	1.30377	UKv4_A_23_P406135	AGCTTTTCCTTTCAGTAGTTGGTAGAGCTGAGGAAGAGTTAGGGCCTCTCCCTCATTAAA	NM_015662
SPRN	shadow of prion protein homolog (zebrafish)(SPRN)	2.28e-10	1.62e-11	0.694732	1.61858	UKv4_A_24_P930415	AACATCCAAGGACAGGAGAGACATGGAGTGGCGCTGGACAGTCACGACAAGGACTTGCCT	NM_001012508
EPB41L4A-AS2	EPB41L4A antisense RNA 2 (head to head)(EPB41L4A-AS2)	2.3e-10	1.63e-11	0.747991	1.67945	UKv4_A_23_P69941	GCGACTTTTGATGGAGTTTCCTCTCATAGTGATTTGCCACAAAGGACCTTCTGTAGGAAG	AK002097
ERBB3	erb-b2 receptor tyrosine kinase 3(ERBB3)	2.33e-10	1.65e-11	1.55455	2.93741	UKv4_Hs406348.2	GGAAAAATAACTGGACATCTTTGTGTAAACCATAATCCACATGTGCCGTAAATGATCTTC	NM_001982
ST6GALNAC5	ST6 N-acetylgalactosaminide alpha-2,6-sialyltransferase 5(ST6GALNAC5)	2.33e-10	1.66e-11	1.06605	2.0937	UKv4_A_23_P33093	ACGCCTACCAGGGGTGACAAAGCAGTGCAGTTGGATTGTAAGGAAAAATTCCGGAATTAA	NM_030965
HOOK3	hook microtubule tethering protein 3(HOOK3)	2.33e-10	1.66e-11	0.5612	1.4755	UKv4_A_32_P49211	TAAATTTTTGTAATCAAGCAACAGACTTGATCCAGCAGTGTCGAATTCCAAGCAAGTTAT	AK055620
RHOQ	ras homolog family member Q(RHOQ)	2.39e-10	1.7e-11	0.390439	1.31079	UKv4_A_32_P70273	AATAAGGTCATAACTGCATTTATCATGAACACTAAAAATGTACACATTTTAGTTAATGTG	NM_012249
PTPRH	protein tyrosine phosphatase, receptor type H(PTPRH)	2.4e-10	1.71e-11	1.06239	2.08839	UKv4_A_23_P101642	TCTGAGGCAGGAAGGAATTTGGGTCTGGAGTTCTGGCTACTTGAGGACCAAAGGCAGGAA	NM_002842
UTS2B	urotensin 2B(UTS2B)	2.42e-10	1.73e-11	0.590956	1.50624	UKv4_A_32_P225659	CTGTATCTATTGTATGCTTTCCATAAATTCATTGCTTATGTAAAGTTTTGTCCTGTTGTG	AK090630
PQLC3	PQ loop repeat containing 3(PQLC3)	2.44e-10	1.75e-11	0.577765	1.49254	UKv4_A_23_P131375	GGGCCACAACTATAGAATTACCACTGTTGGAATTTGGTACAAAATATGTTTTGTCTATTG	NM_152391
ZDHHC17	zinc finger DHHC-type containing 17(ZDHHC17)	2.45e-10	1.75e-11	0.431056	1.34822	UKv4_A_23_P314191	TGGATACTTTTAGCAAATAGGAACTTAATTCTCAGCACTGAACATGAATTACTTCCTTGG	NM_015336
CCDC18-AS1	CCDC18 antisense RNA 1(CCDC18-AS1)	2.46e-10	1.76e-11	0.628761	1.54624	UKv4_A_32_P53107	ACCATGCTGGGAGATAAGGATCCAACATAAGACAAACAGTGCTGATGCTTTTGGAAAGCT	AL832786
TRPM3	transient receptor potential cation channel subfamily M member 3(TRPM3)	2.49e-10	1.78e-11	0.864731	1.821	UKv4_A_23_P428973	GAGCTGTAGTGAATGTCAAGAGTTAGCTCCTATAGCAGTTCTACCCCTGAACTTAATAGT	AL136545
PRO1804	uncharacterized LOC100133319(PRO1804)	2.52e-10	1.81e-11	0.585564	1.50063	UKv4_A_24_P376599	AATGAACTACCTCACCTGTCCAGGGACTGTAGGAGATGGACATCCATCTTAGCTACCAGA	AF132201
GTDC1	glycosyltransferase like domain containing 1(GTDC1)	2.55e-10	1.83e-11	0.455816	1.37156	UKv4_A_23_P153945	CGCTTATGATTTCAATAGTCAAACTGCTGTGTTTGTTGATGTAAAGATGTTTTGAATGGC	NM_001006636
SHC2	SHC adaptor protein 2(SHC2)	2.6e-10	1.87e-11	0.406455	1.32542	UKv4_A_32_P205624	GTGCACAGTTGTCTTTGAGGGGGGACGCTTAAGGTGCTTTGGGGTTCTCAGGCCAGGATA	NM_012435
RAB11FIP4	RAB11 family interacting protein 4(RAB11FIP4)	2.69e-10	1.94e-11	0.436945	1.35373	UKv4_A_23_P38427	AGATGGCCTCTGACTCTGTGGGATTCAACTTGACTTTTTTGCCCCAGGAGGCTCTGTCTG	NM_032932
FLJ34503	uncharacterized FLJ34503(FLJ34503)	2.7e-10	1.95e-11	0.875346	1.83445	UKv4_A_24_P403150	TCACGGGTAGGACAGTGTCATATACTTTGTAGGTAACTCAAAGATATTATAGGTAACTCA	AK091822
LINC01125	long intergenic non-protein coding RNA 1125(LINC01125)	2.71e-10	1.96e-11	0.484302	1.39891	UKv4_A_24_P456723	AATGGACCAAGAAAAACTGCTTTACCATAGGACACTTGTGGCAATATGGCACCGATGGCT	BC039374
RBM5	RNA binding motif protein 5(RBM5)	2.71e-10	1.96e-11	0.438929	1.3556	UKv4_A_23_P18276	CTCCAGTGTACATAGTGTAATGTAGCGTGTTTACATGTGTAGCCTATGTTGTGGTCCATC	NM_005778
GOLGA8B	golgin A8 family member B(GOLGA8B)	2.73e-10	1.98e-11	0.608947	1.52515	UKv4_A_32_P2392	TTCTTTTTTAATTTCATAATTGTAGGTCATTAGCGTGCATATCGAGTTTGCCCTTACGTG	NM_001023567
CCDC93	coiled-coil domain containing 93(CCDC93)	2.77e-10	2.01e-11	0.434804	1.35173	UKv4_A_23_P79661	CCCAAGATGCATGATTAAGTGAGGAAAAAAGCCCATGGTATCCTAATGTTTGGAATGGAG	NM_019044
C1orf101	chromosome 1 open reading frame 101(C1orf101)	2.78e-10	2.02e-11	0.625112	1.54233	UKv4_A_32_P228067	TAACAGCTATGTTTGCAATAGAGACATTTGGACTGATTCCCAGTCCAAGTGTCTACCTGG	NM_173807
FNDC3A	fibronectin type III domain containing 3A(FNDC3A)	2.78e-10	2.02e-11	0.448264	1.3644	UKv4_A_23_P25503	ATACTTGCCATTTGAGCCTCACTGCAAAATTAGTGCAGAGGAGAAAACAATTTTTAATGT	NM_014923
nphp1	nephrocystin 1(NPHP1)	2.84e-10	2.07e-11	0.734962	1.66435	UKv4_A_24_P88801	CAGACGGAGTTCATGAACCTTTTGACCTTTCAGAGCAGACCTATGACTTCTTGGGTGAAA	NM_000272
PRPH	peripherin(PRPH)	2.85e-10	2.07e-11	1.06084	2.08614	UKv4_A_23_P13713	CCTGACACTTGATGTGACCTATGTGCTTCCCTTTTCATGTCCCGATAAGAAGCCAATGAT	NM_006262
FAT4	FAT atypical cadherin 4(FAT4)	2.9e-10	2.12e-11	0.842072	1.79262	UKv4_A_23_P18649	CCTTTACCATTGCAGAAAAGAACTTGTGCTTTCCCAGTGGCGTATGTGTATTGTTTCAAC	AK026709
ENPP3	ectonucleotide pyrophosphatase/phosphodiesterase 3(ENPP3)	2.95e-10	2.15e-11	0.69912	1.62351	UKv4_A_23_P404536	TGAAGGTAAACCAGAAGCTCTTTGGGTTGAAGAAAGATTTACAGCTCACATTGCCCGGGT	NM_005021
ANXA2P1	annexin A2 pseudogene 1(ANXA2P1)	3e-10	2.2e-11	0.759217	1.69257	UKv4_A_24_P204244	TATCAGCACTTAAGTCAGCCTTATCTGGCCACCTAGATGTGGCTTTGGGCCTATTAAAGA	NR_001562
CACNB1	calcium voltage-gated channel auxiliary subunit beta 1(CACNB1)	3e-10	2.19e-11	0.424686	1.34228	UKv4_A_24_P190190	CCCATCTGTCTGTCTATATTTGTCTGTACTCCCCTAGGAGAAGTATTTTGCCATATATAA	NM_000723
KLF12	Kruppel like factor 12(KLF12)	3.02e-10	2.21e-11	0.508015	1.42209	UKv4_A_23_P354805	AATGGTGTCTCAGACATATTCTGTTGGTGCATTGCTTTTCTGTATTCAACTTTCCTATGA	NM_007249
LOC283454	uncharacterized LOC283454(LOC283454)	3.03e-10	2.22e-11	0.825083	1.77164	UKv4_A_32_P170454	TCTGACGTTGTTGGTTCTGACGTCGTTGTGCTCTTTTGTAAGAGGAATTTCATACCTTGG	AK094730
EPHA5	EPH receptor A5(EPHA5)	3.06e-10	2.24e-11	1.43073	2.69583	UKv4_A_23_P147839	AGCTGATACGTAACCCAAGTAGTCTGAAGACGCTGGTTAATGCATCCTGCAGAGTATCTA	NM_182472
ME3	malic enzyme 3(ME3)	3.06e-10	2.24e-11	0.460503	1.37602	UKv4_A_23_P116614	CCCAAGGAAGCCATGAATGTTCAGACGGTCTGAGGCAGTCTCAGAGGCTAGTATGGGGCT	NM_001014811
PCDH10	protocadherin 10(PCDH10)	3.07e-10	2.25e-11	1.25538	2.38729	UKv4_A_32_P168605	GGAATTTCAGCTCTAAACACATTTTTGAGACAGTTATCTGTGAGTGAAAACAGGGTATTA	BC039411
ADARB1	adenosine deaminase, RNA specific B1(ADARB1)	3.08e-10	2.26e-11	0.573779	1.48842	UKv4_A_23_P211207	GGAACCGATGGGCCATTAAACATGAACTGAACGGTTAAAAGCACAGTCTATGGAACGCTA	NM_001033049
SRGAP3	SLIT-ROBO Rho GTPase activating protein 3(SRGAP3)	3.09e-10	2.27e-11	0.510245	1.42429	UKv4_A_23_P358410	GAGGTGTTGCCTAGCTGATTTTCTGCTGTGCAGAGCTAATGCTGACATTTCATGTCAACT	NM_014850
MPP4	membrane palmitoylated protein 4(MPP4)	3.12e-10	2.3e-11	0.548706	1.46277	UKv4_A_23_P131263	GCAGCTGTGGTAGAAATATGAATAATGTTAGGTCACTGAGTATGAGAACCTTTCGCAGAT	NM_033066
ASPA	aspartoacylase(ASPA)	3.13e-10	2.3e-11	1.02708	2.03789	UKv4_A_24_P373475	TTTATGTATGTAGCTTATTCAAAGAAGTGTTTCCTATTTCTATATAGTTTATTATACATG	NM_000049
BCL6	B-cell CLL/lymphoma 6(BCL6)	3.13e-10	2.31e-11	0.790095	1.72919	UKv4_A_23_P57856	CTGCGTTAAAGGCTCGATTTTGTATCTGCAGGCAGACACGGATCTGAGAATCTTTATTGA	NM_138931
C2CD5	C2 calcium dependent domain containing 5(C2CD5)	3.19e-10	2.35e-11	0.457759	1.37341	UKv4_A_23_P367628	CTGAGGGATTGTTGATGGTGAGTTAGACTGTATTTGGCATAGAATTTGGAAATGTAACTT	NM_014802
FABP7	fatty acid binding protein 7(FABP7)	3.23e-10	2.38e-11	1.1758	2.25918	UKv4_A_23_P134139	GATGAAACCACTGCAGATGATAGAAACTGTAAGTCTGTTGTTAGCCTGGATGGAGACAAA	NM_001446
EMP1	epithelial membrane protein 1(EMP1)	3.27e-10	2.41e-11	1.17156	2.25256	UKv4_A_24_P921446	TGGCCAGATGTTTTTCACCTCCTCCGTTTTGATTCCGATTGCTTCAGGACTTGAACTGTT	BC017854
NBPF14	neuroblastoma breakpoint family member 14(NBPF14)	3.28e-10	2.42e-11	0.508925	1.42299	UKv4_A_23_P359430	ACCCTGGTTTCAATGAACCTAACCTCATTCTTTGTGTCTTCAGTGTTGGCTTGTTTTAGC	NM_015383
MIR137HG	MIR137 host gene(MIR137HG)	3.29e-10	2.44e-11	0.767958	1.70286	UKv4_A_32_P107644	ATTCCCAGAAAAAGTAATTTTAAATTATGTCACCACTAGTCAATGACTGCTTTTGCCCTG	AK092728
LINC00982	long intergenic non-protein coding RNA 982(LINC00982)	3.33e-10	2.47e-11	1.00809	2.01124	UKv4_A_23_P425210	AATACCAGTTTCTTGCAGAAATGCGGTGCTTTTAAAAGAGGTTAATTAATAAACAGCAGG	AL713743
SLC18A1	solute carrier family 18 member A1(SLC18A1)	3.34e-10	2.48e-11	1.26516	2.40354	UKv4_A_23_P33168	ACAAGCCTCTTTAATCTGTTGCCTGATTTTCTCTGGCATAGTCCCAACAGATCGGAAGAG	NM_003053
THSD7A	thrombospondin type 1 domain containing 7A(THSD7A)	3.37e-10	2.5e-11	0.774937	1.71111	UKv4_A_32_P350897	AAGAAAGACTCTATTGTGGTTACTTGAAAAATTCAGCTAACCCTCTTATGAAATGTGTGC	AK001884
NEK3	NIMA related kinase 3(NEK3)	3.43e-10	2.54e-11	0.421125	1.33897	UKv4_A_23_P76718	ATAATAATGCCTACCTCAGAGGGATGCTGACCACAGACCTTTATAGCAGCCCGTATGATA	NM_002498
EPHX2	epoxide hydrolase 2(EPHX2)	3.46e-10	2.56e-11	0.459998	1.37554	UKv4_A_23_P8834	TGGCCTTACACACATCTTGCATGGATGGCAGCATTGTTCTGAAGGGGTTTGCAGAAAAAA	NM_001979
GABARAPL3	GABA type A receptor associated protein like 3 pseudogene(GABARAPL3)	3.51e-10	2.6e-11	0.661469	1.58169	UKv4_A_23_P65823	TTAATAAGCTTCAGGCATTTCCAATTGCAGACTAAAACCACTTCTACCATCTCCTCTAGT	AF180519
RPAIN	RPA interacting protein(RPAIN)	3.55e-10	2.64e-11	0.611756	1.52812	UKv4_A_24_P307785	ACTGGATTCAGGAGACCTCATCTAATGTGTAGAATTCTCATTGATTACAACTTTTATCAG	AK098491
MTERF4	mitochondrial transcription termination factor 4(MTERF4)	3.58e-10	2.66e-11	0.382042	1.30318	UKv4_A_24_P737451	GACGATGACAGGCTTCGACTCTGTGGTTTCTAAAGCATATAATATTCTCACGTACTTCTT	NM_182501
RFTN1	raftlin, lipid raft linker 1(RFTN1)	3.59e-10	2.68e-11	0.634531	1.55243	UKv4_A_23_P315571	TTTATCATGTGTATATCGTCCAGAAAGTATTAAGGCTTTAGGTAGATGCAACTGGCGAAC	NM_015150
43348	septin 5(SEPT5)	3.6e-10	2.68e-11	0.412172	1.33069	UKv4_A_23_P17724	TCTCTGACCTTGGGGGATCAGGAGCGAAGTTGGGCGGGACTTCAGAGATCCGCCTCCCTT	NM_002688
ANKRD29	ankyrin repeat domain 29(ANKRD29)	3.63e-10	2.71e-11	0.657148	1.57696	UKv4_A_23_P412577	TAAACCACGAGAAATATATAGGCTTGTCTCTTTGGTCTTTTATTTTGGCTCTATTGTTGG	NM_173505
TMOD2	tropomodulin 2(TMOD2)	3.7e-10	2.76e-11	0.494973	1.40929	UKv4_Hs48965.1	GGAGAGGCTAAGACTTCAGGTTTGACTGGAGGCCTAGGAGAGAAGAGTGTCCTTAGGGTT	AK124907
TRIL	TLR4 interactor with leucine rich repeats(TRIL)	3.76e-10	2.81e-11	0.843816	1.79479	UKv4_A_24_P183664	CTAATGCCTGGATCTGTGTTCTACTTTAGTTTCACTGGGAAGTCTTTCAGTGGGAGATGA	NM_014817
ACHE	acetylcholinesterase (Cartwright blood group)(ACHE)	3.81e-10	2.85e-11	0.63392	1.55178	UKv4_Hs154495.2	CCTGTGGTAGATGGAGACTTCCTCAGTGACACCCCAGAGGCCCTCATCAACGCGGGAGAC	NM_000665
HIPK3	homeodomain interacting protein kinase 3(HIPK3)	3.82e-10	2.86e-11	0.413907	1.33229	UKv4_A_24_P364066	AATGTCTATTACGGTTTGCGATAGTATTTCTCTCTAGTTCTCAGTGATTTAAATGTGACC	BC030112
LOC100133039	uncharacterized LOC100133039(LOC100133039)	3.84e-10	2.89e-11	0.47745	1.39228	UKv4_A_24_P16631	TACAGAAAGTGTCCCCCCATTTCATGTTTGTGATAGCAGCTCAGGACAGACAAACACCAA	AK058041
THRA	thyroid hormone receptor, alpha(THRA)	3.84e-10	2.89e-11	0.475459	1.39036	UKv4_Hs724.4	TTTACCAAGATCATCACCCCGGCCATCACCCGTGTGGTGGACTTTGCCAAAAAACTGCCC	NM_003250
LOC149351	uncharacterized LOC149351(LOC149351)	3.9e-10	2.94e-11	0.734733	1.66409	UKv4_A_32_P358264	TGCTTATCACACAACTTCCGTACAGTTCAAAGAGAGGACTTGGATTGAATGAAAACAGAG	BC036441
PTGER4	prostaglandin E receptor 4(PTGER4)	3.93e-10	2.96e-11	0.817391	1.76222	UKv4_A_23_P148047	CCCAAACGTGGTTACATTAGCCATTCATGTATGTCAGAAGTGCAGAATTGGGGCACTTAA	NM_000958
LRIG1	leucine rich repeats and immunoglobulin like domains 1(LRIG1)	4e-10	3.01e-11	0.492092	1.40648	UKv4_A_23_P109636	AAAGGACAGCCCTTGACCTGGGTTCTGGGTATAATTTGCACTTTTGAGACTGGTAGCTAA	NM_015541
IKBKB	inhibitor of kappa light polypeptide gene enhancer in B-cells, kinase beta(IKBKB)	4.09e-10	3.09e-11	0.411635	1.33019	UKv4_A_24_P132518	TGTAACATGTCTCAAACACTCATACTGGGTTCCACAATCCACTGTTAGAATACCTATGGT	NM_001556
EPS15	epidermal growth factor receptor pathway substrate 15(EPS15)	4.15e-10	3.13e-11	0.498138	1.41239	UKv4_A_24_P28578	TTTCAGAGATAAGGAAAAATATTTTGCACAGATTTACTCCACTATGGAAAAGGGATGCTG	NM_001981
PEG10	paternally expressed 10(PEG10)	4.18e-10	3.16e-11	0.691813	1.61531	UKv4_A_23_P82503	CTATAAGTGGACATGCGTACTTACTTGTAACCCTTTACCCTATAATTGCTATCCTTAAAG	NM_001040152
GOLGA8A	golgin A8 family member A(GOLGA8A)	4.22e-10	3.19e-11	0.750213	1.68204	UKv4_A_23_P37623	ACTGTGGTGCAATCTACTGTTTGTGAATGTCTGTATTATCAGGAAACATGTCTATACGAT	NM_181077
TBRG1	transforming growth factor beta regulator 1(TBRG1)	4.24e-10	3.21e-11	0.510565	1.42461	UKv4_A_24_P931636	TGTTCCCTTTCTTTTATCCCCTATACGTCAAAGGTACCTAAAGCTTGGAATTTATGTTAT	BC032312
CCDC180	coiled-coil domain containing 180(CCDC180)	4.41e-10	3.35e-11	0.463413	1.3788	UKv4_A_32_P180315	TCATTTGAGGAGGAGCTAAAGAGGATCCAGGATGACTGTACATCTCAGATAAAGGAGGCT	NM_020893
PTPRA	protein tyrosine phosphatase, receptor type A(PTPRA)	4.46e-10	3.4e-11	0.411449	1.33002	UKv4_Hs26045.2	GCTCAAGTTCCTCAAGAAGGTGAAGGCCTGTAACCCTCAGTATGCAGGGGCCATCGTGGT	NM_080841
MTMR11	myotubularin related protein 11(MTMR11)	4.49e-10	3.42e-11	0.512279	1.4263	UKv4_A_23_P51986	CACCCTATCTCCTCTGTATTTTTGTAGTGGAATTTCTATTTAAGGGGCTCATTAAAGCAT	NM_181873
AKAP7	A-kinase anchoring protein 7(AKAP7)	4.72e-10	3.6e-11	1.20186	2.30037	UKv4_A_23_P259594	GAAGATAAGCTCCAGGTCTTATCGTATCCCTTGCCATCTGAACTTGTTTGCACTGCTTCT	NM_016377
ATP6V0E2-AS1	ATP6V0E2 antisense RNA 1(ATP6V0E2-AS1)	4.98e-10	3.82e-11	0.4648	1.38013	UKv4_A_32_P146659	AGGTCTGATGCAGTAGCTTTTACTATTGGTGGAAATCGATGTTTTTTCCTTGAAAGTCTA	NM_001008745
PLAGL1	PLAG1 like zinc finger 1(PLAGL1)	5.05e-10	3.88e-11	1.0029	2.00402	UKv4_A_23_P8175	GGCTGTGTATTTCTTTTCAGGGATTTTTCTACCTTCAGGGTTGGATGTAGTTTAGTTACT	NM_001080956
PTPRD	protein tyrosine phosphatase, receptor type D(PTPRD)	5.05e-10	3.88e-11	0.785522	1.72372	UKv4_Hs323079.1	TACTACTTTGGTTTAATTTTAGCTTCATGGATGTTCTGCATGGAAGGATTTTTGTTTTCC	NM_130391
KIAA0319	KIAA0319(KIAA0319)	5.08e-10	3.91e-11	0.874168	1.83295	UKv4_A_23_P168324	TGTGACAGTGTTGGCTTTTACTCTTATTGTGCTAACAGGAGGTTTCACTTGGCTTTGCAT	NM_014809
MCAM	melanoma cell adhesion molecule(MCAM)	5.14e-10	3.96e-11	0.609149	1.52536	UKv4_A_23_P162171	GCCTCTTCAAAGTCTCCTGTGACATTTTTTCTTTGGTCAGAAGCCAGGAACTGGTGTCAT	NM_006500
DAPK1	death associated protein kinase 1(DAPK1)	5.14e-10	3.95e-11	0.47973	1.39448	UKv4_A_23_P252163	CCACTGTATGATTTATAAACAGACAATATGTGAGTGCCTTTTGCAGAAGAGGGTGTGTTT	NM_004938
Spdye1	speedy/RINGO cell cycle regulator family member E1(SPDYE1)	5.16e-10	3.98e-11	0.530085	1.44401	UKv4_A_32_P180435	CTTTCAATCTTTGTATCTATTATTACACGTGCTGCTGAAGGGAGCATGTTTTTATCTATG	NM_175064
RNF207	ring finger protein 207(RNF207)	5.23e-10	4.04e-11	0.613324	1.52978	UKv4_A_32_P190571	GATCATCACAGATCCAAACAGAAAAATGGGGGCGATGTCCCCACATGGAGGGAACACCCG	NM_207396
EHBP1	EH domain binding protein 1(EHBP1)	5.23e-10	4.03e-11	0.426359	1.34384	UKv4_A_24_P194886	GAACCTATCACTGAAACAGCTTCACCTAGAAAAACAGAAGACTCTTTTTATAATAACAGC	NM_015252
MYCBP2	MYC binding protein 2, E3 ubiquitin protein ligase(MYCBP2)	5.3e-10	4.1e-11	0.404817	1.32392	UKv4_A_24_P323815	TGAACAGGAAATGAGAGCATCTCCCAAAATAAGTCGAAAATGTGCTAATAGACACACCAG	NM_015057
FBXO31	F-box protein 31(FBXO31)	5.3e-10	4.11e-11	0.402143	1.32147	UKv4_A_23_P395566	CCTTGAAGATTCACCATTGTTTAAATAAAATCAAGCAAATGCTTTTTTACCAAGAGCCCG	NM_024735
LTK	leukocyte receptor tyrosine kinase(LTK)	5.31e-10	4.11e-11	0.632526	1.55028	UKv4_A_23_P14853	AGCTTTTGATCTTGGGGCCAGAGGCCGCCTTACACACACCCCAGGTGTCCATGGGGAGCA	NM_002344
LRP1B	LDL receptor related protein 1B(LRP1B)	5.33e-10	4.13e-11	0.825425	1.77206	UKv4_A_23_P5342	TTATTCACAAGTTTTGGAGGGCTTTTTGTTCCTCTGATAGACATGACTGACTTTTAGCTG	NM_018557
KCNMB2	potassium calcium-activated channel subfamily M regulatory beta subunit 2(KCNMB2)	5.34e-10	4.14e-11	1.12732	2.18453	UKv4_A_23_P158675	CGTGCAGTCTGTTATGAGTTCCCTAATATATTCTTATATGTAGAGCAATAATGCAAAAGC	NM_181361
CACNA2D3	calcium voltage-gated channel auxiliary subunit alpha2delta 3(CACNA2D3)	5.4e-10	4.19e-11	0.956179	1.94017	UKv4_Hs341427.1	CGCCATCTGTCTCAGTTAGAAGCGATTAAGCTCTACCTAAAAGGCAAAGAACCTCTGCTC	NM_018398
ERC2	ELKS/RAB6-interacting/CAST family member 2(ERC2)	5.4e-10	4.2e-11	0.678264	1.60021	UKv4_A_32_P326180	ACCTCGTGTCTAGTAGAACAATGTACAAGGTATGTACAGTTCATAAATTTGTTGTCATGT	NM_015576
BMPR2	bone morphogenetic protein receptor type 2(BMPR2)	5.53e-10	4.3e-11	0.510678	1.42472	UKv4_A_24_P753161	GTTCAAGCTCTAAATTGATGTGCTATATACTTAAAATCCTAGGAAGTTATCTGTAACCGG	NM_001204
mark1	microtubule affinity regulating kinase 1(MARK1)	5.53e-10	4.3e-11	0.419988	1.33792	UKv4_A_24_P179585	TAAAGCTGTGATAAATACTGTAATTCCAACCTACATTAGAAGGTCTAAGTGTAGGTGATG	NM_018650
CRIP3	cysteine rich protein 3(CRIP3)	5.55e-10	4.32e-11	0.56597	1.48038	UKv4_A_23_P156562	CTCCATGGTAGGCCAGAGAGTCTAGACTTTCTCTGCCAATTTTTTCCCTTTCCCATTTCT	NM_206922
SNX16	sorting nexin 16(SNX16)	5.61e-10	4.37e-11	0.533473	1.44741	UKv4_A_24_P320880	CAGTCGGTATGCTTTCTAAAAACTGAGGGAAACTTACTGGGGAAATAGAATAACAATCTC	NM_022133
GABRG1	gamma-aminobutyric acid type A receptor gamma1 subunit(GABRG1)	5.63e-10	4.39e-11	1.33226	2.51797	UKv4_A_32_P89899	TAAAAGAATTGTTATTGTTGGACAATGAAACATACCTGGACCCTTTGAGTGTGTGAATAG	NM_173536
PDE2A	phosphodiesterase 2A(PDE2A)	5.68e-10	4.43e-11	0.542172	1.45616	UKv4_A_23_P401106	ACCTGCCTTACCTTTCTGAGTTGCCTTTAGAGAGATGCGTTTTTCTAGGACTCTGTGCAA	NM_002599
NOV	nephroblastoma overexpressed(NOV)	5.75e-10	4.5e-11	0.905335	1.87298	UKv4_A_24_P29885	ACACCAACTGTCCTAAGAACAATGAGGCCTTCCTCCAGGAGCTGGAGCTGAAGACTACCA	NM_002514
PILRB	paired immunoglobin-like type 2 receptor beta(PILRB)	5.76e-10	4.51e-11	0.566008	1.48042	UKv4_A_23_P19829	AGGTCTGAACTCCACTGAATTAAACCACTGGCATTTGGGGGCTGTTTATTATAGCAGTGC	NM_175047
ECEL1	endothelin converting enzyme like 1(ECEL1)	5.79e-10	4.53e-11	1.38737	2.61601	UKv4_A_32_P155666	CCGTCTCTATGACAACTTCACTGTCTACAACCAGCGGGTGAACGGGAAACACACGCTTGG	NM_004826
TMCO3	transmembrane and coiled-coil domains 3(TMCO3)	5.83e-10	4.57e-11	0.429347	1.34662	UKv4_A_23_P205188	AGTTGTAATCCTGGCCGTGAGCTTGGAAGCTTACTTTTGATTCTTAAAGCCTATGTTTTC	NM_017905
SPTAN1	spectrin alpha, non-erythrocytic 1(SPTAN1)	5.87e-10	4.6e-11	0.411231	1.32982	UKv4_Hs77196.2	TGATGAAACCAAAGAATGGATTGAAGAGAAGAATCAAGCTCTAAACACAGACAATTATGG	NM_003127
CRYBG3	crystallin beta-gamma domain containing 3(CRYBG3)	5.88e-10	4.61e-11	0.741308	1.67169	UKv4_A_24_P920851	GGTACTAAATTAGGTGAGACATTTGATAGTGATAGTTCAGAAATGTTCTTATCAGTGGAG	NM_153605
CCDC102B	coiled-coil domain containing 102B(CCDC102B)	5.89e-10	4.62e-11	0.692111	1.61565	UKv4_A_23_P44466	CATTGCAAAGTAGCATCTAGGTAGAAATCAGGCCAAAATTAAGCTGTGGTTTCCCTCTGA	NM_024781
KMT2A	lysine methyltransferase 2A(KMT2A)	5.89e-10	4.62e-11	0.401774	1.32113	UKv4_A_24_P281913	ATGAGAAAATGTCAGAATCTACAATGGATGCCTTCCAAAGCCTACCTGCGAGAAGCTGGA	AF272382
HS6ST3	heparan sulfate 6-O-sulfotransferase 3(HS6ST3)	6.08e-10	4.79e-11	0.667625	1.58846	UKv4_A_23_P32629	GAACGAGAGTGAAAGAAACACCATCCTGTTGCAGAGTGCAAAGAACAACCTGAAGAACAT	NM_153456
SNX16	sorting nexin 16(SNX16)	6.09e-10	4.79e-11	0.577195	1.49195	UKv4_A_23_P258891	GAGCTGATAATAAACCATGCTTAAGTTTTAGTGAACCTGAAAATGCTGTATCAGAGATAG	NM_022133
SORBS2	sorbin and SH3 domain containing 2(SORBS2)	6.15e-10	4.85e-11	0.75794	1.69107	UKv4_A_23_P257562	ACACACACAACTTCTCTGCTACGAAAAGTCTTGATTGATTCTGGCCTCAGGATGTGAACA	AF090937
N4BP2L1	NEDD4 binding protein 2 like 1(N4BP2L1)	6.29e-10	4.97e-11	0.543379	1.45738	UKv4_A_23_P76658	AAGTCACGCCTTGTGTTTTTACTACTTTATTCAGCAGGATTAAACCTGAATAACTTTTGG	NM_052818
CIRBP	cold inducible RNA binding protein(CIRBP)	6.3e-10	4.98e-11	0.495845	1.41015	UKv4_A_23_P377616	TCCAGACCTCTTTAAGTCACACTCTTAACTTAGCTTTCTCTGATGTCTGTTGCCGCCATT	AK128423
UG0898H09	uncharacterized LOC643763(UG0898H09)	6.33e-10	5e-11	1.38063	2.60382	UKv4_A_24_P170275	GGGAAATCCAAACTGAAAGGAATTAATATCCACATCAGTTCCTAAAGCAAAATGCCTGAC	NM_001039769
CLASP2	cytoplasmic linker associated protein 2(CLASP2)	6.41e-10	5.07e-11	0.466484	1.38174	UKv4_A_23_P369574	ATGTTACAGAATCAGCCAGTTCTGTAAAACTGATATTGTCTATTGGTTATTGATCTTGCC	NM_015097
dfnb59	deafness, autosomal recessive 59(DFNB59)	6.46e-10	5.12e-11	0.392399	1.31257	UKv4_A_24_P630490	TTGAAAGAAATAGAAGAGTGATGGATGTCATTTCTCGTTCACAGCTTTACTTGGATGATC	NM_001042702
TBC1D3F	TBC1 domain family member 3F(TBC1D3F)	6.5e-10	5.15e-11	0.602777	1.51864	UKv4_A_23_P164210	TCAAACTCATGGAAGGATAACCACCTTCATGTTTTGAAATAAATGTTTCCTGTTGAAATG	NM_032258
NR3C1	nuclear receptor subfamily 3 group C member 1(NR3C1)	6.56e-10	5.2e-11	0.584169	1.49918	UKv4_A_23_P214059	AAGTTTACAAGTGTATATCAGAAAAGGGAAGTTGTGCCTTTTATAGCTATTACTGTCTGG	NM_000176
PYROXD1	pyridine nucleotide-disulphide oxidoreductase domain 1(PYROXD1)	6.62e-10	5.26e-11	0.45455	1.37036	UKv4_A_23_P204187	CTATAAGGTTGTACTGCTGGGAAAATACAATGCACAGGGCTTAGGTTCAGATCATGAATT	NM_024854
SCML4	sex comb on midleg-like 4 (Drosophila)(SCML4)	6.64e-10	5.28e-11	0.720921	1.64823	UKv4_A_23_P8297	CCACACAGAAACAGGGGATTTATTCCACAGTTAGCACCACAGATTGCGACTTGGGAAAAA	AK093571
DYNC1LI2	dynein cytoplasmic 1 light intermediate chain 2(DYNC1LI2)	6.65e-10	5.29e-11	0.401145	1.32056	UKv4_A_24_P236445	AGAATGATAATTGTGGTATAGTGACCAATAGATGCCAAACAGCTTGTGGCCTCACTAAAG	NM_006141
PTPRM	protein tyrosine phosphatase, receptor type M(PTPRM)	6.68e-10	5.31e-11	0.616835	1.53351	UKv4_A_23_P159255	ACCGGCTTCCTAGAGCAGCGTAGACAGCTGGTAAACTGAAGAGCACAACTATATTCTTAT	NM_001105244
DNM1L	dynamin 1 like(DNM1L)	6.74e-10	5.36e-11	0.425441	1.34298	UKv4_A_24_P743907	CCCACATCAGTCTGATACGATATGGTACTACTTTGAATCTGTTACTAGTACCATCTTGAC	AB209070
ANKS1B	ankyrin repeat and sterile alpha motif domain containing 1B(ANKS1B)	6.87e-10	5.48e-11	0.893891	1.85818	UKv4_A_23_P356717	TTGTTCTAACAATCATATTGTGAATCATTTTGAAGTTCATTATAGCGATATTGATAAATT	NM_181670
ASPA	aspartoacylase(ASPA)	6.89e-10	5.49e-11	0.847815	1.79977	UKv4_A_23_P164436	TTGTGCCTTATTCAACTGCATACATAGCTCCTAGCACAGTGCCTTATTCGGTAGGCATCT	NM_000049
PRINS	psoriasis associated non-protein coding RNA induced by stress(PRINS)	7.04e-10	5.62e-11	0.774486	1.71058	UKv4_A_32_P10133	TGTAATCAGTTCATCTTACCTTGCCGGGCTCTGAAAGAATGAGTGTGTGGGATCAGATTT	AK022045
TARBP1	TAR (HIV-1) RNA binding protein 1(TARBP1)	7.06e-10	5.64e-11	0.600988	1.51676	UKv4_A_23_P52058	GTGGAACAAACTGCCAAAAGTTTAGACCTAACCCAATATTGCTTTCCTGAGAAATCTCTG	NM_005646
CELF5	CUGBP, Elav-like family member 5(CELF5)	7.08e-10	5.65e-11	0.506802	1.4209	UKv4_A_23_P60775	ACGGAGCTGACGCAGATGTTCCTACCCTTCGGCAATATCATTTCCTCCAAGGTGTTTATG	NM_021938
TMEM71	transmembrane protein 71(TMEM71)	7.09e-10	5.66e-11	0.871273	1.82928	UKv4_A_23_P321354	AACCACGTTCTAAACCAAGTTTTTAATCTTCTTGGGGCTCGTAATTACCTTTCACTTTAA	NM_144649
NBPF1	neuroblastoma breakpoint family member 1(NBPF1)	7.14e-10	5.71e-11	0.504312	1.41845	UKv4_A_24_P287272	ACCTAACCTCATTCTTTGTATCTTCAGTGTTGAATTGTTTTAGCTGATCCATCTTTAACG	BC034418
TSTD3	thiosulfate sulfurtransferase (rhodanese)-like domain containing 3(TSTD3)	7.21e-10	5.77e-11	0.381355	1.30256	UKv4_A_32_P186138	AAGAAGGCCCTGGACACAGCAATATCTCTGGGCTTTCACAGGTGTGTAGATGAATGAAAA	BX647075
ZCCHC17	zinc finger CCHC-type containing 17(ZCCHC17)	7.29e-10	5.84e-11	0.393281	1.31338	UKv4_A_23_P96976	CCACTTTGCAAAAGATTGTTTCATGCAACCAGGTGGGACTAAATACTCTCTGATACCTGA	NM_016505
atg16l2	autophagy related 16 like 2(ATG16L2)	7.31e-10	5.86e-11	0.533609	1.44755	UKv4_A_23_P36305	TGGCAGGACCTGGCCTGTTTGTTTAAAAATGAAGTATGGGTTGGGGGATTACGCTAGTTT	NM_033388
TBC1D24	TBC1 domain family member 24(TBC1D24)	7.34e-10	5.88e-11	0.398516	1.31815	UKv4_A_32_P458096	AAATAGTTGTGTGAATGATTTTACCTCTTAGTTCTTACGAAGGATGGTTATCGGGCTGGA	BX648283
FAM3C	family with sequence similarity 3 member C(FAM3C)	7.39e-10	5.93e-11	0.404495	1.32363	UKv4_A_23_P157371	AGCATGCAGCCATCTTGGTGTGTGCATGAGTATTGTCTCTTTTGATATCAGGATTATTTA	NM_014888
TENM3	teneurin transmembrane protein 3(TENM3)	7.4e-10	5.94e-11	0.842171	1.79275	UKv4_A_32_P117127	TACTGAAAATGAAGCAGTGATGTCCCCAGAGCATGCCATGAGACTTTGGGGCAGGGGGGT	NM_001080477
NR4A2	nuclear receptor subfamily 4 group A member 2(NR4A2)	7.43e-10	5.96e-11	1.34736	2.54446	UKv4_A_23_P131208	AAGTTTTCTGCTGTAAAGAAAGCTGTAATATATAGTAAAACTAAATGTTGCGTGGGTGGC	NM_006186
MCAM	melanoma cell adhesion molecule(MCAM)	7.5e-10	6.02e-11	0.575988	1.4907	UKv4_A_24_P326660	CACTGAAGTGAGGACACACCGGAGCCAGGCGCCTGCTCATGTTGAAGTGCGCTGTTCACA	NM_006500
AHSA2	AHA1, activator of heat shock 90kDa protein ATPase homolog 2 (yeast)(AHSA2)	7.54e-10	6.06e-11	0.576268	1.49099	UKv4_A_23_P372467	CCAGAAGAACACTATGCCATGGTTGCACTGAATTTTGTGCCTACTCTAGGGCAAACAGAA	NM_152392
KIAA1683	KIAA1683(KIAA1683)	7.55e-10	6.07e-11	0.829372	1.77691	UKv4_A_23_P130974	GCTCCCTGCAGTGGGGACTTCGTGGGAGGCACTCATGGCTCTCTGGGTCTAATGAATAAA	NM_025249
mst1l	macrophage stimulating 1 like(MST1L)	7.56e-10	6.08e-11	0.842903	1.79366	UKv4_A_32_P122373	CAACTGAGTATGTGCAAGGTCGCGCTGGCCAGCCGTCTTCACGCTTGTCTCTGTGTTTGT	NR_002729
RIMS1	regulating synaptic membrane exocytosis 1(RIMS1)	7.79e-10	6.28e-11	0.605143	1.52113	UKv4_A_23_P432110	AGAATTGCACGAAAAACCCTTGATCCTTTGTATCAGCAGTCTCTGGTTTTTGATGAAAGT	NM_014989
TUBB3	tubulin beta 3 class III(TUBB3)	7.79e-10	6.28e-11	0.471765	1.3868	UKv4_A_23_P77493	TTGTTTTTTACTGGTTTGTGTTTATATTTTCGGGGATACTTAATAAATCTATTGCTGTCA	NM_006086
akap6	A-kinase anchoring protein 6(AKAP6)	7.8e-10	6.29e-11	0.476048	1.39093	UKv4_A_32_P502567	GTGATCTCTTCTACTATGTTCTTTACCAAATTGTTGCATCTGGTTCTGAAAAAGTATAGC	NM_004274
CORO6	coronin 6(CORO6)	7.85e-10	6.33e-11	0.577816	1.49259	UKv4_A_23_P107322	ACTGGCATGAGGAGTTAGGTTCATCACAAATACACACACACTGCCCCCAACCCTCTGCCG	NM_032854
CCDC158	coiled-coil domain containing 158(CCDC158)	7.93e-10	6.41e-11	0.898986	1.86475	UKv4_A_32_P60716	GACCAGGAAAAAATGTTACTAAAATGACTCGTTGCTTGCCTATTCTTTACAGAGGAATGA	NM_178555
ERAP1	endoplasmic reticulum aminopeptidase 1(ERAP1)	7.94e-10	6.42e-11	0.409959	1.32865	UKv4_A_23_P213518	GTTTAGAAAATGGGCTTTTCCAAAAGCAAACAAAGATAGGTTCCTCAGGTGACCAAAACT	NM_001040458
MYO15A	myosin XVA(MYO15A)	7.96e-10	6.44e-11	0.946372	1.92702	UKv4_A_24_P335759	AAATCCCCAAGAACACAAGAAGACCCATCCTGAACTGGGATGGAATGGCAGCATGCAAAC	NM_016239
AKAP11	A-kinase anchoring protein 11(AKAP11)	7.98e-10	6.45e-11	0.62882	1.5463	UKv4_A_23_P418477	TACAAGATATGTTGCATCTGTTGATGACAATTGATATCTATACTGTTCTTTTCTGCTACA	NM_144490
EFNB2	ephrin B2(EFNB2)	7.99e-10	6.47e-11	0.647338	1.56628	UKv4_A_23_P428139	ACAATAATGAGAGCAAATGCAAAAATAACCAAGTCCTCCGAAGGCATCTCACGGAACCGT	NM_004093
POF1B	premature ovarian failure, 1B(POF1B)	8.04e-10	6.51e-11	1.09963	2.143	UKv4_A_24_P151692	GAAGAAAACAATCTCTCTCTTCGACATACACTATCAGACATGGAATACAGACTAAAAGAA	NM_024921
CDH6	cadherin 6(CDH6)	8.12e-10	6.58e-11	0.878524	1.83849	UKv4_A_24_P687	ACAGCTCGCGACAACACCGATGTCAGAGATTTCATTAACCAAAGGTTAAAGGAAAATGAC	NM_004932
KCNMB2	potassium calcium-activated channel subfamily M regulatory beta subunit 2(KCNMB2)	8.15e-10	6.61e-11	0.955715	1.93954	UKv4_A_23_P170072	AAGCTCAAATACTGTTTTCTTTCATTCTTCACCAAAGAACCTTAAGTTTGTAACGTGCAG	NM_181361
CSPG5	chondroitin sulfate proteoglycan 5(CSPG5)	8.16e-10	6.62e-11	0.626361	1.54367	UKv4_A_24_P342944	CCTGCTCAAGACGGAGAATACCAAGCTGCGTAGGACCAACAAATTCCGGACCCCATCTGA	NM_006574
EPB41L5	erythrocyte membrane protein band 4.1 like 5(EPB41L5)	8.24e-10	6.7e-11	0.571155	1.48571	UKv4_A_23_P209298	TAGTTGTTCAGTGCTGTTTGTAATTGAATTCTTCCATGAAAGGGACAAGGAATCAAGGAA	BC032822
CBFB	core-binding factor beta subunit(CBFB)	8.27e-10	6.73e-11	0.531559	1.44549	UKv4_A_24_P107918	GCAAGGTATATTTGAAGGCTCCCATGATTCTGAATGGAGTCTGTGTTATCTGGAAAGGCT	NM_022845
SFRP1	secreted frizzled related protein 1(SFRP1)	8.51e-10	6.94e-11	0.872138	1.83037	UKv4_A_23_P10127	CGTTTCCTCTAGTTTCTTCCTGTAGTACTCCTCTTTTAGATCCTAAGTCTCTTACAAAAG	NM_003012
SORL1	sortilin related receptor 1(SORL1)	8.61e-10	7.02e-11	0.531282	1.44521	UKv4_A_23_P87049	ATGACGTCCCCATGGTGATAGCCTGAAAGAGCTTTCCTCACTAGAAACCAAATGGTGTAA	NM_003105
HOXC10	homeobox C10(HOXC10)	8.66e-10	7.06e-11	0.844949	1.7962	UKv4_A_23_P36546	CCAGTCGCTCTAAGAATCTGCTTGAAGTCTCGTATTTGTACTGCTTTCTGCTTTTCTCCC	NM_017409
GPR85	G protein-coupled receptor 85(GPR85)	8.79e-10	7.18e-11	0.643454	1.56206	UKv4_A_23_P215687	AGTCTTTGCAATAGTTCACCTATAATCCTATTTTAAATCTCAGAGTGATCCTGCTGACTG	NM_018970
PNISR	PNN interacting serine and arginine rich protein(PNISR)	8.81e-10	7.2e-11	0.488069	1.40257	UKv4_A_23_P122617	AATCGTGCCAGTCGCAGTAGGAGTCGAGATAGGCGTAAAATTGATGATCAACGTGGAAAT	NM_015491
GAB2	GRB2 associated binding protein 2(GAB2)	8.81e-10	7.2e-11	0.426243	1.34373	UKv4_A_23_P203743	CCCAAGAGATCCAGGCTGTCATGTGATTTATGGTGGCATGTGTTGTGTATTTGTTGGCTA	NM_012296
TNAP	TRAFs and NIK-associated protein(TNAP)	8.82e-10	7.22e-11	0.811909	1.75553	UKv4_A_24_P376070	ATGTCTAGGGTAGTTTAGGTGTTTTGTTAGGTATTTTTGACTTCCTGATCAACTAATAGC	AF463496
FAM19A1	family with sequence similarity 19 member A1, C-C motif chemokine like(FAM19A1)	8.98e-10	7.36e-11	1.55091	2.93002	UKv4_A_32_P117693	TATTTTTAGAACTACTAGCTTTTCCACTTAGAAGAAAATGAGGATTCTTAAGGGAGCCAC	NM_213609
MST1	macrophage stimulating 1(MST1)	9.2e-10	7.54e-11	0.747293	1.67864	UKv4_A_24_P148796	GGCCCACTTGCCTGCTTTACCCACAACTGCTGGGTCCTGGAAGGAATTATAATCCCCAAC	NM_020998
epha6	EPH receptor A6(EPHA6)	9.31e-10	7.65e-11	1.06166	2.08733	UKv4_A_23_P18342	GGTGTTTGTGAATTGGCTTGACTTTTTGAAGTTAATTTTTAAGCCTTGAACATGTCCAAC	AL133666
FOXP1	forkhead box P1(FOXP1)	9.4e-10	7.73e-11	0.427784	1.34517	UKv4_A_23_P155257	CAACCACAGTCCAGATTTTGACCATGACAGAGATTACGAAGATGAACCAGTAAACGAGGA	NM_032682
COL15A1	collagen type XV alpha 1 chain(COL15A1)	9.41e-10	7.74e-11	0.786803	1.72525	UKv4_A_23_P112554	TCATATTTTAGTATGGTGTCTGTTTATGTAACTCTGACTTGCTGGAAAAGTTGAAACTCC	NM_001855
NAV3	neuron navigator 3(NAV3)	9.62e-10	7.92e-11	1.06926	2.09835	UKv4_A_23_P13740	CAGTTTTCAGAGTGTCACAAAGTCAATAGGTCCTTACACGGTGCTATTGCCCTAAGGGAA	NM_014903
ZBTB38	zinc finger and BTB domain containing 38(ZBTB38)	9.69e-10	7.99e-11	0.415564	1.33382	UKv4_A_23_P380076	ACAGTGAACATACTGTATGCTGTACAAGATATAATGTAACTTGCTGTTTTAGCATCTGTA	NM_001080412
CD44	CD44 molecule (Indian blood group)(CD44)	9.74e-10	8.03e-11	0.87622	1.83556	UKv4_Hs306278.5	CAGAGTAATTCTCAGAGCTTCTCTACATCACATGAAGGCTTGGAAGAAGATAAAGACCAT	NM_001001390
SLC2A4RG	SLC2A4 regulator(SLC2A4RG)	9.81e-10	8.1e-11	0.610936	1.52725	UKv4_A_24_P592012	TGACTTCCTATTACTTATTATAAACCTGTGTTTGTATTGGAGATGTGTCTACTATTGGGG	NM_020062
FBRSL1	fibrosin like 1(FBRSL1)	1.01e-09	8.36e-11	0.382488	1.30359	UKv4_A_23_P368934	GGTGGACCCTGTTTGTTTTAAATATTCTGTTCCCATGTCAATCAGTGACGATAAATACAG	AB046765
MON2	MON2 homolog, regulator of endosome-to-Golgi trafficking(MON2)	1.02e-09	8.49e-11	0.433309	1.35033	UKv4_A_24_P933503	TAAGCTACTTCAAACAGTTCTTGTTCTTTTAACAACCAATACAGTAGTTCATGATGAGGC	NM_015026
FAM63B	family with sequence similarity 63 member B(FAM63B)	1.03e-09	8.59e-11	0.495823	1.41013	UKv4_A_23_P379327	GAAGGAAACAAAACAAAACAAAACTCACTCAAAACCAGCAGTGCTGCTATCAGATAAGTA	NM_001040450
MOB3B	MOB kinase activator 3B(MOB3B)	1.03e-09	8.52e-11	0.49172	1.40612	UKv4_A_24_P32085	ATCTTCCTGACTTCTTACCTTTAACATCCCTGTTAAAGATTACACTGTTGTTGTTTCAGA	NM_024761
AASDHPPT	aminoadipate-semialdehyde dehydrogenase-phosphopantetheinyl transferase(AASDHPPT)	1.04e-09	8.63e-11	0.464825	1.38015	UKv4_A_23_P202988	CGTATTCCTCTTAACGTGAACCGTCTGTTCATTGTTTTTACCTGTTTTCGTTTTAGCAAG	NM_015423
RSPH4A	radial spoke head 4 homolog A(RSPH4A)	1.05e-09	8.77e-11	0.616059	1.53268	UKv4_A_32_P137920	ATCAAGAATACCCCAGTGGACCAGAAATTACAGAAATGGATGATCCTAGTGTGGAGGAGG	NM_001010892
ADAMTSL3	ADAMTS like 3(ADAMTSL3)	1.11e-09	9.24e-11	0.677357	1.59921	UKv4_A_23_P308974	TGCATTTTGGCTTTGGATGTGTCTGTGGACAAGCTTGCTGAGTTTCTCTACCATATTCTG	NM_207517
ACHE	acetylcholinesterase (Cartwright blood group)(ACHE)	1.11e-09	9.29e-11	0.588017	1.50318	UKv4_A_24_P60845	AGATCGAGTTCATCTTTGGGATCCCCCTGGACCCCTCTCGAAACTACACGGCAGAGGAGA	NM_000665
FAM126B	family with sequence similarity 126 member B(FAM126B)	1.11e-09	9.28e-11	0.410215	1.32888	UKv4_A_32_P226786	TTATTGGTGCATGTAAGCCATTATCCTGTCTTAATGAACCGATTAATGCTGTTGATTGTT	BC045174
CYR61	cysteine rich angiogenic inducer 61(CYR61)	1.12e-09	9.37e-11	1.14143	2.206	UKv4_A_23_P46426	ACACTCCATGAGTGTCTGTGAGAGGCAGCTATCTGCACTCTAAACTGCAAACAGAAATCA	NM_001554
SLCO3A1	solute carrier organic anion transporter family member 3A1(SLCO3A1)	1.13e-09	9.46e-11	1.00494	2.00686	UKv4_Hs113657.1	CAAAGCCATCATGCTATTAAATAAGCCTAACAAACAGTAGGTGAAGCAGAAAAGACCGAT	AL109695
CCPG1	cell cycle progression 1(CCPG1)	1.17e-09	9.88e-11	0.499387	1.41361	UKv4_A_23_P346006	TATGGTCGCACTAATGGAAGACAAATGGCAAATCTTGAAATAGAATTGGGGCAATTACCT	NM_020739
N4BP2L2	NEDD4 binding protein 2 like 2(N4BP2L2)	1.17e-09	9.81e-11	0.458624	1.37423	UKv4_A_23_P65262	AGCCAAGACTTAACAAGCACTGACTACCGTTCCCTTGAGCTACCATTATCACAAGGGTTT	U50529
EPS15	epidermal growth factor receptor pathway substrate 15(EPS15)	1.17e-09	9.83e-11	0.41989	1.33783	UKv4_A_23_P202	ATTCTGATGATAGCCAGTGAGGTTCTTAAAGTTTGCAGTATTCTCCCCTGATTGGAATGG	NM_001981
CLEC4A	C-type lectin domain family 4 member A(CLEC4A)	1.18e-09	9.93e-11	0.486546	1.40109	UKv4_A_23_P48029	GGGATAGATAATAAGCTCTTCTTATTCATGTGTAAGGGAGGTCCATAGAATTTAGGTGGT	NM_016184
RAPGEF6	Rap guanine nucleotide exchange factor 6(RAPGEF6)	1.19e-09	9.99e-11	0.67812	1.60005	UKv4_A_23_P144999	AGTGAAAGTTATGCTGCATCGAATTGTAACTGAAAGTATAGATCCAACAAATAGAGACTG	NM_016340
ANO1	anoctamin 1(ANO1)	1.21e-09	1.02e-10	1.01579	2.022	UKv4_A_24_P110831	CTTATCTGGTGTGTTCATATAGAATCACCTAGAAGGATAAAGTCGCTGTAGAGTTAATGA	AK097619
arhgap24	Rho GTPase activating protein 24(ARHGAP24)	1.21e-09	1.02e-10	0.925436	1.89926	UKv4_A_32_P72067	AGACTCCATAGTTGACCACAAGTCATGATACAGTATTTGTTCAGGACTATTGGAGATGAA	AK130576
FAM3C	family with sequence similarity 3 member C(FAM3C)	1.22e-09	1.03e-10	0.507854	1.42193	UKv4_A_32_P101689	TATATAAATGTAGATGGCATTTAGGACCACAGCTTGCTGGATTTGTGTTAGCTATGGGAA	NM_014888
CIRBP	cold inducible RNA binding protein(CIRBP)	1.23e-09	1.04e-10	0.453269	1.36914	UKv4_A_23_P413456	CCTCTTTAAGTCACACTCTTAACTTAGCTTTCTCTGATGTCTGTTGCCGCCATTAGTTTT	AK128423
TMEM133	transmembrane protein 133(TMEM133)	1.28e-09	1.09e-10	0.543325	1.45733	UKv4_A_23_P150325	GTCGGATGTTAAGATATTATATTTCAGTACTAGGAGCTTCTTTGCAGTCATTAACATGAC	NM_032021
TRIM36	tripartite motif containing 36(TRIM36)	1.29e-09	1.09e-10	0.778639	1.71551	UKv4_A_23_P110569	AAGTAGCAAATATCATGGAGAACTTCAGTGTTTAGCAGGCTGTTAATTTCCCATCTATGA	NM_018700
VMP1	vacuole membrane protein 1(VMP1)	1.32e-09	1.12e-10	0.755887	1.68867	UKv4_A_32_P9753	ATTGGATAGGAAGAGGAATAAAATATAAAAATCAGAGAACTGCTGAAATTCTGTGACCCC	BC024020
RGS1	regulator of G-protein signaling 1(RGS1)	1.33e-09	1.13e-10	0.982305	1.97562	UKv4_A_23_P97141	GAAGTCCCATTAACTTAAAGTATATGTTTTCAAATTGCCATTGCTACTATTGCTTGTCGG	NM_002922
NPIPB12	nuclear pore complex interacting protein family, member B12(NPIPB12)	1.34e-09	1.14e-10	0.571989	1.48657	UKv4_A_24_P167877	CCCGAACCCAAGAGGCGGAGGGTCGGTGATGTGGAACCGTCACGCAAACCCAAGAGGCGG	NR_002603
ABCA10	ATP binding cassette subfamily A member 10(ABCA10)	1.34e-09	1.14e-10	0.54255	1.45654	UKv4_A_23_P89422	AGGGAAAAGTAGTAGACAAAATTAACAAAATCAGACATGTTATTATCCCCAACATGGGTC	NM_080282
SC5D	sterol-C5-desaturase(SC5D)	1.36e-09	1.16e-10	0.415598	1.33385	UKv4_A_23_P98446	TGTGAACACCAGGACTTTAATCTTATGCTTAAAATGCCAGATGTTGTTCGGGGGACAACT	NM_001024956
BCLAF1	BCL2 associated transcription factor 1(BCLAF1)	1.39e-09	1.19e-10	0.552441	1.46657	UKv4_A_24_P80915	AACTTGTGTCAATGATGGTAATGAGACCAAACTTGTACATTTAATTAAGGGTACCAGTTC	NM_014739
GPR158	G protein-coupled receptor 158(GPR158)	1.4e-09	1.2e-10	0.806429	1.74888	UKv4_A_24_P349117	TAAGTGTCTTCACTTAATCTGTGGTTCTCCTAAAACTATTATCTGAAACCTACAGCATCC	NM_020752
CYR61	cysteine rich angiogenic inducer 61(CYR61)	1.41e-09	1.21e-10	1.12758	2.18492	UKv4_A_23_P46429	GGAGCACATGTTACTGCTTCATTTTGGAGCTTGTGGAGTTGATGACTTTCTGTTTTCTGT	NM_001554
NEBL	nebulette(NEBL)	1.41e-09	1.21e-10	0.893952	1.85826	UKv4_A_24_P398147	ACTTGGAAGAATCTTTGAGCAAATTTTCTCAGTTGTCTGTATGACTTCAGTATATTCCTG	NM_006393
RAB6B	RAB6B, member RAS oncogene family(RAB6B)	1.41e-09	1.21e-10	0.515143	1.42914	UKv4_A_24_P475349	TCAGGACACCCTTTGAATTTTTGTTTGACATGAACTATTTAGGTGTTCCAAAACCTTGGG	NM_016577
CELF3	CUGBP, Elav-like family member 3(CELF3)	1.41e-09	1.21e-10	0.457008	1.37269	UKv4_A_23_P337849	TGGGGAGGGGTCAAGGGGTTTATTACCTGATCATTTTCTTTAGGAAGAGGTTTTAGGGAA	NM_007185
AGAP9	ArfGAP with GTPase domain, ankyrin repeat and PH domain 9(AGAP9)	1.43e-09	1.23e-10	0.398352	1.318	UKv4_A_32_P37247	GCTTTTAAAAAGGAGCATCTCAGAATAAGATGGTGGTACAATTTGCTTATTGAGAAAGGA	AK096908
POLK	DNA polymerase kappa(POLK)	1.49e-09	1.28e-10	0.490296	1.40473	UKv4_A_23_P386450	TGTGAAAGAAGACAGCTTAATAGTAGTTAGCTTAAGTAGTTTCTCCAAGTACTTTTGTGC	NM_016218
FOXO1	forkhead box O1(FOXO1)	1.51e-09	1.3e-10	0.521133	1.43508	UKv4_A_24_P22079	CAGGGAAAGGCATCTGGTCTGTCTGGAAAGCAAACATTATGTGGCCTCTGGTAGTTTTTT	NM_002015
TRPA1	transient receptor potential cation channel subfamily A member 1(TRPA1)	1.54e-09	1.33e-10	0.930496	1.90593	UKv4_A_23_P94255	AAAGCAGAAATACCGGCTGAAGGATCTTACTTTTCTCCTGGAAAAACAGCATGAGCTCAT	NM_007332
LIFR	leukemia inhibitory factor receptor alpha(LIFR)	1.55e-09	1.34e-10	0.619396	1.53623	UKv4_A_24_P325992	ATGCAGAGCCTGAAAACCATGTGGTTGTGTCCTATTGTCCACCCATCATTGAGGAAGAAA	NM_002310
MAGI1	membrane associated guanylate kinase, WW and PDZ domain containing 1(MAGI1)	1.55e-09	1.34e-10	0.544374	1.45839	UKv4_A_23_P73297	TAGACTTGATTTGAGTAGACAGCAATGATCTTTACATAGCTTAGTGTTCTGATGGCAAAA	NM_004742
HYDIN	HYDIN, axonemal central pair apparatus protein(HYDIN)	1.57e-09	1.36e-10	1.00232	2.00322	UKv4_A_24_P178084	TGTCAACATCAAGAAGGCTATTCGGTTGGAGGTTTTAGATGCAGAAAATCTTCTTGGTGT	NM_032821
ST8SIA2	ST8 alpha-N-acetyl-neuraminide alpha-2,8-sialyltransferase 2(ST8SIA2)	1.57e-09	1.36e-10	0.602196	1.51803	UKv4_A_24_P664850	CACTAATCTCGACTCTTTGTCACTTGGACTATTTCAGCAACAGTCTCATCTCCCAGATTA	NM_006011
SOCS5	suppressor of cytokine signaling 5(SOCS5)	1.57e-09	1.36e-10	0.399329	1.31889	UKv4_A_24_P328492	CCCTGAAGATCATATACCAAAGTGTTTGAGAACTTCATCCAAACCTACTTTAAAGCATTA	NM_144949
sorbs1	sorbin and SH3 domain containing 1(SORBS1)	1.58e-09	1.37e-10	0.412333	1.33084	UKv4_A_24_P326511	ACGTCGCCTTCCTATGTATGACGAAACAAGAAACAGAGATTTCCAATTGCTCTTTTGTCT	NM_015385
GPR183	G protein-coupled receptor 183(GPR183)	1.62e-09	1.41e-10	0.959568	1.94473	UKv4_A_23_P25566	CTGAAACGGCAAGTCAGTGTATCGATTTCTAGTGCTGTGAAGTCAGCCCCTGAAGAAAAT	NM_004951
ZNF83	zinc finger protein 83(ZNF83)	1.62e-09	1.41e-10	0.67207	1.59336	UKv4_A_23_P89145	GTATAATGAATGTAGCAGAGCCTTTAGTTTTTGTTCAAGGCTTAATAACCGTTAGCTAGA	NM_001105554
HECW2	HECT, C2 and WW domain containing E3 ubiquitin protein ligase 2(HECW2)	1.65e-09	1.44e-10	0.613962	1.53046	UKv4_A_23_P50967	CACAGCATATCAGGAAAAAGTACACAGTGAGTTCTGTTTATTTTTTGTAGGCTCATTATG	NM_020760
TMEM130	transmembrane protein 130(TMEM130)	1.65e-09	1.43e-10	0.611434	1.52778	UKv4_A_23_P349966	GTGTGCAGAAAATGGCATTTACACTATTGTGCAGCTCATTCTCATGAAATACTGCCATTG	NM_152913
THRA	thyroid hormone receptor, alpha(THRA)	1.68e-09	1.47e-10	0.502106	1.41628	UKv4_A_24_P262407	ACTACGTCAACCACCGCAAACACAACATTCCGCACTTCTGGCCCAAGCTGCTGATGAAGG	NM_003250
SESN3	sestrin 3(SESN3)	1.69e-09	1.48e-10	0.607265	1.52337	UKv4_A_32_P146635	CAGAAGGAACTGTTAGTGAGTCAAGACAAACACATCTGAAATAAAGGAACTGTGTATTAA	AK091132
ZBTB20	zinc finger and BTB domain containing 20(ZBTB20)	1.71e-09	1.49e-10	0.560094	1.47437	UKv4_A_32_P200947	AATCTTTGCAGGTGGGCATGGAACACTGCTTGTATCACTCTGTGCACGGTATAAATCCAT	BC035518
DNAJC6	DnaJ heat shock protein family (Hsp40) member C6(DNAJC6)	1.75e-09	1.53e-10	0.707473	1.63294	UKv4_A_23_P147479	CTTCTGACATGATTTACTTTTAAGGAAAGTTATGAGGAGAGAATACAAAAAGCATGCACC	NM_014787
KIAA0895L	KIAA0895 like(KIAA0895L)	1.75e-09	1.54e-10	0.411273	1.32986	UKv4_A_24_P331655	TAGTTTTCCCATCTGTAAAACTCAGAAACGCAGTTGGAAAGTCCTTATTCATTTAGTAAG	NM_001040715
AASDHPPT	aminoadipate-semialdehyde dehydrogenase-phosphopantetheinyl transferase(AASDHPPT)	1.77e-09	1.55e-10	0.391444	1.31171	UKv4_A_24_P295620	GCATGCCCAGTTATGCCAAGCATAGTAAATAAAGGTCAAGTAGCATTTATAATAGAGGAA	NM_015423
CACNA2D3	calcium voltage-gated channel auxiliary subunit alpha2delta 3(CACNA2D3)	1.78e-09	1.56e-10	0.980837	1.97361	UKv4_A_24_P402825	TTAAAAGAATTACCCTTTATGACTACCAAGCCATGTGTAGAGCCAACAAGGAAAGCAGCG	NM_018398
ATP6V0B	ATPase H+ transporting V0 subunit b(ATP6V0B)	1.8e-09	1.58e-10	0.393284	1.31338	UKv4_A_23_P137814	TCACTTTTATTTATTGCTGGTTTTCCTGGGACAGCTGGAGCTGTGTCCCTTAGCCTTTCA	NM_001039457
ATP6V1C1	ATPase H+ transporting V1 subunit C1(ATP6V1C1)	1.83e-09	1.61e-10	0.509147	1.42321	UKv4_A_24_P286598	TTTGGGAAAATCCAGATCCACATCATTGTAGAGTCTGAGGGTTAGAAGGAAGTCATTGTG	NM_001695
VPS41	VPS41, HOPS complex subunit(VPS41)	1.83e-09	1.61e-10	0.414328	1.33268	UKv4_A_23_P215318	AATTTCAGTGAAGTCATTTTGCTTCAGGGGTAAATTATCCTAGTTACCAAGTCCTATTTG	NM_080631
SYNRG	synergin gamma(SYNRG)	1.84e-09	1.62e-10	0.504306	1.41844	UKv4_A_23_P351695	CGCAGGGAAACCGTGCAAGAGAGAACAGTAGAAAAGATTTAACATGTAGCTTCCCAGAAA	AK025335
ANKRD44	ankyrin repeat domain 44(ANKRD44)	1.88e-09	1.66e-10	0.759225	1.69258	UKv4_A_24_P128713	AATACATTTGAAGAGTTTCTAAGCTATTTGTCTTGATTATATTTTAATATAATTCAGTGT	NM_153697
BASP1	brain abundant membrane attached signal protein 1(BASP1)	1.88e-09	1.65e-10	0.390452	1.3108	UKv4_A_23_P213385	TCAATGCCAATCCTCCATTCTTCCTCTCCAGATATTTTTGGGAGTGACAAACATTCTCTC	NM_006317
C5orf56	chromosome 5 open reading frame 56(C5orf56)	1.93e-09	1.7e-10	0.591067	1.50636	UKv4_A_24_P829156	AGACACTGCCAAGGAAGATACACATTACAACAGCATGCTGCAATACCTCTGCCTGTGCAA	AK025221
FGD6	FYVE, RhoGEF and PH domain containing 6(FGD6)	1.96e-09	1.73e-10	0.660291	1.5804	UKv4_A_24_P179407	GAAGTATCAGCAAACACAGAGGATTCTTCTATGAGTGGCTACTTGTACAGATCAAAGGGC	NM_018351
MAP1B	microtubule associated protein 1B(MAP1B)	1.96e-09	1.74e-10	0.45373	1.36958	UKv4_A_24_P123385	TTGCAGTAATGATATTTATTAAAAACCCATAACTACCAGGAATAATGATACCTCCCACCC	NM_005909
AVIL	advillin(AVIL)	1.99e-09	1.76e-10	0.620429	1.53733	UKv4_A_24_P419087	CCCTCCAGTAAGACTCTTCCAAATTCATGGAAATGACAAATCTAACACCAAAGCAGTGGA	NM_006576
NALCN	sodium leak channel, non-selective(NALCN)	2e-09	1.77e-10	0.647188	1.56611	UKv4_A_23_P76633	TGAAGCGCATCAGAGCTAAACAGCAGCAGTCGTGCAGTATCATCCACAGCCTGAGAGAGA	NM_052867
RHOT1	ras homolog family member T1(RHOT1)	2.02e-09	1.79e-10	0.519641	1.4336	UKv4_A_23_P433204	CATCTCTGTAGTTTACTAACTGCCTTAAAATTGCATGGTTCTTAATGGCATTCGCCTCAA	AL136929
LOC101928100	uncharacterized LOC101928100(LOC101928100)	2.03e-09	1.8e-10	1.04316	2.06074	UKv4_Hs311389.1	AGGCTAATAATCATTTGTGAACTATTTATTCTTGGAAAAACTGCTAGAGATTCAAGGAAG	AK096314
HECW1	HECT, C2 and WW domain containing E3 ubiquitin protein ligase 1(HECW1)	2.04e-09	1.81e-10	0.789756	1.72878	UKv4_A_23_P319027	ATGTGGCAATGCCAACTGGAGAAAGGGAAGAAGGACATATTACCTTGGTTTGAATCCCTG	NM_015052
FLJ42393	uncharacterized LOC401105(FLJ42393)	2.05e-09	1.82e-10	0.759493	1.6929	UKv4_A_24_P929322	CAAACCTGAACTTACTATGTGTGGTATTTTTGTGTTATAAGTGTAGGACCTAGTCATAGT	AK124384
TDRD10	tudor domain containing 10(TDRD10)	2.06e-09	1.82e-10	0.609633	1.52587	UKv4_A_23_P423108	TCAGTTCCCCAACTTGGCATGAACATTTGAACCAAACATAGGAAACTACCATTAGGTTGA	NM_182499
MIB2	mindbomb E3 ubiquitin protein ligase 2(MIB2)	2.07e-09	1.84e-10	0.390844	1.31116	UKv4_A_24_P259328	TGAGGAGTGCGCGCGCAGGATGAAGAAGTGCATCAGGTGCCAGGTGGTCGTCAGCAAGAA	NM_080875
ANKK1	ankyrin repeat and kinase domain containing 1(ANKK1)	2.11e-09	1.88e-10	0.4264	1.34388	UKv4_A_23_P35943	CTGAGGCAGGCAGATCACCTGAGATCAAGAGTTTGAGGCCAGCCTGGCCAACATGGCAAA	NM_178510
FAM184A	family with sequence similarity 184 member A(FAM184A)	2.11e-09	1.88e-10	0.39662	1.31642	UKv4_A_23_P167818	AGGAGTGGTTTGCCCGGTACTTCACATTCTGAAAGAATTGTGTTGGCACAGCTCTGTATA	NM_024581
SIGLEC17P	sialic acid binding Ig like lectin 17, pseudogene(SIGLEC17P)	2.12e-09	1.89e-10	0.857566	1.81198	UKv4_A_32_P128258	ACTATGTGCCAGCATTTCCGTATGTGCAGAAGTTCATCAATAGATATAGACTCAAAGAGC	NR_002804
CDHR3	cadherin related family member 3(CDHR3)	2.15e-09	1.91e-10	0.631902	1.54961	UKv4_A_23_P348253	AAGACTGTTAACTTTGGGGTGTGGAATTGTTGTGTTTCTTCTTTGCATTGACTGCTAGGA	NM_152750
AUTS2	autism susceptibility candidate 2(AUTS2)	2.16e-09	1.93e-10	0.387809	1.3084	UKv4_A_23_P122906	AGTTCCATTTGGTCTTCTAGTATATTAAAGTGCTATCTGACGTTGTTATCCTGTTTTTGC	NM_015570
csrnp2	cysteine and serine rich nuclear protein 2(CSRNP2)	2.17e-09	1.93e-10	0.37985	1.30121	UKv4_A_23_P151209	TTAGCATTAACTGTCTTGTCAAGCGAAAGGCCTTCTCTACAACCTAGTCCATCTCACTTC	NM_030809
AK9	adenylate kinase 9(AK9)	2.18e-09	1.95e-10	0.799253	1.7402	UKv4_A_23_P392476	GATAGCAGCCTGAATCTCAAGAGTTATCTGAAAGTGATAGAGGGAAACTGAGAGAAGTAG	NM_173559
HPCAL4	hippocalcin like 4(HPCAL4)	2.26e-09	2.02e-10	0.987465	1.9827	UKv4_A_24_P139665	CAAAAGTGAAGAAAAAGTTAGTTCATAAGTAAAGGCACTAAATCCTTTCCTGACAATGGC	NM_016257
FNDC3A	fibronectin type III domain containing 3A(FNDC3A)	2.27e-09	2.03e-10	0.454875	1.37066	UKv4_A_24_P409126	GGAAAAGATGGGAAATACAAAAGTGTATATGTGTAGGTATTTGTTGTTTTGCTTTCTCCC	AK056071
PNISR	PNN interacting serine and arginine rich protein(PNISR)	2.33e-09	2.09e-10	0.433177	1.3502	UKv4_A_24_P340813	GAATTACGGCATCGAATCCGGCAAAAACAGGAAGCTTTTTGGAGAAAAGAAAAAGAACAG	NM_032870
chrnb1	cholinergic receptor nicotinic beta 1 subunit(CHRNB1)	2.39e-09	2.15e-10	0.584315	1.49933	UKv4_A_23_P207106	GAAATAGAACACAGAACAGGAACTAGATTATAAGCCTTATGAGGTCAAGAAATGTGACTT	NM_000747
RORA	RAR related orphan receptor A(RORA)	2.47e-09	2.22e-10	0.604392	1.52034	UKv4_A_32_P7721	ATTAGAGGATCGTCCAACTTTTCACTTACCTTGGGTTTTCTTTTCAATTCACTCTTACAC	BC048264
RAX2	retina and anterior neural fold homeobox 2(RAX2)	2.52e-09	2.28e-10	0.38674	1.30744	UKv4_A_23_P56150	TGGGAGGATTGCTTGAGACCAGCCTGGGTGACACAGCAAGACCCCATCTCCACAAACGTT	NM_032753
KIF1B	kinesin family member 1B(KIF1B)	2.54e-09	2.29e-10	0.539883	1.45385	UKv4_A_23_P331638	GCGGGAGTGTTTCACTTTCTGGTGATAAACTTGATGGTCATTGTTATGATTAAGATAATG	NM_015074
AHDC1	AT-hook DNA binding motif containing 1(AHDC1)	2.57e-09	2.32e-10	0.424775	1.34236	UKv4_A_23_P115331	ACCCATCTCCTCCACGCAGAAGCCGAAGGTGAGCCCTTTCTGCACAAAACCAGCAATTGG	NM_001029882
FBXO44	F-box protein 44(FBXO44)	2.59e-09	2.35e-10	0.500191	1.4144	UKv4_A_23_P200637	AGGTGGGGTTAGGTTCCCAGAGGACTGAGGGAATCCTGTACAGGATGTCCCAGGGTAGAT	NM_183412
FNBP1L	formin binding protein 1 like(FNBP1L)	2.59e-09	2.35e-10	0.498854	1.41309	UKv4_A_23_P417942	CTGTTCTTTTCAAGCTACTGTTTGTTTTTCTAAAAGCAGGATTTGCTTCCGTAGGAGGCA	NM_017737
MAPKBP1	mitogen-activated protein kinase binding protein 1(MAPKBP1)	2.61e-09	2.36e-10	0.411501	1.33007	UKv4_A_24_P944444	GACCCTAGGAGGTAGAGTGGGACCATGTCGTGAGGCAGTTGAAGAGTTGAGGAAAGGTTT	NM_014994
GRB10	growth factor receptor bound protein 10(GRB10)	2.63e-09	2.39e-10	0.543415	1.45742	UKv4_A_24_P235266	TCTTTGGCTCGTGAACCTAATTGTAAACTTTCAGGTATTTTTGTACAAATAAGGGACTGA	NM_001001549
SLF2	SMC5-SMC6 complex localization factor 2(SLF2)	2.65e-09	2.41e-10	0.632849	1.55062	UKv4_A_23_P309950	TGTGTGGCTTACTTTTAATTTACCTTTTTTAAAAAATCATGAGAAATTAGCGTGCATTTT	AL833126
SMPDL3A	sphingomyelin phosphodiesterase acid like 3A(SMPDL3A)	2.87e-09	2.62e-10	0.510386	1.42443	UKv4_A_32_P223859	TGTTCCTGTACCTGAACTCTCAACAGACACTGTTATAAATGTGATCACTAATATGACAAC	NM_006714
SSPN	sarcospan(SSPN)	2.89e-09	2.64e-10	0.5343	1.44824	UKv4_A_23_P203920	AATGTTTTGATTTGCTTTAAAAATGGCCTTCCTACACATTAGCTCCAGCTAAAAAGACAC	NM_005086
PYROXD1	pyridine nucleotide-disulphide oxidoreductase domain 1(PYROXD1)	2.92e-09	2.68e-10	0.420347	1.33825	UKv4_A_23_P151043	CATTGTCAGTGCTACAGGAGTTACACCAAATGTAGAACCTTTTCTCCATGGTAACAGTTT	NM_024854
DNM3	dynamin 3(DNM3)	2.95e-09	2.7e-10	0.657332	1.57716	UKv4_A_23_P371266	ACTGTCTTCTTGGCACTTTCAGGATTTCTTAATGCTGATATATGGACTCTTAGAATGGAA	NM_015569
OSBPL3	oxysterol binding protein like 3(OSBPL3)	3.02e-09	2.78e-10	1.03423	2.04801	UKv4_A_24_P377499	TGCATCTTCCAGATTTATCATGAGTGATCTTGTTCTACTGTTAAAGATGTCAAGCCTAAA	NM_015550
CELF2	CUGBP, Elav-like family member 2(CELF2)	3.02e-09	2.77e-10	0.555287	1.46946	UKv4_A_23_P115645	GTTCATGCCTTTTGGAAATGTTATCTCTGCTAAAGTCTTCATTGACAAACAGACCAATCT	NM_006561
HMBOX1	homeobox containing 1(HMBOX1)	3.04e-09	2.79e-10	0.590977	1.50627	UKv4_A_23_P134684	CACAGACATCCTTTCCTCTCACAAGCTGTGTGACTTAGTAGATAAAATACTGCCTTCTGC	NM_024567
SYNJ1	synaptojanin 1(SYNJ1)	3.04e-09	2.79e-10	0.480829	1.39555	UKv4_A_23_P324718	TGAGGGAATATCAAAAAATAGCGTTCATGGCTACGAATATGTAGAATGTTAAAAGCACAG	NM_203446
CYP4V2	cytochrome P450 family 4 subfamily V member 2(CYP4V2)	3.07e-09	2.83e-10	0.531255	1.44519	UKv4_A_32_P23838	CATTACCTTTCCTCTGCCTGAAAGACGTGTCTCAAGAAAAATAAATTCTATTTTAGATGC	NM_207352
KCNA2	potassium voltage-gated channel subfamily A member 2(KCNA2)	3.09e-09	2.85e-10	0.943294	1.92291	UKv4_A_32_P40596	CTACATTGCACAGGATGTATTGATATTATCATTCTTGCTGACATATTCTGGAAGCTTTCA	BC043564
CASQ2	calsequestrin 2(CASQ2)	3.1e-09	2.86e-10	0.831018	1.77894	UKv4_A_23_P126582	CTTATTTCAAGTGATGGTCATTCATATCACTATGAACTTGGATATTCAAGCCTTTGGATG	NM_001232
PAPLN	papilin, proteoglycan like sulfated glycoprotein(PAPLN)	3.14e-09	2.9e-10	0.986715	1.98167	UKv4_A_23_P333640	TGACTTTTATTACCAACACACTGGCTGGAAAAGGGACAAACCACATCACGGGTGAGTGAT	NM_173462
CDO1	cysteine dioxygenase type 1(CDO1)	3.18e-09	2.94e-10	0.558285	1.47252	UKv4_A_23_P30294	AGGAACTTACGGCACTCTGCCATTTGTTAATGAAAGGAAGTGCAGAGGATTTAGAAAAGT	NM_001801
LOC441204	uncharacterized LOC441204(LOC441204)	3.21e-09	2.97e-10	0.685844	1.60864	UKv4_A_23_P337346	TAATTGGGTCATTTCAGAGGGTGGGTAGATTTTGTTAAGACAGTTGAAATATTTAGGTAG	AK056484
PERM1	PPARGC1 and ESRR induced regulator, muscle 1(PERM1)	3.21e-09	2.96e-10	0.614996	1.53155	UKv4_A_24_P316904	CTGGGTGGGGGTCCTCAAGACTGTGGGAGACCCTGGCTGCTGAGCAGAGAACACATGGAT	AK123855
SFRP1	secreted frizzled related protein 1(SFRP1)	3.23e-09	2.99e-10	0.813746	1.75777	UKv4_A_23_P10121	AGAGAGGAGGTTTGCCTGTGATTTCCTAATTATCGCTAGGGCCAAGGTGGGATTTGTAAA	NM_003012
CHRFAM7A	CHRNA7 (exons 5-10) and FAM7A (exons A-E) fusion(CHRFAM7A)	3.23e-09	2.99e-10	0.608361	1.52453	UKv4_A_23_P163390	GGACCGCCTGTGCCTCATGGCCTTCTCGGTCTTCACCATCATCTGCACCATCGGCATCCT	NM_148911
LRRC3B	leucine rich repeat containing 3B(LRRC3B)	3.35e-09	3.11e-10	1.12381	2.17921	UKv4_A_23_P143857	TTAGCACTGTGGTATAGTGTCCAAACTGACTGTCATTGAGAAAGAAAGAAAGTAGTTTGC	NM_052953
LIFR	leukemia inhibitory factor receptor alpha(LIFR)	3.37e-09	3.12e-10	0.698595	1.62292	UKv4_A_24_P397386	GATTGGCCTGGATAGATAGACATCCTAGATTTAAGATAGTACCATCTTAAAAGTATGTTG	NM_002310
SLITRK2	SLIT and NTRK like family member 2(SLITRK2)	3.4e-09	3.16e-10	1.07317	2.10405	UKv4_A_23_P217277	CAGTGTTAATGGGGGACTTTGAAAATGTTTGGGAGATAGGATGAAGTCATGATTTTGCTT	NM_032539
ZDHHC11	zinc finger DHHC-type containing 11(ZDHHC11)	3.43e-09	3.19e-10	0.712713	1.63888	UKv4_A_24_P153456	AGAGTCAATACCAGAGAACCAGAGGCATCCTCTGTATTTTAATGAACTCTGCATTTTAAT	NM_024786
IZUMO4	IZUMO family member 4(IZUMO4)	3.43e-09	3.19e-10	0.448822	1.36493	UKv4_A_23_P50674	AACGAGCTGCGAAACATCTTCCGGGAGCAGGTGCACCTCATCCAGAACGCCATCATCGAA	NM_001031735
MTCL1	microtubule crosslinking factor 1(MTCL1)	3.51e-09	3.26e-10	0.491782	1.40618	UKv4_A_23_P360605	CTCAAAGTTTTCTTAAGGGAAAACACTACAAAAAGTCACAAGGATACCAAATGGAAACAC	BC040542
PSD3	pleckstrin and Sec7 domain containing 3(PSD3)	3.56e-09	3.32e-10	0.604938	1.52091	UKv4_A_23_P20392	ATTACCCTATTTCACTGTTGTTCAAGTAAATCTAAACCTTGTAGACAAGTGAGTCATCTG	NM_015310
ZFYVE16	zinc finger FYVE-type containing 16(ZFYVE16)	3.57e-09	3.33e-10	0.551171	1.46527	UKv4_A_24_P8349	ACCATATATAAGGATGCTCTAAAAGGAAAATACATAGAAAACTTGGACAATATTACCTTT	NM_014733
SNTG2	syntrophin gamma 2(SNTG2)	3.6e-09	3.36e-10	0.975175	1.96588	UKv4_A_23_P251132	GTCTTGCCAGAAAATACATGTACAGCAGCTAAAGGTTGTTTCTGTTGAGTGCTGAAAAAT	NM_018968
ARHGAP22	Rho GTPase activating protein 22(ARHGAP22)	3.64e-09	3.41e-10	0.671636	1.59288	UKv4_A_23_P75310	ATCAGATGCTGCTCCAACCATGCAGTTCCTGGTGAGGGTCAGAAGGGGACGGTACCAAGA	NM_021226
LHFP	lipoma HMGIC fusion partner(LHFP)	3.64e-09	3.4e-10	0.628191	1.54563	UKv4_A_23_P88069	TTCCAGTCATTGGATCGTGTTTTCTTTTGTCCATTATTGTACTGTGCTGTACCACATTTA	NM_005780
ZNF207	zinc finger protein 207(ZNF207)	3.69e-09	3.45e-10	0.620986	1.53793	UKv4_A_24_P116766	TTTCTGAGACCACGTATACCAGTGAAAATTAGCTTCTGAGTAAATTTCTAATTTATGCCC	AL834501
ZMYND12	zinc finger MYND-type containing 12(ZMYND12)	3.7e-09	3.46e-10	0.41371	1.33211	UKv4_A_23_P160567	ATATATTCCAGCCTTGCACAACTGCTTTGAGGTACTGTAGACTGCTGAAGTTTCCACCCT	NM_032257
SCN9A	sodium voltage-gated channel alpha subunit 9(SCN9A)	3.82e-09	3.59e-10	0.906112	1.87399	UKv4_A_24_P792124	AAAGAGTGAAAATAAAATGCATATGTAAATAAAGCAGTTCTAAATAGCTATTTCAGAGAA	NM_002977
ADAM23	ADAM metallopeptidase domain 23(ADAM23)	3.84e-09	3.6e-10	0.526468	1.4404	UKv4_A_24_P37300	AGATAACTGAGCAGTACACATAAGTGCATGTTATGAAACATGAATCACATAGAGCAGTGG	AF052115
GAS7	growth arrest specific 7(GAS7)	3.86e-09	3.63e-10	0.715128	1.64163	UKv4_A_24_P82466	TTCTGTAACTTTTGCTAAATACTTTATACATTTTTCATGTTAAAGAGCCGTGTCTCCCGC	NM_201433
znf624	zinc finger protein 624(ZNF624)	3.9e-09	3.67e-10	0.460445	1.37597	UKv4_A_23_P153037	TGTGGTTAGATGCACATGGAGACAGGTATGGAAGAATATACACCAGGCTGTTAATATTGA	NM_020787
RAPGEF4	Rap guanine nucleotide exchange factor 4(RAPGEF4)	4.02e-09	3.79e-10	0.685366	1.60811	UKv4_A_23_P17192	TCGTCGACCATAGACATTTCAAATGCCCAAAGCAACAGTTTGTCTCCAGTCCACAATCTT	NM_001100397
KCNJ1	potassium voltage-gated channel subfamily J member 1(KCNJ1)	4.08e-09	3.85e-10	0.559631	1.47389	UKv4_A_23_P501781	TTCCTAAAAGGGACCAGCTTATGGAAGGCTCGACCTTGAGGGGAAAGTTTTACTGTGAAA	NM_153767
RFTN2	raftlin family member 2(RFTN2)	4.12e-09	3.89e-10	0.61738	1.53409	UKv4_A_23_P363878	AACCCTGTACTGATTCATTGCACATAAATGTTGTTGCTCCTAAAAGCCTAAAAATGCAGA	NM_144629
HERC4	HECT and RLD domain containing E3 ubiquitin protein ligase 4(HERC4)	4.21e-09	3.99e-10	0.386087	1.30684	UKv4_A_24_P346807	AGGTGACAGAGGTACTATTATAATTCTTACTTGCAGAATGTTCAATCTACGAGTGTTCAT	NM_022079
ZNF280D	zinc finger protein 280D(ZNF280D)	4.22e-09	3.99e-10	0.437322	1.35409	UKv4_A_23_P14708	TCTTTGTACCTCCATACAAGTGTTAGCCTGCCAGGCTGTAAGCTTACCTTAATTAAACTT	NM_017661
RERGL	RERG like(RERGL)	4.34e-09	4.12e-10	0.779607	1.71666	UKv4_A_23_P64919	GAAATGATTGAGTATGAACCACAGCTGTGTTTTCAAATATGTAGTTTGCCTTTTTGGTTG	NM_024730
CEP126	centrosomal protein 126(CEP126)	4.34e-09	4.13e-10	0.700938	1.62556	UKv4_A_32_P58614	ATGTATGTATTTTGATAGATATTACATGGACTAAATTTTGTCAATTTCATGTAATTTACC	NM_020802
pcsk1	proprotein convertase subtilisin/kexin type 1(PCSK1)	4.35e-09	4.13e-10	0.989236	1.98513	UKv4_A_24_P174793	GAGTTTAACATGTGTGGTCTTGGTATTCTTAAGGGAACTTCCACATTATACATTTGATGT	NM_000439
TRIM50	tripartite motif containing 50(TRIM50)	4.36e-09	4.14e-10	0.583718	1.49871	UKv4_A_23_P308136	GAGCTCATCGCCAAACTGGTGAACAACCGGACCCGAATCGTCAATGAGTCGGATGTCTTC	NM_178125
NPHP3	nephrocystin 3(NPHP3)	4.37e-09	4.16e-10	0.512803	1.42682	UKv4_A_23_P328652	AAACATCACTCTTGGGTGGAAAAGCTCCTTCACGCCATTCATCAAGTGGAGACACGTTTA	NM_153240
NRXN1	neurexin 1(NRXN1)	4.4e-09	4.19e-10	0.734618	1.66396	UKv4_A_24_P282868	GAGGGCATAGATGCAATCATTGGGAAATTTTCATGCACGCTTATTATGTTATTACATATG	NM_004801
AKAP12	A-kinase anchoring protein 12(AKAP12)	4.45e-09	4.23e-10	0.450141	1.36617	UKv4_A_23_P214897	ACAACCCACTGAGTCCCAGGCTAATGATATTGGATTTAAGAAGGTGTTTAAGTTTGTTGG	NM_005100
CTBS	chitobiase(CTBS)	4.5e-09	4.29e-10	0.385442	1.30626	UKv4_A_23_P201368	TCTTTAAAGGCAACATATATACAAAACTATCGCTTACGGGGCATTGGCATGTGGAATGCA	NM_004388
PROS1	protein S (alpha)(PROS1)	4.62e-09	4.41e-10	0.541728	1.45571	UKv4_A_23_P73114	CCAGAACAAATTTTAACAAAAGGACAACCACAGAGGGATATAGTGAATATCGTATCATTG	NM_000313
SPOPL	speckle type BTB/POZ protein like(SPOPL)	4.63e-09	4.42e-10	0.48707	1.4016	UKv4_A_24_P551028	TCCAGTTGAACAAATATTGAGTGCCTATCATATGCAAGACTAACTCCTTACTAGGAATGA	NM_001001664
PLCB1	phospholipase C beta 1(PLCB1)	4.82e-09	4.62e-10	0.59823	1.51386	UKv4_A_24_P941643	ATGATGTGCAGTTTTGTGCCTTTATGTATTTGCCTTGTTCTTTGTCGAATGTGTGAAATT	NM_182734
HYDIN	HYDIN, axonemal central pair apparatus protein(HYDIN)	4.84e-09	4.64e-10	0.728087	1.65644	UKv4_A_24_P153820	TAGAGTTTAGGCAGAGAATCCTAAGAATAGTGAAAAAACGGGTCAGACCCTCTCTAACGG	BC028351
ATXN1	ataxin 1(ATXN1)	4.84e-09	4.64e-10	0.602412	1.51825	UKv4_Hs371342.4	ACGTTACCTTACTGATGATAGGATCTTTTCTTGTAGCACTATACCTTGTGGGAATTTTTT	NM_000332
ZBTB20	zinc finger and BTB domain containing 20(ZBTB20)	4.85e-09	4.65e-10	0.683663	1.60621	UKv4_A_32_P179526	TTGAAGTTGGAAATCCAAGGGGAATCTAAAACCGACCAGATGTTTCTGCTGCTGGAAAGG	BC010934
FAM3C	family with sequence similarity 3 member C(FAM3C)	4.93e-09	4.74e-10	0.513477	1.42749	UKv4_A_23_P157365	ATTTGTGTTAGCTATGGGAATAACTTGATTTTGTATAAGCTATTTAGAGTGAGGCTGGAG	NM_001040020
PINK1	PTEN induced putative kinase 1(PINK1)	5.03e-09	4.85e-10	0.453777	1.36962	UKv4_Hs6163.1	TGTCAATCCCTTCTACGGCCAGGGCAAGGCCCACCTTGAAAGCCGCAGCTACCAAGAGGC	NM_032409
MYRIP	myosin VIIA and Rab interacting protein(MYRIP)	5.04e-09	4.86e-10	0.656663	1.57643	UKv4_A_23_P326760	AAAGTTATGCTTCCCTTCATGTTATATGCACATTGCCAAGAATTACTGTCAAGAGAAATG	NM_015460
UGGT2	UDP-glucose glycoprotein glucosyltransferase 2(UGGT2)	5.05e-09	4.87e-10	0.392906	1.31304	UKv4_A_23_P204980	AAGTCTGGAGCCCCTGCTGAGACGATTTGGAAGTCTCGTTAAGATCAGTGACATATTCTT	NM_020121
DISP2	dispatched RND transporter family member 2(DISP2)	5.06e-09	4.88e-10	0.392367	1.31255	UKv4_A_23_P324340	GGGACAGTCCCTCTTTGGAAGCAGGCTCCTGTGCTTTCCTGTGTTAATAAACAGTAATAA	NM_033510
TMEM107	transmembrane protein 107(TMEM107)	5.2e-09	5.02e-10	0.414955	1.33326	UKv4_A_24_P284353	GGATATGTGTTGGAATAATTACGTCTTGAGTCTGGGATTATCCGCATTGTATTTAGTGCT	NM_032354
UBE3D	ubiquitin protein ligase E3D(UBE3D)	5.23e-09	5.06e-10	0.387406	1.30804	UKv4_A_24_P626931	AGGCAAGTGTAGAAGTTACATCTCTATTTCCCACAGAGAGGAATATTCACATATGTGCAG	NM_198920
lefty1	left-right determination factor 1(LEFTY1)	5.25e-09	5.08e-10	0.621846	1.53884	UKv4_A_23_P160336	TGGAGATACTGTAACCTGAGGGCAGAAAGCCCAATGTGTCATTGTTTACTTGTCCTGTCA	NM_020997
LRP8	LDL receptor related protein 8(LRP8)	5.25e-09	5.09e-10	0.398036	1.31771	UKv4_A_23_P34325	GGTAACCACAAAGTTATGATGAACTGCAAACATCCAAAGGATGTGAGAGTTTTTCTATGT	NM_033300
DENND5B	DENN domain containing 5B(DENND5B)	5.25e-09	5.08e-10	0.391348	1.31162	UKv4_A_24_P541919	TGTTCACCCTCTCAAGGACAAGATAAAGATTGACTTCAGAGATATATCACATCAAGCTAG	NM_144973
HOXC-AS3	HOXC cluster antisense RNA 3(HOXC-AS3)	5.26e-09	5.09e-10	0.931508	1.90727	UKv4_A_32_P59308	GACAGACCAGTCTATTTTTGTGGTTGTTTTTAAATAAAAGGAAGAAATAAGGGGAACCGT	BC035260
PCDHB4	protocadherin beta 4(PCDHB4)	5.29e-09	5.12e-10	0.587772	1.50292	UKv4_A_23_P81262	ACCTTGTCCTTTCTGGTTGACTATACTAGGCTAAGCCCTCTTAATAGCCATGAGTGTAAA	NM_018938
DCLK1	doublecortin like kinase 1(DCLK1)	5.33e-09	5.17e-10	0.506657	1.42075	UKv4_A_23_P44894	ACGGGTTTACCATCAAGAGATCAGGGTCTTTGGACTACTACCAGCAACCAGGAATGTATT	NM_004734
CCDC85A	coiled-coil domain containing 85A(CCDC85A)	5.4e-09	5.24e-10	1.00846	2.01177	UKv4_A_23_P349566	TGTTGTTGTTTTAGATGGGCTCATTACATAACGAGTTAATTGTCACTAGTAGGAGACTGT	NM_001080433
ZNF692	zinc finger protein 692(ZNF692)	5.46e-09	5.3e-10	0.429561	1.34682	UKv4_A_23_P170978	TGGCTTTGGGAAGCCAGACTCCAGGGACTGAAAAGGAGCAACAAGGAGAGGGTCTGCTTG	NM_017865
ASGR1	asialoglycoprotein receptor 1(ASGR1)	5.48e-09	5.33e-10	0.744034	1.67485	UKv4_Hs12056.1	CGTGAAGCAGTTCGTGTCTGACCTGCGGAGCCTGAGCTGTCAGATGGCGGCGCTCCAGGG	NM_001671
DPYD	dihydropyrimidine dehydrogenase(DPYD)	5.56e-09	5.4e-10	0.543947	1.45796	UKv4_A_23_P43988	ACTGTTTTATCCCCAAAAGGCCTATTCCTACCATCAAGGATGTAATAGGAAAAGCACTGC	NM_000110
ZBTB20	zinc finger and BTB domain containing 20(ZBTB20)	5.56e-09	5.41e-10	0.501717	1.4159	UKv4_A_23_P40866	TTTTTACTTTCTGTTTTTGTTTTTGTTTCGTTTCATTTTGTACTACATGAAGAACTGTTT	NM_015642
SOX10	SRY-box 10(SOX10)	5.58e-09	5.43e-10	0.758418	1.69163	UKv4_A_23_P143694	CATCGGAGGCCTTACCACTCCTATGACTCCTGTTTTCTCTCTCACAGATAGTGAGGGTCT	NM_006941
SPOCK2	SPARC/osteonectin, cwcv and kazal like domains proteoglycan 2(SPOCK2)	5.79e-09	5.65e-10	0.742545	1.67313	UKv4_A_23_P161280	ACCCAAAGGCCCCTTCGGCCTCCTTGTAGCTGTTTTCTTTCCTTTTGTTGTTGGTTTTAA	NM_014767
STAT5B	signal transducer and activator of transcription 5B(STAT5B)	5.88e-09	5.75e-10	0.432259	1.34934	UKv4_A_24_P342178	TAATTGTGCAGCTTCCTCTCATTCCCTGCTACTTGTCTCATGTCCTGGCAACAGGAAAAA	BC020868
SLC35F1	solute carrier family 35 member F1(SLC35F1)	6.08e-09	5.95e-10	0.907254	1.87547	UKv4_A_23_P413888	GAACCACAATTCTCCTGAACCCTGCTAGAGATTAAGTGGTGGTTCTCACTTCCTCAATGA	NM_001029858
NRXN1	neurexin 1(NRXN1)	6.08e-09	5.96e-10	0.735138	1.66456	UKv4_A_24_P942441	GGAAAGCCAGTTAAATAAGAAGGGAAGTGTAAAACTACTAATTTACAGCTTGAAGGGTTT	AB011150
SVEP1	sushi, von Willebrand factor type A, EGF and pentraxin domain containing 1(SVEP1)	6.25e-09	6.13e-10	0.790255	1.72938	UKv4_A_24_P187774	TCTGTGGCATCGGTAGTTGGCAAGACTAATCTGCAAAATAAGAATAATTCCAGAAAAGTG	BC030816
SAMD9	sterile alpha motif domain containing 9(SAMD9)	6.3e-09	6.19e-10	0.733537	1.66271	UKv4_A_23_P355244	TCACTGGAGGAAGATTTTCCCTTGCTTCTGCATAAAATTTTAACTCCATAACTTATAAGC	NM_017654
IGF1R	insulin like growth factor 1 receptor(IGF1R)	6.3e-09	6.18e-10	0.419566	1.33752	UKv4_A_23_P417282	AAATCAAACCAGAAGGCGGGATGGAATGGATGCACCGCAAATAATGCATTTTCTGAGTTT	NM_000875
LSS	lanosterol synthase (2,3-oxidosqualene-lanosterol cyclase)(LSS)	6.31e-09	6.2e-10	0.530392	1.44432	UKv4_A_23_P211252	CTGTGTTCAATCCATTGTTTAGAGGGAGTGTATTTTTCCTGTTCCATGAAGAGGACTTTT	NM_001001438
PDXDC2P	pyridoxal dependent decarboxylase domain containing 2, pseudogene(PDXDC2P)	6.33e-09	6.23e-10	0.649639	1.56878	UKv4_A_32_P216872	GTTGGTGGCGGTAATTTTGTCCATCAAATGAATATGTGTGAAAACATTCCCTTCTTCGGC	BX647358
MIR4697HG	MIR4697 host gene(MIR4697HG)	6.35e-09	6.25e-10	0.578109	1.49289	UKv4_A_24_P904484	TTTCTGTATGTATGTATGGACTGGTTAAAGTGAGTTGGGCAGCTGACTTTATGGTATGGG	AK123849
PTF1A	pancreas specific transcription factor, 1a(PTF1A)	6.43e-09	6.34e-10	0.742689	1.67329	UKv4_A_23_P428329	CCCAGAAAACTCAACAGCAAATCTTCCTTCAACAACATAGAAAACGAACCACCATTTGAG	NM_178161
SNRK	SNF related kinase(SNRK)	6.49e-09	6.4e-10	0.590618	1.50589	UKv4_A_24_P102151	ACTTTGCTGTAGAAACAGAGTTTTGAGTTTCTCCTATCAGCTGGTAAGAAGGAAATCTGA	AK000231
UG0898H09	uncharacterized LOC643763(UG0898H09)	6.5e-09	6.42e-10	1.13289	2.19298	UKv4_A_32_P12552	TGATATTTTGTACTGATATGAATTTCTACTGTCCCATAACACTGTGTAGTGACTTCACTG	BC040678
KIAA0408	KIAA0408(KIAA0408)	6.52e-09	6.44e-10	0.625369	1.54261	UKv4_A_24_P112061	TGCTTTAAATTCGGCATGTTTTTCTTAAGTAGCAAGTACATGTATCGGAACTTAGAACTG	NM_014702
TENM3	teneurin transmembrane protein 3(TENM3)	6.7e-09	6.64e-10	0.610653	1.52695	UKv4_A_24_P69053	GATTCCCTGTTCCCAAATTTGATTTAACAGAACCTTCTTACGAACTTGTGAAGAGTCAGC	NM_001080477
doc2b	double C2 domain beta(DOC2B)	6.71e-09	6.65e-10	0.506933	1.42103	UKv4_A_24_P236753	ACGAGACCCTCACTTACTACGGGATCACAGATGAAGACATGATCCGCAAGACCCTGCGGA	NM_003585
BTBD3	BTB domain containing 3(BTBD3)	6.73e-09	6.67e-10	0.705751	1.63099	UKv4_A_24_P134356	TTAATTGCATCCTATCAGATTGTTGAGGTGGGTGTGATAGTCTTCAGGTGCAGTGCGTTC	NM_014962
akap6	A-kinase anchoring protein 6(AKAP6)	6.75e-09	6.69e-10	0.615245	1.53182	UKv4_A_23_P14351	TCAAGTCTACATCGACTGGTAAAACATTCAAAGAACAAACTGACAATGATGTTCTACCTA	NM_004274
ASAH1	N-acylsphingosine amidohydrolase 1(ASAH1)	6.77e-09	6.72e-10	0.440166	1.35676	UKv4_A_23_P216325	ATGAACTCGATGCTAAGCAGGGTAGATGGTATGTGGTACAAACAAATTATGACCGTTGGA	NM_004315
NAV3	neuron navigator 3(NAV3)	6.8e-09	6.75e-10	1.01606	2.02239	UKv4_A_24_P318160	GACGCATGTTGTTTTGATTGCTATTGTTGTACATGAGAAATTCAGCATTAAAGAACACTG	NM_014903
ACAT1	acetyl-CoA acetyltransferase 1(ACAT1)	6.8e-09	6.76e-10	0.405968	1.32498	UKv4_A_23_P24515	CAGGATTGTTGGTCATTTGACTCATGCCTTGAAGCAAGGAGAATACGGTCTTGCCAGTAT	NM_000019
NOC2L	NOC2 like nucleolar associated transcriptional repressor(NOC2L)	6.83e-09	6.79e-10	0.523072	1.43701	UKv4_A_24_P917951	GGTGAGTTGTGCAAAAATCTCTTCCCGATCTAGGAGAACTCTCACGTTCTTGGGTGAAAT	BC009786
SYNGR3	synaptogyrin 3(SYNGR3)	6.83e-09	6.79e-10	0.507602	1.42168	UKv4_A_23_P88909	ACAGGCTGCTAGAACAGCCCAGCCCTGTCAGTGTTGTGATCATGGTCCAGTCTTCGGGTT	NM_004209
LINC-PINT	long intergenic non-protein coding RNA, p53 induced transcript(LINC-PINT)	6.88e-09	6.85e-10	0.655108	1.57473	UKv4_A_24_P455972	TCCCGATTCATCCCAGGGAAATTCTCAAGAATACGCTCTACAAATCTACGTGCGCATCAT	BC130416
DOCK9	dedicator of cytokinesis 9(DOCK9)	7e-09	6.97e-10	0.536472	1.45042	UKv4_A_23_P162766	AACAAAGGTGTGGTAGACACTCTTGAGCTGGACTTAGATTTTATTCTTCCTTGCAGAGTA	NM_015296
OXCT1	3-oxoacid CoA-transferase 1(OXCT1)	7.01e-09	6.99e-10	0.509247	1.42331	UKv4_A_32_P63848	CACTTCTTTTCAGGTGTAGCTACAATTGTGTAATGTACAATATTAGAGAAAGGACAGGCT	NM_000436
PIK3R1	phosphoinositide-3-kinase regulatory subunit 1(PIK3R1)	7.11e-09	7.09e-10	0.753496	1.68587	UKv4_A_24_P937193	ATCTATTCATATTCAGCCGTTCAGACAATATTGTTAGGACTGTCTGATGAAATCCAAAGT	NM_181504
JUP	junction plakoglobin(JUP)	7.12e-09	7.1e-10	0.379379	1.30078	UKv4_A_23_P501822	ATGGAGTGAGTCACCTGCTCCAGAAGATGCCAGCTTCTCTCTCCAGGGTGCTTAGTTGGC	NM_021991
UBL3	ubiquitin like 3(UBL3)	7.19e-09	7.17e-10	0.390936	1.31124	UKv4_A_24_P330234	CTTTAGTTTTATGAAGTCATCGTGACCAATGTTACAGTAATTTCTGTTAGCTGATTGTGG	NM_007106
RGS16	regulator of G-protein signaling 16(RGS16)	7.36e-09	7.36e-10	0.715391	1.64193	UKv4_A_23_P320578	CTCTGAATGTGCTGGGAACCTCTTGGAGCCTGTCAGGAACTCCTCACTGTTTAAATATTT	NM_002928
CDRT1	CMT1A duplicated region transcript 1(CDRT1)	7.45e-09	7.45e-10	0.425724	1.34325	UKv4_A_23_P352426	AAATCGGCACTGACAAAGTACAAATAATCCACCTATCCAGTAGAGGCAGCACTGATCTGG	NM_006382
RASGEF1A	RasGEF domain family member 1A(RASGEF1A)	7.53e-09	7.54e-10	0.879358	1.83956	UKv4_A_23_P391344	GCGTCAGTTTTGGTGTGACTGGACATACTTGCTTCAATAAAAGAATACATCACTCCCAAA	BC022548
SLC16A12	solute carrier family 16 member 12(SLC16A12)	7.55e-09	7.56e-10	1.19784	2.29397	UKv4_A_24_P13024	TTATAGTGGGATAATTTTACATCTTAAATATTTCTTTCTACTACTGTAAGCTCTACTTTG	NM_213606
ACSL6	acyl-CoA synthetase long-chain family member 6(ACSL6)	7.55e-09	7.56e-10	0.666898	1.58766	UKv4_A_24_P941526	GCATAATTACATTCCTAAAATCTTTAAGCGTGCCGAAGTTTAACCACTAAAACCTCCTTT	AB020644
rin2	Ras and Rab interactor 2(RIN2)	7.56e-09	7.58e-10	0.472832	1.38783	UKv4_A_23_P91379	ACTTTGTCTACAAACGCATCAAGAACGATCCTTATGGCATCATTTTCCAGAACGGGGAAG	NM_018993
HECW2	HECT, C2 and WW domain containing E3 ubiquitin protein ligase 2(HECW2)	7.56e-09	7.58e-10	0.456182	1.37191	UKv4_A_23_P50974	GACAAAGATGAACCCATACATGATCAGCTCCACGGTAATTTTTAGGGACTCAGGAGAATC	NM_020760
CEP170B	centrosomal protein 170B(CEP170B)	7.66e-09	7.69e-10	0.523411	1.43735	UKv4_A_23_P48550	AGCCTTTGCCTGGGAACTGGTCCTTGTTTGCCGGGCTTCTCGGAGGGTTCACTGTACATT	NM_015005
UPF3A	UPF3 regulator of nonsense transcripts homolog A (yeast)(UPF3A)	7.66e-09	7.69e-10	0.425818	1.34333	UKv4_A_32_P226567	GGGTGACATAGAAACACGCAGAAACCATTCTAAAGAAAGTAGTGATCTTGTATTAAATTG	NM_023011
SLC3A1	solute carrier family 3 member 1(SLC3A1)	7.82e-09	7.86e-10	0.48682	1.40135	UKv4_A_24_P944541	TGGCATGAAGTAGACTTAAATCTTGATATAACTTCAAAGCCGATCTGGGCTGAGTCTTTT	NM_000341
SGCE	sarcoglycan epsilon(SGCE)	7.82e-09	7.85e-10	0.385175	1.30602	UKv4_A_23_P254626	ACTGGTCCTTTTTCTAATACTTGCTTATATCATGTGCTGCCGACGGGAAGGCGTGGAAAA	NM_003919
TNFAIP3	TNF alpha induced protein 3(TNFAIP3)	7.83e-09	7.87e-10	0.808932	1.75191	UKv4_A_24_P166527	TTGAAGGATACTGCCAGAAGTGTTTCATTGAAGCTCAGAATCAGAGATTTCATGAGGCCA	NM_006290
AKAP9	A-kinase anchoring protein 9(AKAP9)	8.19e-09	8.27e-10	0.385753	1.30654	UKv4_A_23_P309261	ACTGCTGAATGTGTAGCTCGAGGTGTCCTGCACTTTTCTTATAAGGCTACTGAAGTTACA	NM_005751
ITGB8	integrin subunit beta 8(ITGB8)	8.22e-09	8.3e-10	0.438652	1.35534	UKv4_A_23_P123060	TTCACCCTCACAATTTGTCTCAGGCTATACTTGATCAGTGCAAAACCTCATGTGCTCTCA	NM_002214
IQCE	IQ motif containing E(IQCE)	8.26e-09	8.35e-10	0.434952	1.35187	UKv4_A_23_P19852	GGCCGATCTTTTGGAAGGGATAAGGTTTTCATTCTTGTGCAACTCATTATTCTCATTATT	AB028946
pcdh9	protocadherin 9(PCDH9)	8.28e-09	8.37e-10	0.860667	1.81588	UKv4_A_24_P187218	ACAATAAAGGCTTATTCCGGATTGATCCAGTAACAGGTAACATTACTCTGGAAGAAAAAC	NM_020403
EYA4	EYA transcriptional coactivator and phosphatase 4(EYA4)	8.37e-09	8.47e-10	1.99364	3.98241	UKv4_A_23_P145507	GAAAATCTGAATTGGAATGCACTCAGACTGTATAAGGACAGTCCTATTTAGACATGTAAT	NM_004100
tmem150c	transmembrane protein 150C(TMEM150C)	8.48e-09	8.6e-10	0.441328	1.35785	UKv4_A_23_P110412	CTCATGGACAAAGATGTAGACCAAATGCAAGAGCTGAGCTTGCTTTGGGTTCAACCATGA	NM_001080506
SGK2	SGK2, serine/threonine kinase 2(SGK2)	8.73e-09	8.87e-10	0.642029	1.56052	UKv4_A_23_P131801	GAATTACCTTCAGCTGCTAGGAAGAGCGACTCAAACTAACAATGGCTTCAACGAGAAGCA	NM_170693
SRGAP1	SLIT-ROBO Rho GTPase activating protein 1(SRGAP1)	8.84e-09	8.99e-10	0.464789	1.38012	UKv4_A_23_P162449	TACTCCACGAACTCCTCCAAAGATCCGTTATTCAATAACTGCCTAGAAAATGTTTCCATC	NM_020762
UGGT2	UDP-glucose glycoprotein glucosyltransferase 2(UGGT2)	8.91e-09	9.07e-10	0.475564	1.39046	UKv4_A_24_P341909	GTATTTTCAATTAAAAGCAAACCCAGGTGCTTGGATACTGAGGTTACACCAAGGAAAATC	NM_020121
GSAP	gamma-secretase activating protein(GSAP)	9.09e-09	9.26e-10	0.578507	1.4933	UKv4_A_23_P416894	AAGAAGGCATACAGTGGCATAAACGATGCTCTTCCTAGTAGCTTAATAGGCCACAAGCTA	AK126364
LRP11	LDL receptor related protein 11(LRP11)	9.11e-09	9.29e-10	0.382379	1.30349	UKv4_A_23_P19657	AAACCCCAGACTTTGAATTAGTAACAGCTCTAAGATGGTCATGCAGTGAGATAGGAAATC	NM_032832
SPATA13	spermatogenesis associated 13(SPATA13)	9.42e-09	9.63e-10	0.524392	1.43833	UKv4_A_24_P13475	AAATCTCTGCAAGCCAAATTGCTGATACTCCTTCATGCAGATCAACTTGGTGTCCCAGTC	BX648244
PPIEL	peptidylprolyl isomerase E like pseudogene(PPIEL)	9.48e-09	9.69e-10	0.462966	1.37837	UKv4_A_24_P315921	CTGTGGTGCGGCACAGAAACAAGGAGAGTCAGCAATTACCAGCCAGCCAAGGTCCTGGAA	AK093659
DMTF1	cyclin D binding myb like transcription factor 1(DMTF1)	9.49e-09	9.71e-10	0.501292	1.41548	UKv4_A_23_P8664	ATGAGGAAGGAAGTAATGTTACCTATCCTTGATACCATGACCATTTATTAGATGTTTTGC	NM_021145
CEP85L	centrosomal protein 85 like(CEP85L)	9.58e-09	9.82e-10	0.515516	1.42951	UKv4_A_32_P49832	GACACAGTTAATATGCCAGAAAAAGAAAGAAAAGGAGTTAGTAACTACCGTTCAGAGTTT	NM_001042475
LINC00265	long intergenic non-protein coding RNA 265(LINC00265)	9.58e-09	9.82e-10	0.433812	1.3508	UKv4_A_24_P583225	GCAGTAAAGATGATTCTGAAGAATGGCATGGGATGGATCCTTTCGAATGCACTTGAGCAG	BC053841
NCAM1	neural cell adhesion molecule 1(NCAM1)	9.66e-09	9.92e-10	0.41837	1.33642	UKv4_A_23_P1740	CCCCAGACTCTGAGAATGATTTTGGGAACTACAACTGTACTGCAGTGAACCGCATTGGGC	NM_000615
PLEKHH2	pleckstrin homology, MyTH4 and FERM domain containing H2(PLEKHH2)	9.84e-09	1.01e-09	0.807691	1.75041	UKv4_A_23_P384748	TGGGTTACAGAAGAGTTTCTAAGTTCCTAGAGAGCCATTTAATAATTAGTTGGTGAGCCA	NM_172069
RASSF8-AS1	RASSF8 atnisense RNA 1(RASSF8-AS1)	9.85e-09	1.01e-09	0.554987	1.46916	UKv4_A_32_P144018	ATGCTGGGAAGACAGTTGTTTCCACCTTCAGTAAAGTCCGTGGAACACAGTTGTGACTAT	BC004962
PTCHD1	patched domain containing 1(PTCHD1)	9.94e-09	1.02e-09	0.999107	1.99876	UKv4_A_23_P303251	ATGGTAGATATCGATAGTACCCGTGTGGTTGACCAAATTACAACAGTGTGATAATGTCTG	NM_173495
clstn3	calsyntenin 3(CLSTN3)	9.95e-09	1.02e-09	0.445269	1.36157	UKv4_A_23_P53724	TGACTCAGCTCTCACCATCATTGTGAACCCCATGGAGTCCTACCAGAATCGGCAGTCCTG	NM_014718
GRIN3A	glutamate ionotropic receptor NMDA type subunit 3A(GRIN3A)	1e-08	1.03e-09	1.34895	2.54727	UKv4_A_23_P347541	TTTGCATTGTGTCTTCATTTTAATGTGTTTGCAATCGCTCCGCTCCAGGAAGAACGGAAA	NM_133445
CPNE8	copine 8(CPNE8)	1e-08	1.03e-09	0.992531	1.98967	UKv4_A_24_P56240	TACAACTATGTGACTTAGTGCACAACACATTTGTGAAATAACCTACTCCTATATACTGAC	NM_153634
JUN	Jun proto-oncogene, AP-1 transcription factor subunit(JUN)	1.01e-08	1.04e-09	0.451786	1.36773	UKv4_A_23_P201538	GGGTGCCAACTCATGCTAACGCAGCAGTTGCAAACATTTTGAAGAGAGACCGTCGGGGGC	NM_002228
ZFP36	ZFP36 ring finger protein(ZFP36)	1.02e-08	1.05e-09	1.02543	2.03557	UKv4_A_23_P39237	GGTGCTCAAATTACCCTCCAAAAGCAAGTAGCCAAAGCCGTTGCCAAACCCCACCCATAA	NM_003407
FAM189A2	family with sequence similarity 189 member A2(FAM189A2)	1.03e-08	1.07e-09	0.819842	1.76521	UKv4_A_23_P422831	GAGGATTATTGTTGATTCCATTTACTCATGCTTGCAAAACTAGAGACCCCTAAGGCAGAA	NM_004816
ADPRHL1	ADP-ribosylhydrolase like 1(ADPRHL1)	1.03e-08	1.07e-09	0.473019	1.38801	UKv4_A_23_P48438	TCCCTGTGATGAGGTTCTCTCTCAGAGAGTCTTGGAAAAGAGACCACTTGCTCTTGTTTA	NM_199162
TTC37	tetratricopeptide repeat domain 37(TTC37)	1.03e-08	1.06e-09	0.414106	1.33247	UKv4_Hs170098.1	TATTGGAAATTATGCCCTTGCTCAGCACTGTTTCATCAAATCAATCCAGTCAGAACAAAT	NM_014639
VAT1	vesicle amine transport 1(VAT1)	1.07e-08	1.11e-09	0.449148	1.36523	UKv4_A_23_P26954	TGCCCCAACCATTGCAATGGGAGGTGGAGGGACAGGCTCAGCCTCCTCATTGTCTAAATG	NM_006373
TACC1	transforming acidic coiled-coil containing protein 1(TACC1)	1.07e-08	1.11e-09	0.419788	1.33773	UKv4_A_23_P60047	TCCCCCTGTTAGCTCAACAGATCTGCATTTGGCTGCTTCTCTTGTGACCACAATTATCTT	NM_006283
AADAT	aminoadipate aminotransferase(AADAT)	1.1e-08	1.14e-09	0.466091	1.38136	UKv4_A_23_P253484	ATCATGCTGCTCATGGATTTTTCCAATAAATTTCTTGTTTTGGCAGGAAGAAATGAACAC	NM_016228
OLA1	Obg like ATPase 1(OLA1)	1.11e-08	1.15e-09	0.478885	1.39367	UKv4_A_24_P114438	TTATAACTTGCCAGTTTCATTGGTGGAATAAGTCCCCTTACTCATGATTCATCAATATTC	NM_001011708
SGSM1	small G protein signaling modulator 1(SGSM1)	1.14e-08	1.18e-09	0.457836	1.37348	UKv4_A_32_P527371	TGGCTCTGGTGGAAGTCTACCGTGACATCATTTTGGAGAACAACATGGATTTCACAGACA	NM_001039948
PCF11	PCF11 cleavage and polyadenylation factor subunit(PCF11)	1.14e-08	1.18e-09	0.382733	1.30381	UKv4_A_24_P835763	TCAAGCTTGTACTCACGGTTTAGTTTTTTCTAGTTGTTAGTGATTGCAATTATCAGGATG	AF086097
ZHX2	zinc fingers and homeoboxes 2(ZHX2)	1.15e-08	1.2e-09	0.426055	1.34355	UKv4_A_23_P168951	CCCGCCTCTGTTAGCATGATCAGTACTATTGTGACATTAAAACAACAACAATAAGATCTT	NM_014943
DOCK4	dedicator of cytokinesis 4(DOCK4)	1.16e-08	1.21e-09	0.687646	1.61065	UKv4_A_32_P134056	TTCGGGGTAATTCCTTTCAGAAACCTGAATCATTTTAGGATCTGGGAAGCATTACTCTGT	AK055497
HLA-C	major histocompatibility complex, class I, C(HLA-C)	1.17e-08	1.23e-09	0.514285	1.42829	UKv4_A_24_P298409	AAATTCATGGTGCACTGAGCTGCAACTTCTTACTTCCCTAATGAAGTTAAGAACCTGAAT	NM_002117
MICU3	mitochondrial calcium uptake family member 3(MICU3)	1.18e-08	1.24e-09	0.3915	1.31176	UKv4_A_32_P202502	GCCACATGCAGGGTTCAGAATAGCTTTCAACATGTTTGACACTGATGGCAATGAGATGGT	NM_181723
SEC31B	SEC31 homolog B, COPII coat complex component(SEC31B)	1.19e-08	1.24e-09	0.538565	1.45253	UKv4_A_23_P35564	TTTGCATTTGTGGCACTGTCTTTGATGCAGTGATGTACTTAATGGTGCAATAAAGCTGCT	NM_015490
PCDH10	protocadherin 10(PCDH10)	1.21e-08	1.27e-09	0.999225	1.99893	UKv4_A_23_P158851	AAGTCATCAGTCATATCACTCACACAGAATTTTATTTTACATAGTTTTGTGACTTAATTA	NM_032961
ZNF608	zinc finger protein 608(ZNF608)	1.26e-08	1.33e-09	0.563349	1.4777	UKv4_A_23_P169978	CGCTTTATACAGACATCAGTTCCATGGTGTTAATTTGAAATGCCTTAATGGCAGGCAAAA	NM_020747
LAMA3	laminin subunit alpha 3(LAMA3)	1.27e-08	1.34e-09	0.839647	1.78961	UKv4_A_24_P687302	TTTAAATCTCCACAGACGTATATGGATGGTTTACTGCATTATGTATCTGTAATAAGCGAC	NM_198129
KIAA0319L	KIAA0319 like(KIAA0319L)	1.28e-08	1.35e-09	0.415175	1.33346	UKv4_A_24_P314597	GGACAGGTTCACCTTCCCACAGAGTAAGGGGTGAGTGACCCAAGGCTCAATGGATGAGCA	NM_182686
ZFPM2	zinc finger protein, FOG family member 2(ZFPM2)	1.3e-08	1.37e-09	0.660753	1.58091	UKv4_A_24_P273857	CAAGTGGTTGCTGGATGTGACTTGGCAAGGAGTGGAAGACAACAAAAACAACTGCATTGT	NM_012082
MALAT1	metastasis associated lung adenocarcinoma transcript 1 (non-protein coding)(MALAT1)	1.32e-08	1.39e-09	0.570671	1.48521	UKv4_A_24_P829261	AGCCTGGCAGTATGATGGCCTAGATGCAGAGAAAACAGCTCCTTGGTGAATTGATAAGTA	NR_002819
KLF3-AS1	KLF3 antisense RNA 1(KLF3-AS1)	1.33e-08	1.41e-09	0.838322	1.78797	UKv4_A_23_P30163	AACTACTGGTAATAGCCAAGAAAATTTGGAGGTGCAGAGAACATGCTGAAACAGAATTTT	AK023259
TIAM2	T-cell lymphoma invasion and metastasis 2(TIAM2)	1.33e-08	1.41e-09	0.63901	1.55726	UKv4_A_24_P303454	GCGAGAATTCAGTGTCCAGAGTTTAACATCTGTTGTCAGTGAGGAGTGTTTTTATGAAAC	NM_012454
PCSK5	proprotein convertase subtilisin/kexin type 5(PCSK5)	1.34e-08	1.42e-09	0.646771	1.56566	UKv4_A_23_P257003	TGCCAACGGAAGGTTCTTCAACAACTTTGCTGCAAAACATGTACATTTCAAGGCTGAGCA	NM_006200
BOK	BOK, BCL2 family apoptosis regulator(BOK)	1.34e-08	1.42e-09	0.532349	1.44628	UKv4_A_23_P253029	TCCAGGCCAGCACACCTAACCCATGGATGTGGAACCTACGGCCGAGAAGGAATGTTGCAT	NM_032515
PCGF5	polycomb group ring finger 5(PCGF5)	1.34e-08	1.41e-09	0.502205	1.41638	UKv4_A_24_P880043	TGTATTTTCTGTTGATCTATGGAATGTTCTGTACAAAGCTGTATAATTGTACTGTTGGGC	NM_032373
ZDHHC21	zinc finger DHHC-type containing 21(ZDHHC21)	1.34e-08	1.42e-09	0.490438	1.40487	UKv4_A_32_P143216	GTGGAAACATATGGAATCCTTTATGCTTTTTCTCAGGCTGCTTCTGTTACATGAAATAAA	AK026322
SCARA3	scavenger receptor class A member 3(SCARA3)	1.35e-08	1.43e-09	0.403401	1.32262	UKv4_A_24_P232158	GAAGACATCTCCTTGACCCAGTCTATTTATGACAAGAAGCTTGTGTTAATGCAGAAAAAT	NM_016240
TNC	tenascin C(TNC)	1.37e-08	1.45e-09	0.845067	1.79635	UKv4_A_23_P157865	CAATACAACCAGCCCAACCATCGGTCCACACCTGGGCATTTGGTGAGAATCAAAGCTGAC	NM_002160
LOC100506388	uncharacterized LOC100506388(LOC100506388)	1.37e-08	1.45e-09	0.759969	1.69345	UKv4_A_24_P851353	GGCGGTAGGATATTTTATCCTAAAGAGAAAACACCTTAAATTCTCACATCAGCCACCCCC	BC047230
ERC2-IT1	ERC2 intronic transcript 1(ERC2-IT1)	1.37e-08	1.45e-09	0.536954	1.45091	UKv4_A_23_P18055	GCCTGGGAAACATGGCAAAATCCTCTCTCTATTTTCAAAAAATACAAAAATTAGCCGGGC	U88965
NEAT1	nuclear paraspeckle assembly transcript 1 (non-protein coding)(NEAT1)	1.38e-08	1.46e-09	0.697654	1.62187	UKv4_Hs457851.5	TCTTAGGTTAGTTTATCACTGTGGTTTCTGAACTTGTTATGTGTAGATCTTTTCCACCCC	NR_002802
KIAA0408	KIAA0408(KIAA0408)	1.38e-08	1.47e-09	0.404932	1.32403	UKv4_A_23_P215048	TCTTTGTTGCAAGTGGCAGAAAGTAAGGTTATGTGCATGGCCATGTGTTTGTAGGTGCAT	NM_014702
cox20	COX20, cytochrome c oxidase assembly factor(COX20)	1.45e-08	1.54e-09	0.469494	1.38462	UKv4_A_24_P79712	GTGTGGTTTACCAAATGCCTTAACTTAGCAGTGAATGACAACTGTCAAACACATGTTGAG	NM_198076
ZFPM2	zinc finger protein, FOG family member 2(ZFPM2)	1.46e-08	1.56e-09	0.69167	1.61515	UKv4_A_23_P168909	GGCTTTGCATTTGTATGTAGCTGTATGTTTCCGTCCATTTTCTTAATCCTGAACCTGTAT	NM_012082
IRAK4	interleukin 1 receptor associated kinase 4(IRAK4)	1.48e-08	1.59e-09	0.409009	1.32777	UKv4_A_23_P13978	TTTGGCAGATGCAGTTAAGGTTCCTAAACAACTCACTTTGAGACTGTTGAAAGGGCCTGA	NM_016123
PIKFYVE	phosphoinositide kinase, FYVE-type zinc finger containing(PIKFYVE)	1.49e-08	1.59e-09	0.41421	1.33257	UKv4_A_24_P943957	TTGGCTCTTATTAGGTATTGTAAATAGTAGGGTTATATCGATATCAGCTTTTGTGATGGC	NM_015040
PHACTR2	phosphatase and actin regulator 2(PHACTR2)	1.51e-08	1.62e-09	0.451874	1.36782	UKv4_A_23_P111240	TACCACCTTGCATTTCATTGTTCTTCACAAGTGCTTTGTGCCCCTTTAATTAAAAACACA	NM_001100166
LOC100507663	uncharacterized LOC100507663(LOC100507663)	1.52e-08	1.63e-09	0.659569	1.57961	UKv4_A_32_P1838	TTTTCTTTTTCAGTATGAAATAAAGAACTACTGTACTATCTATAACTATTTACTCTGTGA	AK129895
ZNF436-AS1	ZNF436 antisense RNA 1(ZNF436-AS1)	1.52e-08	1.63e-09	0.416051	1.33427	UKv4_A_23_P362228	AGGGTCTCCAATTTAGGCTTTCAACATTATCTCTAAAGAAGGTTATACATTATGTCGGCT	NM_138479
NECAB1	N-terminal EF-hand calcium binding protein 1(NECAB1)	1.54e-08	1.66e-09	0.884258	1.84581	UKv4_A_24_P33989	AGCATGGTAGTATTACTTGTTAAAAGGGTTCTGTTTTCATTAACAGTACTAAGTGGAAGG	NM_022351
PDP1	pyruvate dehyrogenase phosphatase catalytic subunit 1(PDP1)	1.54e-08	1.65e-09	0.428384	1.34573	UKv4_A_23_P123336	ATCTTGCTGTGTGTAGTCTCTTGGTTAAAGTGAAGAAACAGTACTGTTCACACCTTTCTT	NM_018444
SGK494	uncharacterized serine/threonine-protein kinase SgK494(SGK494)	1.56e-08	1.67e-09	0.490054	1.4045	UKv4_A_23_P415633	TGTTTGTACTGATACTAGACCATTTAGAGCCCAATTTGTGGTCTACCTTCAGCAAGTGTT	NM_144610
MINOS1P1	mitochondrial inner membrane organizing system 1 pseudogene 1(MINOS1P1)	1.59e-08	1.71e-09	0.575611	1.49031	UKv4_A_24_P500771	GTACTTTTGATACCATGCACTTTTGGAAATTTTTTATTTTTTGAGAGCATGATACTTATT	AL049782
RGS11	regulator of G-protein signaling 11(RGS11)	1.61e-08	1.73e-09	0.775459	1.71173	UKv4_A_24_P325118	TAGAACCTCACTGATAAAACTTCTTAAGTTCACGACCCTAACATTTCCCCATACAAAGCT	BC040504
CHL1	cell adhesion molecule L1 like(CHL1)	1.63e-08	1.76e-09	1.25403	2.38507	UKv4_A_24_P63178	AATCTAAGTCGGTTAAAATGGATTTCATGATTTTCCCTCAGAAAATGAGTAACAGAGTCC	NM_006614
PABPC1L	poly(A) binding protein cytoplasmic 1 like(PABPC1L)	1.63e-08	1.76e-09	0.475129	1.39004	UKv4_A_24_P92183	TGGAGATTGACAACTCAGAGCTGTTGCTCATGCTGGAGTCTCCAGAATCCCTCCATGCCA	BC039151
ADAMTS10	ADAM metallopeptidase with thrombospondin type 1 motif 10(ADAMTS10)	1.68e-08	1.82e-09	0.672685	1.59404	UKv4_A_32_P742644	CCCACACACTCCTGCCAGGAAGCCCTACATCAATAAAGTTCTGTCTTGTGTAGATTTCTA	NM_030957
PDE10A	phosphodiesterase 10A(PDE10A)	1.69e-08	1.83e-09	0.901883	1.8685	UKv4_A_23_P356677	AAATGGAAAAATATGCTTCTACATATTTACCACCATAGGCGTTTTGTTCATATGAGCCTG	NM_006661
KNDC1	kinase non-catalytic C-lobe domain containing 1(KNDC1)	1.69e-08	1.82e-09	0.803965	1.74589	UKv4_A_24_P940680	TCTCCATGGAACCACCAGATAGAGCGGATTCAAGTAGTTAAATAGAAATGTCGCCTGCAT	AK074179
CIRBP	cold inducible RNA binding protein(CIRBP)	1.69e-08	1.84e-09	0.382014	1.30316	UKv4_A_23_P312652	GCCTGAGAGCAGCGATGACCTCTGGGGTCACTGTCCCAGGAGGGACTTCACCTGGAACAA	AK128423
ZFYVE16	zinc finger FYVE-type containing 16(ZFYVE16)	1.71e-08	1.86e-09	0.380405	1.30171	UKv4_A_24_P286054	GTGTATGTATTCTGCCATGTAAGTAATTGAACAGTCTTAAAATAACCAAATGGTAGAGGG	NM_001105251
CRYBG3	crystallin beta-gamma domain containing 3(CRYBG3)	1.77e-08	1.93e-09	0.51803	1.432	UKv4_A_23_P303810	TCCAAAGAACAAAGCCAGGTTAATGACATTCAATTCTAAATGATACATTGGAATTGTGCC	NM_153605
ARHGAP36	Rho GTPase activating protein 36(ARHGAP36)	1.8e-08	1.96e-09	1.67644	3.19639	UKv4_A_23_P72968	TGAAGACTGTATTGTATTGAGGGATAGAAATTGATCATTTAATGGGTAACAACTGCTGAG	NM_144967
ANKRD46	ankyrin repeat domain 46(ANKRD46)	1.8e-08	1.96e-09	0.397855	1.31755	UKv4_A_23_P94095	GCTTCTTGGTATTTTCTCTTGTATCTATGTATCTAGTATTGAGGCTTGCTCTTTCATGTG	NM_198401
FOXD2	forkhead box D2(FOXD2)	1.82e-08	1.98e-09	0.655886	1.57558	UKv4_A_23_P86171	TGGGGAAGCTCTGTGAAATCGTCTGATGGTCTGTGTGGAAGAAAAGAAAAATCTGTCTGC	NM_004474
PHF11	PHD finger protein 11(PHF11)	1.82e-08	1.98e-09	0.493418	1.40778	UKv4_A_23_P65174	TATGAAGAAATCGGGAGTGCACTTTTTGACTGTAGATTGTTCGAAGACACATTTGTAAAT	NM_001040443
EMCN	endomucin(EMCN)	1.86e-08	2.03e-09	0.625984	1.54326	UKv4_A_32_P213521	TTTGCCTGATTATTCTCTGTTGAGCTCTACTTGTGGTCATTCAAGATTTTATGATGTTGA	AL133118
WNT4	Wnt family member 4(WNT4)	1.88e-08	2.05e-09	0.865269	1.82168	UKv4_A_23_P11787	ACCACTCAGTTGTTATCTGTGTCCGTTTTTCTACTTGCAGACCTAAGGTGGAGTAACAAG	NM_030761
TGFBR3	transforming growth factor beta receptor 3(TGFBR3)	1.89e-08	2.07e-09	0.676044	1.59775	UKv4_A_23_P200780	GGCCCTGAGTTTTACCCAGACTCAAGGAGTTGGTAAAGGGTTAATAGCCAGATAGTAGAA	NM_003243
PKD1P1	polycystin 1, transient receptor potential channel interacting pseudogene 1(PKD1P1)	1.93e-08	2.11e-09	0.620711	1.53763	UKv4_A_23_P393401	CAATGACTTTTCTTTACCCCCTAGCTGTCGGCAGTACTCAGTGGAAGGGTGATATTATGA	BC008178
KDM4C	lysine demethylase 4C(KDM4C)	1.93e-08	2.11e-09	0.44638	1.36262	UKv4_A_23_P112201	TGGGAACTGAGTTGTTGGCCTTTGTGAAATGAAATTTTTGGCTCTTGAGAAAGAATTCTT	NM_015061
ADCY1	adenylate cyclase 1(ADCY1)	1.94e-08	2.12e-09	0.52449	1.43843	UKv4_Hs301663.2	TAGCCATAATGTCCCTTGGGGTTTGGTGAAAAACAACTTCCTTTTTATTTGTGGGAAAAC	NM_021116
KIF5A	kinesin family member 5A(KIF5A)	1.96e-08	2.15e-09	0.432932	1.34997	UKv4_A_23_P218025	CCCAACCCCTGTTGTTGGACTGTACTATGTTTGATGTCTTCTCTTACTTACTCTGTATCT	NM_004984
TRIM45	tripartite motif containing 45(TRIM45)	1.98e-08	2.17e-09	0.397621	1.31733	UKv4_A_23_P160518	GCAGCACCACTTGAGATTTCCAGAGGACCCAGACCTTTGTTCATTCTAAAGAGACTGATA	NM_025188
ZNF451	zinc finger protein 451(ZNF451)	2.02e-08	2.23e-09	0.464214	1.37957	UKv4_A_24_P320572	GTTGCCGTGAGAGTTACATCTGTAAAGTCAACAGAAAAGAAGATTATAGCAGATGTCTCC	NM_015555
RAPGEF5	Rap guanine nucleotide exchange factor 5(RAPGEF5)	2.03e-08	2.24e-09	0.665561	1.58619	UKv4_A_23_P215505	TCGTATTACACTGTTATTAAATACTGGGATGAAATCAGTGACCTGAAGCAAGAAATCTTG	NM_012294
NOM1	nucleolar protein with MIF4G domain 1(NOM1)	2.05e-08	2.26e-09	0.390259	1.31063	UKv4_A_23_P55904	GTGAAACCCATCTCTACTAAAAATACAAAAATTAGCCAGGTGTGGTGGCGTGCGCCTGTA	NM_138400
TTLL7	tubulin tyrosine ligase like 7(TTLL7)	2.06e-08	2.27e-09	0.526034	1.43997	UKv4_A_24_P165450	ACCAAAGTGGCTTCATATTGGCTCATAAAATTGGACTCTGTAAAACAACGAAAAGTTTTG	NM_024686
SMOC2	SPARC related modular calcium binding 2(SMOC2)	2.07e-08	2.29e-09	0.657652	1.57751	UKv4_A_23_P70307	TGTGCAAGGTAAAAATCAAGCCTTTGGAGCCACAGAACCAGCTCAAGTACATGCCAATGT	NM_022138
FRZB	frizzled-related protein(FRZB)	2.08e-08	2.3e-09	0.607158	1.52326	UKv4_A_23_P10902	AACATTTTGCCTGATTGAGAAGCACAACTGAAACCAGTAGCCGCTGGGGTGTTAATGGTA	NM_001463
HES4	hes family bHLH transcription factor 4(HES4)	2.14e-08	2.37e-09	0.437258	1.35403	UKv4_A_23_P149448	GCGCTCCCGCCTGCTGGGCCACCTGGCAGCCTGCCTGCGCCAGCTGGGACCCTCCCGCCG	NM_021170
SGK3	serum/glucocorticoid regulated kinase family member 3(SGK3)	2.15e-08	2.38e-09	0.483004	1.39765	UKv4_A_24_P46953	GTATGTCTTGAGAAAGAAATCACAGAAGCATTTCTCACCAATACTCTTTGGCTTAAAATG	NM_013257
CYR61	cysteine rich angiogenic inducer 61(CYR61)	2.16e-08	2.39e-09	1.05489	2.07755	UKv4_A_24_P370946	ACCAAGAAATCCCCCGAACCAGTCAGGTTTACTTACGCTGGATGTTTGAGTGTGAAGAAA	NM_001554
RAPGEF6	Rap guanine nucleotide exchange factor 6(RAPGEF6)	2.19e-08	2.42e-09	0.51762	1.43159	UKv4_A_24_P923934	TGGTTAAGAGAATGTAAAAATACCATTTATTATTATCATATCTACTAATACATTGGTGGA	AL832899
RABEP1	rabaptin, RAB GTPase binding effector protein 1(RABEP1)	2.19e-08	2.42e-09	0.485522	1.40009	UKv4_A_24_P399174	AGGCTTACGTACTACTTGTTTCAAATGTGTCAAATACAAAAATGGTAACTAGGTTGACAG	NM_001083585
KCNK10	potassium two pore domain channel subfamily K member 10(KCNK10)	2.25e-08	2.49e-09	0.78246	1.72006	UKv4_A_32_P129862	ATGAGAGGTGTCTCTGATTTTACTGAAAGTTATTATCATTTTCACAGGTGCCTGAGATTT	AK125389
LOC729218	uncharacterized LOC729218(LOC729218)	2.25e-08	2.49e-09	0.395456	1.31536	UKv4_A_32_P12183	TCACAACGGCCTTCCCAGGCCCCGTTTTTCCCTTCCGGCAGCCTCTTGGCCTCTAATTTG	AK024248
STAT3	signal transducer and activator of transcription 3(STAT3)	2.29e-08	2.54e-09	0.388769	1.30928	UKv4_A_23_P100795	AGTTTCTGTGGAATTCTGTTTGTTAAATCAAATTAGCTGGTCTCTGAATTAAGGGGGAGA	NM_213662
c8orf4	chromosome 8 open reading frame 4(C8orf4)	2.32e-08	2.58e-09	0.822758	1.76878	UKv4_A_23_P253350	TGAAAAAGTGCACCACATGGATGTTAAGTAGAAATTCAAGAAAGTAAGATGTCTTCAGCA	NM_020130
CSRNP3	cysteine and serine rich nuclear protein 3(CSRNP3)	2.42e-08	2.71e-09	0.471856	1.38689	UKv4_A_32_P109242	ACATATTGTACAATATCTTGTCCATTTGTTTGCAGCAGAGTAAAACCGGTTTCTAAGTTG	AK055302
GNPTAB	N-acetylglucosamine-1-phosphate transferase alpha and beta subunits(GNPTAB)	2.43e-08	2.72e-09	0.400711	1.32016	UKv4_A_24_P281975	AGATCATGATCTCAACAATATTCTTCCAAAATGGCATACATCTTTTGTACAAAGAACTTG	NM_024312
CA13	carbonic anhydrase 13(CA13)	2.48e-08	2.77e-09	0.645385	1.56416	UKv4_A_23_P136619	GCAAAAGATTACTGACACTTTGGATTCCATTAAAGAAAAGGGTAAACAAACTCGATTCAC	NM_198584
SPAG8	sperm associated antigen 8(SPAG8)	2.54e-08	2.84e-09	0.552065	1.46618	UKv4_A_24_P412036	ACTGTCAGAGAGGAGGAAAGCAGGCATTTGATTTTGGTAATTGTGCCAAAGCTATGTAAG	NM_172312
REPS2	RALBP1 associated Eps domain containing 2(REPS2)	2.64e-08	2.97e-09	0.520976	1.43493	UKv4_A_32_P100109	GTGTGGAGATTGGATCAACTGAGTTGTGTTATTTTTGTTTTAAGTCACGTTGTGCGAGAA	NM_004726
ERBB3	erb-b2 receptor tyrosine kinase 3(ERBB3)	2.66e-08	2.99e-09	0.822324	1.76825	UKv4_A_23_P349416	GCTCTTGACTACTTGGAACTAGGCTCTTATGTGTGCCTTTGTTTCCCATCAGACTGTCAA	NM_001982
LOC100129973	uncharacterized LOC100129973(LOC100129973)	2.66e-08	2.99e-09	0.750714	1.68263	UKv4_A_24_P497318	GGAAATTAAGGAAAGTACACAAGAATTCGAATGGGGCTTTAGGATTTCAAAAATACTTGG	AF007131
ZFP2	ZFP2 zinc finger protein(ZFP2)	2.66e-08	2.99e-09	0.490547	1.40498	UKv4_A_23_P133359	CAGCCGGAGTACAAACCTTACACGACATCAAAGAACTCATACGTGAGGAATGTTTTCACT	NM_030613
KIAA1456	KIAA1456(KIAA1456)	2.68e-08	3.01e-09	0.785134	1.72325	UKv4_A_24_P59643	TTAAGGTACAGCATAGTTAGCCTTGGTAGAGGTATGACTTGGATTTGCTGTATCCTTTAA	NM_020844
RNF165	ring finger protein 165(RNF165)	2.69e-08	3.03e-09	0.49774	1.412	UKv4_A_23_P371276	AAATCTTTGATGAAATGACAGTTGCTGCTATCCCATAGCCTCTGAAAACTTGGTGCACCA	AK091537
CAMKK1	calcium/calmodulin dependent protein kinase kinase 1(CAMKK1)	2.69e-08	3.03e-09	0.43004	1.34727	UKv4_A_23_P431933	GCCCGAAGCTTAAAAAGTTACTCGGTACTGTTTTTAAGAACACTTTTATAGAGTTAGTGG	NM_032294
TNFAIP3	TNF alpha induced protein 3(TNFAIP3)	2.71e-08	3.05e-09	0.865018	1.82136	UKv4_Hs211600.1	AGAAGTGTTTCATTGAAGCTCAGAATCAGAGATTTCATGAGGCCAAAAGGACAGAAGAGC	NM_006290
KLHDC1	kelch domain containing 1(KLHDC1)	2.71e-08	3.06e-09	0.418918	1.33692	UKv4_A_23_P422766	TCTAATACCTTCCCTTGTATTTTCAGCATTACCATCTATACAGAAATGGAACACTGTATC	NM_172193
TMEM59	transmembrane protein 59(TMEM59)	2.73e-08	3.07e-09	0.439475	1.35611	UKv4_A_24_P892402	GGTGTACCATCATGCCACCATTATTGGTGCTACAAATCTGTTAATTTATTTATGCTTAAG	AK057652
LOC100996342	uncharacterized LOC100996342(LOC100996342)	2.74e-08	3.09e-09	0.501465	1.41565	UKv4_A_24_P671561	CTGTTCAATGTGCAACCTGATGAAGTTTTGTCCCATGTTAATAATTTCATTAAAAATATG	BC021738
LY75	lymphocyte antigen 75(LY75)	2.76e-08	3.11e-09	0.833598	1.78212	UKv4_A_23_P334173	TGTGGTTATCACTTTAAGTTTTGACACCTAGATTATAGTCTTAGTAATAGCATCCACTGG	NM_002349
MIR663AHG	MIR663A host gene(MIR663AHG)	2.79e-08	3.16e-09	0.688111	1.61117	UKv4_A_32_P16053	CATTAGAAGATTGATGTAAAATTAGAGGACACTGAGACTGGAATAGATTGCAAACTTCAG	BC036201
TMEM67	transmembrane protein 67(TMEM67)	2.79e-08	3.15e-09	0.480991	1.3957	UKv4_A_23_P429581	TCATGGAACCAATGGAAAAAAGCATCTTTTACAATGATGAAGGTTATTCTTTCAGCAGTG	NM_153704
NRSN1	neurensin 1(NRSN1)	2.81e-08	3.18e-09	0.507078	1.42117	UKv4_A_23_P255618	GTGTAAGATTTTGTCATATGTGTTCATAGAAACATGGAATTCTCTGATTTTGAGCCGAAC	NM_080723
BAIAP2L2	BAI1 associated protein 2 like 2(BAIAP2L2)	2.84e-08	3.22e-09	0.415155	1.33344	UKv4_A_23_P379034	ACACATGCCCTCTCTGTACATCTTTTGTAAATGATGAGAAATAAAGGAAGTGGACGCAAA	NM_025045
SOX10	SRY-box 10(SOX10)	2.88e-08	3.26e-09	0.795442	1.73561	UKv4_A_24_P108784	CTTACCACTCCTATGACTCCTGTTTTCTCTCTCACAGATAGTGAGGGTCTGACATGCCCA	NM_006941
LOC100130476	uncharacterized LOC100130476(LOC100130476)	2.89e-08	3.28e-09	0.749853	1.68162	UKv4_A_32_P235358	TGCTTACATGTCTAAGGCCTGAAAAATTGGTAGTGACATCCCAAAATAAATGAAGGTTTT	AK124173
KNDC1	kinase non-catalytic C-lobe domain containing 1(KNDC1)	2.92e-08	3.32e-09	1.0955	2.13686	UKv4_A_23_P414312	CCCGCATTTTCAGATTTTGTATCTAACAGACAGTGCTCAGTGCAAATCAACATTCCAGCG	NM_152643
NUDT9P1	nudix hydrolase 9 pseudogene 1(NUDT9P1)	2.93e-08	3.33e-09	0.548681	1.46275	UKv4_A_32_P40463	GGGAAAAGTTCAATCTCTATTTTGGTCCACAAGGATCAAGTGCTTATGAACCAGACCAAA	NR_002779
NMRK1	nicotinamide riboside kinase 1(NMRK1)	2.97e-08	3.38e-09	0.480419	1.39515	UKv4_A_23_P32036	ACTGTGGTACAATGACAGCCATTGTTTCATATGTTTGATTTTTATTGCACATGGTTTTCC	NM_017881
ADAMTSL3	ADAMTS like 3(ADAMTSL3)	2.98e-08	3.39e-09	0.728404	1.65681	UKv4_A_23_P43940	TGGAAGTGCATGTACGCACCCAAACCCAAGGTTATGCAAACTTGTAATCTGTTTGATTGC	NM_207517
UBOX5	U-box domain containing 5(UBOX5)	3.04e-08	3.46e-09	0.440666	1.35723	UKv4_A_23_P218717	AACATGGCAAGACCCCATCTCTACTAAAAATACAAGGATTAGCTGGGCATGGTGGTGTGT	NM_014948
SLC35F5	solute carrier family 35 member F5(SLC35F5)	3.06e-08	3.49e-09	0.411242	1.32983	UKv4_A_24_P772330	TTGCAGCATTTTAGTTTTATCTGATAGGCCTGTATTGAGTAATCAGTAGCTATGTGCAAA	AK093903
PTGER4	prostaglandin E receptor 4(PTGER4)	3.07e-08	3.5e-09	0.536884	1.45084	UKv4_A_23_P435394	ACTGTTTCTGGACCCTTATAAAATCCTGTGCAATAGACACATACATGTCACATTTAGCTG	NM_000958
rasa4	RAS p21 protein activator 4(RASA4)	3.13e-08	3.57e-09	0.408391	1.32721	UKv4_A_24_P943263	TCCTGCATAGTCTATCTTTGTATATCTTTGAACTTTTCAAGAATAAAAAAGCTTAAAAAG	NM_006989
TTLL3	tubulin tyrosine ligase like 3(TTLL3)	3.2e-08	3.66e-09	0.405676	1.32471	UKv4_A_24_P37540	CCAAGCTAGCAGAATGACACCTACCGGGCATAGGAACGTTAATGCCATGAGACAGGGGAA	NM_001025930
RUNX1T1	RUNX1 translocation partner 1(RUNX1T1)	3.26e-08	3.73e-09	0.481176	1.39588	UKv4_A_23_P216307	TGGTAGTAAAACACAGAGGGCCAGTAACGGGTCGTAATGACTTATTGTGGATAACAAAGA	NM_004349
SYNPR	synaptoporin(SYNPR)	3.35e-08	3.84e-09	1.05652	2.07991	UKv4_A_23_P80718	TTTAGCACAAAACAGCCTTGTGTCTTAGATGATATCTGTAACCAGTTTCTGAATCCCGTT	NM_144642
TMPRSS5	transmembrane protease, serine 5(TMPRSS5)	3.53e-08	4.07e-09	0.494084	1.40843	UKv4_A_23_P52797	ACAAGAAGGTTGGAGTTGGTCTAGGACATTGGTTTTAAATGACAGTTCTGTGAACTGGTC	NM_030770
pcsk2	proprotein convertase subtilisin/kexin type 2(PCSK2)	3.54e-08	4.07e-09	1.23348	2.35133	UKv4_A_23_P79968	TGTCTCGCTAGTGATGTTTTTATGATATCCCTGATCCTAACTGAAGAGACAGTTATTTAT	NM_002594
SNURF	SNRPN upstream reading frame(SNURF)	3.54e-08	4.08e-09	0.413032	1.33148	UKv4_A_24_P347624	GCTTACACCTGAGACGAACTACAGAACAGCACGTACCAGAGGTGGAAGTCCAAGTCAAAC	NM_022804
PWAR5	Prader Willi/Angelman region RNA 5(PWAR5)	3.62e-08	4.18e-09	0.712208	1.63831	UKv4_A_24_P921610	TGATTAAATGTCTTTTCTTGATAAATTATTAGAATGAATAAAGGATGGTATTTCTAGATA	AF019618
SCUBE2	signal peptide, CUB domain and EGF like domain containing 2(SCUBE2)	3.62e-08	4.19e-09	0.481301	1.396	UKv4_A_23_P105144	TCGAGATGGCAGGCTCTATGCATCTGAGAACCATCAGGAAATACTTAAGGATAAGAAACT	NM_020974
DLG2	discs large MAGUK scaffold protein 2(DLG2)	3.66e-08	4.24e-09	0.726514	1.65464	UKv4_A_23_P124514	CTGGAATCTCTTATGGAGATGAATAAGCGTCTAACAGAGGAACAAGCCAAGAAAACCTAT	NM_001364
AK9	adenylate kinase 9(AK9)	3.66e-08	4.24e-09	0.46019	1.37572	UKv4_A_32_P36341	TAATGGCTGAACACAATCCCCAGTATCTCATTGAGCTAAATGGAAATAAACCAGCAGAGG	NM_145025
CNTNAP5	contactin associated protein like 5(CNTNAP5)	3.68e-08	4.26e-09	0.643711	1.56234	UKv4_A_23_P373109	GCATTATCCGGAGTTTTCCTAGAAAATCTTGGCATTAAAGACTTCATTCGACTCGAAATA	NM_138996
ZEB2	zinc finger E-box binding homeobox 2(ZEB2)	3.69e-08	4.27e-09	0.600792	1.51655	UKv4_A_23_P407203	CAGAATTAAATGTCACCACAAAAGCAGATGTTAACATAAGCCCAAATATGCTTTTTAGCC	AK124806
KCNK10	potassium two pore domain channel subfamily K member 10(KCNK10)	3.7e-08	4.29e-09	0.897138	1.86237	UKv4_A_32_P391257	AATGTTCTTAGGGAAAGTACAAAACAAATTTGCTTGTGACATTTCAATAAGCTGTGCTGC	U79244
SYNC	syncoilin, intermediate filament protein(SYNC)	3.7e-08	4.29e-09	0.430439	1.34764	UKv4_A_23_P96965	ATAGTCAAAGACCATGGACAACAACTGTCATCTGAAGGACTCTTCTAGAAGCCAGAGACT	NM_030786
STK36	serine/threonine kinase 36(STK36)	3.7e-08	4.29e-09	0.378623	1.3001	UKv4_A_23_P335905	AAGCTGCCAACTCAACTGAGAACAAGAAACTAGAAGAGATTTATATATAAAGCTTCTTCC	NM_015690
MIA3	MIA family member 3, ER export factor(MIA3)	3.71e-08	4.3e-09	0.400419	1.31989	UKv4_A_24_P256692	TTGGTGATTATTCTGTATCTGACATAATTGAGAAACTGGTAAGCTGTAAAGATTCCAGTG	NM_198551
IFRD1	interferon related developmental regulator 1(IFRD1)	3.72e-08	4.32e-09	0.412858	1.33132	UKv4_A_24_P137897	AACCAAAGCTAGAAGCAAATGTCGAGATAAGAGAGCAGATGTTGGAGAATTCTTCTAGAT	NM_001007245
TAOK1	TAO kinase 1(TAOK1)	3.79e-08	4.4e-09	0.415142	1.33343	UKv4_A_23_P38457	TTTACCAGCTGCTGACTAATCTTCATCACCACTGTAGATTTTGCTGCATGTGCAGGTCCT	NM_020791
LOC100289058	uncharacterized LOC100289058(LOC100289058)	3.86e-08	4.49e-09	0.573889	1.48853	UKv4_A_24_P316414	TAACCTTGGGGTCTTGGGAGTAGAACTTTAGCTTTGAATAATTTAAGGGCTTGGCCTGTA	BC014346
TRIM66	tripartite motif containing 66(TRIM66)	3.87e-08	4.5e-09	0.488777	1.40326	UKv4_A_32_P396186	GGGAAGTATAGCTGATTTTAAAAGAACCTATACATTCAAGAACAAATAAAAAACAGCACT	AK000908
SRRM4	serine/arginine repetitive matrix 4(SRRM4)	3.9e-08	4.55e-09	0.481144	1.39585	UKv4_A_23_P391479	CACATAGCAGGATCACTCCCTAGCTTCTCTGAGCACACCTAGTTGGTTTCATGTATGTTA	NM_194286
CACNB1	calcium voltage-gated channel auxiliary subunit beta 1(CACNB1)	3.93e-08	4.58e-09	0.381712	1.30289	UKv4_A_23_P405754	TTGTCTGTACTCCCCTAGGAGAAGTATTTTGCCATATATAAAACCACTGTCCTGTCCTTT	NM_000723
CNTNAP2	contactin associated protein-like 2(CNTNAP2)	3.94e-08	4.6e-09	0.743239	1.67393	UKv4_A_24_P417055	TTTCATTAAAGAGCTGAAAACAAGAATTTAGAGAGCCATTCCTAGAAAATGTCCTACTGC	NM_014141
CTNNB1	catenin beta 1(CTNNB1)	3.94e-08	4.61e-09	0.495131	1.40945	UKv4_A_24_P608330	GAACATCCTGATATTTTATCCATTCTATAGAGATCATTGATGGTACACAGACATACAGTG	AK095242
CREB5	cAMP responsive element binding protein 5(CREB5)	3.97e-08	4.64e-09	0.72303	1.65065	UKv4_A_23_P157117	CTTGGGAAACGCTTTGGTGCTTTTCTCCAGTTTTCTGGTACCAGTTACTTGTTTATAAAC	NM_004904
GNL1	G protein nucleolar 1 (putative)(GNL1)	4.06e-08	4.75e-09	0.481426	1.39612	UKv4_A_24_P393679	CGTGTTTCTATTGAACTGTCATAACTAAATAAGATGGTTAGTACTATAATTATCCCAAGG	AK095071
SENP3	SUMO1/sentrin/SMT3 specific peptidase 3(SENP3)	4.09e-08	4.79e-09	0.471499	1.38655	UKv4_A_24_P926972	CAGTTTTAAGCAGCTTTTTAAGCTCCTTTCATCTCTTTCATTTTACACAGAGAGGGTCTC	AK000923
PARD3B	par-3 family cell polarity regulator beta(PARD3B)	4.12e-08	4.83e-09	0.477746	1.39257	UKv4_A_32_P83203	GAACTGTCAAAATGCTGTAACCACCTCTAGGCGAAATGATAATAGTATCCTGCATCCACT	NM_205863
HDAC10	histone deacetylase 10(HDAC10)	4.14e-08	4.86e-09	0.545429	1.45945	UKv4_A_23_P211673	ACAAAAAATAAAAAAGTCAGCCAAGCGTGGTGGTGTGTGCCTGTAGTTACTTAGGAGGCT	AL512711
MON2	MON2 homolog, regulator of endosome-to-Golgi trafficking(MON2)	4.14e-08	4.86e-09	0.426752	1.3442	UKv4_A_24_P109244	TAAAAGCAGTCAGTACTCTTATTGATTCACTTAAGAAAACTCAGCCTGAGAATGTTGATG	NM_015026
PPP1R9A	protein phosphatase 1 regulatory subunit 9A(PPP1R9A)	4.14e-08	4.86e-09	0.421301	1.33913	UKv4_A_32_P38623	ACTCTTTGGTTTTCAGAGGCATTCAAGCAAAATATCACAGTGGTCTTTTGTTTTCTGACC	NM_017650
ASTN1	astrotactin 1(ASTN1)	4.17e-08	4.9e-09	0.5048	1.41893	UKv4_A_23_P301021	ATGAACCACTGTAATAGCATTAGACTTTTAATTGAGTGTGCAATCGTTTTCCATGGAGTT	NM_004319
CCDC82	coiled-coil domain containing 82(CCDC82)	4.26e-08	5.01e-09	0.507643	1.42173	UKv4_A_24_P372580	ATCATATGCAAAAGATATGCTAACATCTCTTCATTATTTGGATAACCGCTTTGTTCAGCC	NM_024725
GOLGA8F	golgin A8 family member F(GOLGA8F)	4.29e-08	5.05e-09	0.55298	1.46711	UKv4_A_32_P85273	CAGTCGACTGAAGAACACCATCAAATCTTTGAAACAACAGAAGAAACAAGTGGAACATCA	NM_001012452
HAVCR2	hepatitis A virus cellular receptor 2(HAVCR2)	4.29e-08	5.05e-09	0.459094	1.37468	UKv4_A_24_P923370	TGAAAGGGATGTGAATTATTGGACATCCAGATACTGGCTAAATGGGGATTTCCGCAAAGG	NM_032782
NFE2L2	nuclear factor, erythroid 2 like 2(NFE2L2)	4.31e-08	5.09e-09	0.378949	1.30039	UKv4_A_23_P5761	CAGTAGTTTCACTTTAACTGTAAACAATTTCTTAGGACACCATTTGGGCTAGTTTCTGTG	NM_006164
AHNAK	AHNAK nucleoprotein(AHNAK)	4.35e-08	5.14e-09	0.662247	1.58255	UKv4_A_24_P943393	ATTTCCAGCACTTTAATGGCCAATTAACTGAGAATGTAAGAAAATTGATGCTGTACAAGG	NM_001620
C3orf35	chromosome 3 open reading frame 35(C3orf35)	4.35e-08	5.14e-09	0.415668	1.33392	UKv4_A_32_P430695	AGGCCCAGAATTTGAAAATGTGATAAAGAGGTTATTGTGCGCCCGAACTTTTCACACAAG	NM_178339
LSS	lanosterol synthase (2,3-oxidosqualene-lanosterol cyclase)(LSS)	4.37e-08	5.16e-09	0.527922	1.44185	UKv4_A_24_P162211	GTCTTCTTTAGAAATCACATCTGTGTTCAATCCATTGTTTAGAGGGAGTGTATTTTTCCT	NM_001001438
RNF135	ring finger protein 135(RNF135)	4.37e-08	5.16e-09	0.427832	1.34521	UKv4_A_23_P252283	ATGGGTGAGCTACTCTGGTTGGTAATACTCTGTGCACACATCATTGTAGCCACACATCAT	NM_032322
GATS	GATS, stromal antigen 3 opposite strand(GATS)	4.42e-08	5.23e-09	0.493578	1.40793	UKv4_A_24_P942538	ACTATTTTAAAGCATCAGTCAAATTGACATTAACATCTGTTAACTGTAAACAGTCACACT	NM_178831
arhgap15	Rho GTPase activating protein 15(ARHGAP15)	4.46e-08	5.28e-09	0.77656	1.71304	UKv4_A_23_P84154	AATGCATTGAAGCTGTTGAGAAAAGAGGTCTAGATGTTGATGGAATATATCGAGTTAGTG	NM_018460
itga7	integrin subunit alpha 7(ITGA7)	4.47e-08	5.28e-09	0.551772	1.46588	UKv4_A_23_P128084	AGGAGGTTGTGTCACTGACTCAGGCTGCTCCTTCTCTAGTTTCCCCTCTCATCTGACCTT	NM_002206
wdr97	WD repeat domain 97(WDR97)	4.49e-08	5.32e-09	0.497775	1.41203	UKv4_A_24_P282363	CTGGCTCTGGGGCCTGTCATTGGTATTTGGCCAAGGCCTGCATCGGGAATAAAGTCCAGA	NM_032529
COL7A1	collagen type VII alpha 1 chain(COL7A1)	4.54e-08	5.38e-09	0.481524	1.39622	UKv4_Hs1640.1	AGCCTGGTCGCCCTGGGGACCCTGCAGTGGTGGGACCTGCTGTTGCTGGACCCAAAGGAG	NM_000094
PEAR1	platelet endothelial aggregation receptor 1(PEAR1)	4.55e-08	5.4e-09	0.686549	1.60943	UKv4_A_24_P943301	CTGCTAAGATAGATGAGCCATCTGTATGCTCTGACAGTTACAGACTGAATAAGTTGGAGA	NM_001080471
ABCA7	ATP binding cassette subfamily A member 7(ABCA7)	4.56e-08	5.4e-09	0.46307	1.37847	UKv4_A_23_P39481	CATCATGGTGAATGGGCGGTTCCGCTGCCTGGGCAGCCCGCAACATCTCAAGGGCAGATT	NM_019112
LRRTM4	leucine rich repeat transmembrane neuronal 4(LRRTM4)	4.59e-08	5.44e-09	1.31988	2.49646	UKv4_A_24_P174294	GCTGGATGTAAATTGTTCTTTTCTTGGTAATGTTGATCATTATGTGCAAAGACTGACTAC	NM_024993
nlgn1	neuroligin 1(NLGN1)	4.69e-08	5.58e-09	1.35661	2.56083	UKv4_A_23_P18123	GATAATGCAAAGAACTTTCTCTGACAAACTAACTGCAGTAACAGAAACCTTTCTTTTCAG	NM_014932
RGMA	repulsive guidance molecule family member a(RGMA)	4.7e-08	5.6e-09	0.786343	1.7247	UKv4_A_23_P372308	TAGTTGGTCCCTATGTTGGAAGTAAAAAGTGAAGCACTTTATTTTGGTTGTGTTTGCTCA	NM_020211
PRKAR2B	protein kinase cAMP-dependent type II regulatory subunit beta(PRKAR2B)	4.72e-08	5.62e-09	0.440105	1.3567	UKv4_A_23_P42975	GCCACATTTTTAGAACACTGTTTAACATTTTTGCAAAACCTTCTTGTAGGAAAAGAGAGC	NM_002736
ATP11A	ATPase phospholipid transporting 11A(ATP11A)	4.78e-08	5.69e-09	0.63696	1.55505	UKv4_A_24_P161973	AGCCTTGATGGGATATGTTAGAAGTGTCATGAAAGTGTGATTCTACTTTTGCAGAAAAAT	NM_015205
COL18A1	collagen type XVIII alpha 1 chain(COL18A1)	4.85e-08	5.78e-09	0.621121	1.53807	UKv4_A_23_P211212	CGGTGGGGCTGGTTCTGTAATTGTGTGTGATGTGAAGCCAATTCAGACAGGCAAATAAAA	NM_130445
TSPYL1	TSPY like 1(TSPYL1)	4.85e-08	5.8e-09	0.469259	1.3844	UKv4_A_24_P179277	CCTAGTTCTCAGAAAGATTTAATGAGCAAATGGGAAAATGTCAAAAAGATTTGCAAAGCC	AK096882
TAX1BP1	Tax1 binding protein 1(TAX1BP1)	4.85e-08	5.8e-09	0.387634	1.30825	UKv4_A_24_P95029	TGCTTTGATTCCAGCTTTGATGTTCACAAGAAGTGTCCCCTCTGTGAGTTAATGTTTCCT	NM_006024
TPRG1L	tumor protein p63 regulated 1 like(TPRG1L)	5e-08	5.99e-09	0.443036	1.35946	UKv4_A_23_P339773	TAGTTAAAGGGAATCGGGTACTTTGCTTGTTGAATAATGCACTTTAAAACAAGGAACCGT	NM_182752
DLC1	DLC1 Rho GTPase activating protein(DLC1)	5.02e-08	6.01e-09	0.492854	1.40723	UKv4_Hs8700.2	TGCAGAAATACTCACTCCTAAAGCTAACGGCCCTGCTGGAGAAATACACACCTTCTAACA	NM_006094
POU4F2	POU class 4 homeobox 2(POU4F2)	5.07e-08	6.09e-09	1.20009	2.29754	UKv4_A_23_P302038	TGTTTGATGAGTTTACCGAATTTTTACAGCTTTCCTCCTATACTGTGTTCCTTTTGACCC	NM_004575
LRRCC1	leucine rich repeat and coiled-coil centrosomal protein 1(LRRCC1)	5.11e-08	6.13e-09	0.565142	1.47953	UKv4_A_24_P307695	TGGAGGCTCAAATTGAGAGTTTATCTAGAGAGAATGAATGTCTGCGAAAGACAAATGAAA	NM_033402
GPLD1	glycosylphosphatidylinositol specific phospholipase D1(GPLD1)	5.15e-08	6.2e-09	0.614983	1.53154	UKv4_A_23_P402254	ACCCTTATGGTCGATATTTCCTTAAAGTAAAACAAAAAACACCTTTGGTTATATGGCCAG	NM_177483
KLHL4	kelch like family member 4(KLHL4)	5.16e-08	6.21e-09	0.879148	1.83929	UKv4_A_24_P353486	AAACCCTGTGACTCTGGATTTTATTTTAAGTTCTCTAACAAGACTCCTACCTTGAGATCT	NM_057162
CNST	consortin, connexin sorting protein(CNST)	5.3e-08	6.39e-09	0.448628	1.36474	UKv4_A_24_P54000	GAAGACTATTTGAACAGCCTTTTAGAAGGATGTTTAAAAGATACTGAAGATTCCCTTTCC	NM_152609
CEP126	centrosomal protein 126(CEP126)	5.33e-08	6.42e-09	0.497135	1.41141	UKv4_A_32_P140475	AAACATGTGAGCAACAACCCCCATGAACATTTGTCCTAACTCAGATTTTGTGAGCAGTGA	NM_020802
FAM214A	family with sequence similarity 214 member A(FAM214A)	5.44e-08	6.57e-09	0.408466	1.32727	UKv4_A_23_P99853	CTTTTTGTACTGTTGAAACCACTTCATTGGACATGTTGCAATAGCAAAACCCCCAGTTAG	NM_019600
PLPP1	phospholipid phosphatase 1(PLPP1)	5.46e-08	6.59e-09	0.428212	1.34556	UKv4_A_23_P70060	GAGCGATGTGTTGACTGGACTCATTCAGGGAGCTCTGGTTGCAATATTAGTTGCTGTATA	NM_176895
FMN2	formin 2(FMN2)	5.51e-08	6.66e-09	0.395935	1.3158	UKv4_A_23_P342869	TTTAATGATCTTCGTTGCAAGTTATAGTTGTGGATAAAGGGGAGAATTTATTGCTCTTGC	NM_020066
PROM2	prominin 2(PROM2)	5.53e-08	6.69e-09	0.387332	1.30797	UKv4_A_23_P154358	AGGCCTCTATTCAAAGGCAGAAATTCCTTTAAGATTGTGGTCTGCTGGGTTTCAGGGAGT	NM_144707
SGIP1	SH3 domain GRB2 like endophilin interacting protein 1(SGIP1)	5.57e-08	6.74e-09	0.5059	1.42001	UKv4_A_23_P62881	GGAGTCTCAGTTGTAAAACCTTCCCTCATTAATATCTGAAAATGTTAGTCTTCCTTTAAG	NM_032291
ZNF800	zinc finger protein 800(ZNF800)	5.59e-08	6.77e-09	0.452489	1.3684	UKv4_A_23_P419192	AAAGCGAATGTAAGGAGGCATTTTGATGAAGTTCATAGAGGACTAAGGAGGGATTCAATT	NM_176814
TFAP2B	transcription factor AP-2 beta(TFAP2B)	5.6e-08	6.79e-09	1.34468	2.53974	UKv4_A_24_P20954	TGGAGACAACCGTCCGGATTTTCCACTTCGGTTCTTTCGAGTTTAGTAATACTGATAATA	NM_003221
TNFAIP3	TNF alpha induced protein 3(TNFAIP3)	5.6e-08	6.79e-09	0.732765	1.66182	UKv4_A_24_P157926	CCTTATGAAACTCCAGCTATGTAATAAAAAACTATACTCTGTGTTCTGTTAATGCCTCTG	NM_006290
CNTN3	contactin 3(CNTN3)	5.61e-08	6.8e-09	0.876068	1.83537	UKv4_A_24_P71649	GGCAATGCTGCTGACTTTGATATGTATGACTCAGTCTTTCAATATGTGGTTTTCAAAAAA	NM_020872
RORB	RAR related orphan receptor B(RORB)	5.65e-08	6.85e-09	1.23149	2.34809	UKv4_A_32_P80455	TCCTTCCCCATGAGGACTAACAAATGTTCACAACAATCATGATCAAGTGTGCACTGGAAG	BX647070
NRG2	neuregulin 2(NRG2)	5.65e-08	6.85e-09	0.468409	1.38358	UKv4_A_23_P213699	CTAGCTAACGGCAAAGGCGTTTTTATAGGGAAACTATTTATATGTAACATCCTGATTTAC	NM_013982
JMJD1C	jumonji domain containing 1C(JMJD1C)	5.7e-08	6.92e-09	0.480175	1.39491	UKv4_A_32_P57140	GAGTGGGTTAAAGTTTATGAAGATTTTTCAACTTTCTTGGTGGAATACCACTTAATCTGG	NM_032776
KBTBD6	kelch repeat and BTB domain containing 6(KBTBD6)	5.79e-08	7.04e-09	0.492942	1.40731	UKv4_A_23_P392435	TTGAAAGCATATCTTTTTCTTCAGAACAATGTAGACTTCCAAAATGGTTAACCTAAGGGG	NM_152903
ZC2HC1A	zinc finger C2HC-type containing 1A(ZC2HC1A)	5.81e-08	7.07e-09	0.391648	1.31189	UKv4_A_23_P20363	GCATTGAAGGACATTCACCTGGAAACTTACCAAAATTCTGCCATGAGTGTGGGACTAAAT	NM_016010
FLCN	folliculin(FLCN)	5.89e-08	7.18e-09	0.468267	1.38345	UKv4_A_23_P311410	CCTTTGGGTCTCGTGATGTGAAATGGAGATGTTGTCATTTGTGAGGGCTCCATGAAGTTT	AL831885
KLHL17	kelch like family member 17(KLHL17)	5.94e-08	7.24e-09	0.451171	1.36715	UKv4_A_32_P359110	ATGTGCGAGTGGCCACGCTTGATGGGAACCTGTATGCTGTGGGCGGCTACGACAGCTCCT	NM_198317
STAT4	signal transducer and activator of transcription 4(STAT4)	6.03e-08	7.35e-09	0.599743	1.51545	UKv4_A_23_P305198	CAAAACTTGTTAATACAACTGGATGAACAGTTAGGTCGTGTTTCCAAAGAGAAAAACCTA	NM_003151
P3H2	prolyl 3-hydroxylase 2(P3H2)	6.16e-08	7.53e-09	0.674423	1.59596	UKv4_A_23_P69179	CCAGGTTGCCTAGGAGTGGGGTCCACTGATGAAAAGAGGTGTTTTGTACTTACATAAGAA	NM_018192
SPAG9	sperm associated antigen 9(SPAG9)	6.2e-08	7.58e-09	0.474365	1.38931	UKv4_A_24_P942469	AAACAGATGTGTCATAATATTAACTGTCCTAAAGAACATGTGTCTTGCAAATGCCATGGA	AK129652
RBM24	RNA binding motif protein 24(RBM24)	6.23e-08	7.63e-09	0.758053	1.69121	UKv4_A_23_P167812	TTTTGCCTGTGTAGATTTCATTTATTGGTAATTCATTAGTTTAACACTATTATGTAGTTT	NM_153020
PDZD7	PDZ domain containing 7(PDZD7)	6.29e-08	7.71e-09	0.459686	1.37524	UKv4_A_23_P75097	GCTGAAGCAGCAAGATCACTTGAGCCCAGGAGTTTAAGACCAGCCTGGGCAACATAGCAA	NM_024895
TBC1D26	TBC1 domain family member 26(TBC1D26)	6.34e-08	7.78e-09	0.518127	1.4321	UKv4_A_24_P168994	ACCTTCCTGCCCAAAAAAGGAGGAACGAGGGTCAACCAGCAGCAGACCAGTCACAAAAAG	NM_178571
RAMP3	receptor activity modifying protein 3(RAMP3)	6.4e-08	7.86e-09	0.684613	1.60727	UKv4_A_23_P111737	GCTGAGGCTCAGGCTATCCGCCCAAGCTCTTTGCTCATTCTAGGGCCAGTGGAGGAAAAT	NM_005856
SLC18A2	solute carrier family 18 member A2(SLC18A2)	6.46e-08	7.93e-09	1.02152	2.03006	UKv4_A_23_P52499	TCTCATGGATCACAACTGCCCTATTAAAACAAAAATGTACACTCAGAATAATATCCAGTC	NM_003054
LOC401320	uncharacterized LOC401320(LOC401320)	6.47e-08	7.95e-09	0.458149	1.37378	UKv4_A_24_P592487	TGTCAAATTATGTGTTTCATGTCAAAGACTCCAAAGTAGATAAGATATAGGCCCAGCCTT	AF086221
MBNL2	muscleblind like splicing regulator 2(MBNL2)	6.5e-08	7.99e-09	0.424696	1.34229	UKv4_A_23_P204979	TCATGTCATTTACCCACTGGATCAAAGGGTATGTTTCACTTCTTGACAATATAAATGCTG	NM_144778
DBX2	developing brain homeobox 2(DBX2)	6.77e-08	8.34e-09	0.714141	1.64051	UKv4_A_24_P110503	AAATGGCGGAATTCCAAAGAAAAGGAAGTGCTTTCCAACAGGTGTATCCAAGAAGTAGGT	NM_001004329
ZKSCAN1	zinc finger with KRAB and SCAN domains 1(ZKSCAN1)	6.77e-08	8.33e-09	0.519104	1.43306	UKv4_A_23_P94063	TACTCCAACCTGGGCAACACAGCAAGGACCCTGTCTCAAAAGCTACTTACAGAAAAGAAT	AY260738
RPAIN	RPA interacting protein(RPAIN)	6.78e-08	8.35e-09	0.566007	1.48042	UKv4_A_24_P187119	GGAATGCTCTAGTTCCACTAGACCTTTGGTTTTCACTTAAGGGGGAATCAAGGACCATTG	AK098491
LOC284454	uncharacterized LOC284454(LOC284454)	7.03e-08	8.68e-09	0.63831	1.55651	UKv4_A_24_P734060	CTTTTTCCCCACCCTGGGTAGTCGTGGACAGAAGCTTGGGATGGGATGGAGAGGAGAGAT	AL832183
MROH1	maestro heat like repeat family member 1(MROH1)	7.1e-08	8.77e-09	0.553826	1.46797	UKv4_A_24_P196439	TCAGAAAATCCATTGGCATTCTCAACATTTTTAAGGATCGAAGTGAGAACGAAGTGGAGA	NM_032450
TRIM45	tripartite motif containing 45(TRIM45)	7.11e-08	8.79e-09	0.387836	1.30843	UKv4_A_23_P160523	ACAGCCCAGTCAGAACAATGGTCCAGGATAACAAGGATGGGACATACTACATTTCCTACA	NM_025188
OSMR	oncostatin M receptor(OSMR)	7.19e-08	8.9e-09	0.680189	1.60235	UKv4_A_24_P145134	CACCAATGAGCTTACTACCCAACTTCAAAACTAGGACTCTAACAATAACTTCTGTCATAT	BC063468
CDRT4	CMT1A duplicated region transcript 4(CDRT4)	7.22e-08	8.94e-09	0.547166	1.46121	UKv4_A_24_P262321	TACCTCTCAGACAGTGAAAAGACTCATTGAGAAAAGCAAAACTAGAGAACTGGAATGCAT	NM_173622
LHFPL2	lipoma HMGIC fusion partner-like 2(LHFPL2)	7.36e-08	9.12e-09	0.505656	1.41977	UKv4_A_23_P255104	CCAAAAGAGTTAAAGGCACGACTGGGATTTCTTCTGAGACTGTGGTGAAACTCCTTCCAA	NM_005779
KDM4C	lysine demethylase 4C(KDM4C)	7.52e-08	9.35e-09	0.61113	1.52746	UKv4_A_24_P93754	AAGCTAAACTCTGACTTTCATAATAAAAGGGATAAACAAAGCCTAAATGCTAGTTGTGGG	AB018323
ANKRD12	ankyrin repeat domain 12(ANKRD12)	7.66e-08	9.54e-09	0.422704	1.34044	UKv4_A_24_P133991	TTTGGAATGGAGTATATGCCTGAAAAGGTTTTGGATTCAGAAAGAAAAAGGATGGTTAGT	NM_001083625
DDC	dopa decarboxylase(DDC)	7.67e-08	9.55e-09	0.88152	1.84232	UKv4_A_23_P145644	TCAATGTTCACGCAACTTGAAATTATATCTGTGGTCTTCAAATTGTCTTTTGTCATGTGG	NM_001082971
CADM1	cell adhesion molecule 1(CADM1)	7.75e-08	9.65e-09	0.615046	1.53161	UKv4_Hs70337.1	CACAATGAGATTGAATTTCACTGTCTTTAATTCTGTATCTGTAGACGGCTCAGTATAGAT	NM_001098517
GALNT3	polypeptide N-acetylgalactosaminyltransferase 3(GALNT3)	7.88e-08	9.84e-09	0.45963	1.37519	UKv4_A_23_P209459	CTACAGTGAGCTATGATTACACCACTGCACTTCAGTCTGTGTGACTGAGCAAGACTCTTT	NM_004482
STBD1	starch binding domain 1(STBD1)	7.91e-08	9.88e-09	0.775265	1.7115	UKv4_A_24_P931744	CTGAAGACCAATCTCATGCTTTAGGTTGAAAAGTTGGGAATCCAGAATAATATTTGTTCA	AK074635
arhgap15	Rho GTPase activating protein 15(ARHGAP15)	7.92e-08	9.9e-09	0.764667	1.69898	UKv4_Hs177812.1	GTTGATGGAATATATCGAGTTAGTGGCAATCTGGCAACAATACAGAAGTTAAGATTTATT	BC038976
PIK3CD	phosphatidylinositol-4,5-bisphosphate 3-kinase catalytic subunit delta(PIK3CD)	7.92e-08	9.9e-09	0.517346	1.43132	UKv4_A_24_P71244	GATCTTTCTCTCTGACTATACTTAGTTTGAAATGGTGCAGGCTTAGTCTTAAGCCTCCAA	NM_005026
FMO3	flavin containing monooxygenase 3(FMO3)	8.07e-08	1.01e-08	0.929338	1.9044	UKv4_A_23_P155596	TCGGGAGACTTCAGAAGCCTTGCTTCTTTTTCCATTGGCTGAAGCTCTTTGCAATTCCTA	NM_001002294
SRR	serine racemase(SRR)	8.09e-08	1.02e-08	0.439548	1.35618	UKv4_A_23_P141248	GCTGCATTTCATGTGGCCATGGGTACCTAGAAAGACATCAGAACAAGTCGGTCAAATTAA	NM_021947
CASC1	cancer susceptibility candidate 1(CASC1)	8.21e-08	1.03e-08	0.524937	1.43887	UKv4_A_23_P95231	GAAGGATTTTGCTTCTGAGGAAGCAATGGAGAAAGTCAGGAGTTCCAACTGTCAGTTTGT	NM_018272
CACNB4	calcium voltage-gated channel auxiliary subunit beta 4(CACNB4)	8.39e-08	1.06e-08	0.597478	1.51307	UKv4_A_23_P209227	GGAAATCAAGTGGAAATTCTTCTTCAAGTCTTGGAGAAATGGTATCTGGGACATTCCGAG	NM_001005747
UPF3A	UPF3 regulator of nonsense transcripts homolog A (yeast)(UPF3A)	8.43e-08	1.06e-08	0.392223	1.31241	UKv4_A_24_P81968	AAGCACAAAGATACCATGTGGATGACGGCAGGAGGCACAGAGCTCACCACGAGCCTGAAC	NM_080687
SLC37A1	solute carrier family 37 member 1(SLC37A1)	8.55e-08	1.08e-08	0.51847	1.43243	UKv4_A_23_P17695	CCGGACTGACCTAAAAACTAATTGTCGAGAAGCCAAGGGTGAGGAGGCAGGAAGCACCTC	NM_018964
TUBA1C	tubulin alpha 1c(TUBA1C)	8.6e-08	1.08e-08	0.382541	1.30364	UKv4_A_23_P128161	CGGGCAGTGTTTGTAGACTTGGAACCCACAGTCATTGATGAAGTTCGCACTGGCACTTAC	NM_032704
c6orf58	chromosome 6 open reading frame 58(C6orf58)	8.62e-08	1.09e-08	0.593153	1.50854	UKv4_A_23_P93599	GAGATCATTCGGAATCTAGCTCTAGAAGTTATGGAAATAACTCCTGAAACATTTAACTTC	NM_001010905
SOX4	SRY-box 4(SOX4)	8.65e-08	1.09e-08	0.401382	1.32077	UKv4_A_23_P82169	GCGGAGGAGGACACGAACTGGAAGGGGGTTCACGGTCAAACTGAAATGGATTTGCACGTT	NM_003107
RIC3	RIC3 acetylcholine receptor chaperone(RIC3)	8.77e-08	1.11e-08	0.437205	1.35398	UKv4_A_24_P35537	CTGTTAGAAGGTATGGGATCATATTAAGATAATCTGTCAGCTACTACTAGGCATTTATTG	NM_024557
ADGRA1	adhesion G protein-coupled receptor A1(ADGRA1)	8.8e-08	1.11e-08	0.765109	1.6995	UKv4_A_23_P327605	TGAGTATGAGGAGCCTCACTTCCCGGGGTGTCGGTAAACTTGACCGTGACTCAGTAACCC	NM_032422
NRXN1	neurexin 1(NRXN1)	8.85e-08	1.12e-08	0.6674	1.58821	UKv4_A_23_P95453	GTCCCTAAAGAAATGAACCTTTCCTTATCAAATAGAATATCACTGATATACTGCTGCATG	NM_004801
LOC284244	uncharacterized LOC284244(LOC284244)	8.86e-08	1.12e-08	0.591018	1.50631	UKv4_AF070541	TTGAATGTTTCAAAGAAAGTGCTTTACTTGGTTGCCATAATTTTCTTGTACTGCTGTATT	AK055244
COL9A3	collagen type IX alpha 3 chain(COL9A3)	8.87e-08	1.12e-08	0.75069	1.6826	UKv4_A_23_P40108	TCAAAAGGCCCTAGCTAATAAACCTGTAAGCCCAGCATTTGAGAGAAGGTAGGGTGTGTA	NM_001853
NAP1L2	nucleosome assembly protein 1 like 2(NAP1L2)	9.12e-08	1.16e-08	1.17239	2.25384	UKv4_A_23_P125705	ATAGTGTTGTGTAGCTTAATCCTTCTGAAGTCTTTTTGTCATGTAGCTATTAATCTGTGG	NM_021963
RBMS3	RNA binding motif single stranded interacting protein 3(RBMS3)	9.25e-08	1.18e-08	0.511234	1.42527	UKv4_A_32_P228618	GCTTTACAAAGTTTTTAGTCAGCTTTGCTTGTCACATTGCAAAACCTAGCTTAAGAGCAT	NM_001003793
SPHKAP	SPHK1 interactor, AKAP domain containing(SPHKAP)	9.32e-08	1.19e-08	0.792526	1.7321	UKv4_A_23_P428485	GGATCATAGACTTTCCCTGACTCGTAGATATTAGCCTTGAATTGGGGGAAAAGAAGACTT	NM_030623
NDRG4	NDRG family member 4(NDRG4)	9.33e-08	1.19e-08	0.439455	1.35609	UKv4_Hs322430.1	CACACCTGTTTCTGTCTCATAGCACATGTGACAATCATCTGGACAACAGCCACAAGGGGG	NM_022910
ST3GAL1	ST3 beta-galactoside alpha-2,3-sialyltransferase 1(ST3GAL1)	9.5e-08	1.21e-08	0.470232	1.38533	UKv4_A_23_P31896	TTGGGGAATGAATGTGGAAGATGCCTATATTCTGAGAGACAGGACAGTTTCCCAGGAAGA	NM_003033
Mir22hg	MIR22 host gene(MIR22HG)	9.52e-08	1.22e-08	0.608639	1.52482	UKv4_A_23_P49610	TCATCCCAGCATTGCAATGGAGAAAAATGGGAAGCAATGGTTTGGTTGGGAATTTATTCC	NM_032895
lacc1	laccase domain containing 1(LACC1)	9.54e-08	1.22e-08	0.428155	1.34551	UKv4_A_23_P374315	TGGAAAAACAGGTTGGAAACAGATAAGTAAGGGTCTCAAATGCAATGTCAAAGAGCTTGC	NM_153218
ATXN3	ataxin 3(ATXN3)	9.72e-08	1.24e-08	0.400516	1.31998	UKv4_A_23_P117635	TGCATCGACCAAAACTTATTGGAGAAGAATTAGCACAACTAAAAGAGCAAAGAGTCCATA	NM_004993
MGEA5	meningioma expressed antigen 5 (hyaluronidase)(MGEA5)	9.75e-08	1.25e-08	0.457696	1.37335	UKv4_A_24_P67898	AGATATCTGAAACACCGTGAGCTTAGAATAAAAAGTAGTAGTGAGATTTTCCACTTTCTG	AF307332
PPFIBP1	PPFIA binding protein 1(PPFIBP1)	9.86e-08	1.26e-08	0.468141	1.38333	UKv4_A_24_P811704	TCTAAGTAGGGCATCCTTAGAAACTCAGAAGTTGGATCTGATGGCTGAAATATCTAACTT	NM_003622
FOS	Fos proto-oncogene, AP-1 transcription factor subunit(FOS)	9.89e-08	1.27e-08	1.03375	2.04734	UKv4_A_23_P106194	AGAGGGTTCCTGTAGACCTAGGGAGGACCTTATCTGTGCGTGAAACACACCAGGCTGTGG	NM_005252
LAMA3	laminin subunit alpha 3(LAMA3)	9.95e-08	1.27e-08	0.627538	1.54493	UKv4_A_23_P89780	TCTAATTTTGAATTCTGACCATGGATACCCATCACTTTGGCATTCAGTGCTACATGTGTA	NM_198129
OBSCN	obscurin, cytoskeletal calmodulin and titin-interacting RhoGEF(OBSCN)	1.01e-07	1.3e-08	0.491831	1.40623	UKv4_A_23_P63128	CCTCGCTTCAGCCGGGCGATTCTTCCCCTCATTTGTTGCATTGTTTGCATTAATATGAAT	AK024186
LINGO1	leucine rich repeat and Ig domain containing 1(LINGO1)	1.01e-07	1.3e-08	0.394681	1.31465	UKv4_A_23_P206092	CCTGCCTACCTCACAGGGCTGTTGTGAGGAATTGATGAGATGATGTATGTGAAACACTTT	NM_032808
C2CD4C	C2 calcium dependent domain containing 4C(C2CD4C)	1.02e-07	1.31e-08	0.595043	1.51052	UKv4_A_32_P82895	CCCCCTGCACTCTTTGATATCTTAGTGTCTGAGGTTGACTGTGGGTAAATCTTTAAGACA	AB075837
DUSP1	dual specificity phosphatase 1(DUSP1)	1.04e-07	1.34e-08	0.61078	1.52708	UKv4_Hs171695.1	CGGTCAGCCACCATCTGCCTTGCTTACCTTATGAGGACTAATCGAGTCAAGCTGGACGAG	NM_004417
BDKRB2	bradykinin receptor B2(BDKRB2)	1.06e-07	1.37e-08	0.631133	1.54878	UKv4_A_23_P304897	GCCCTATGCATGGTGTAGATGCCCTGATAAAGAACATCTGTCCTGTGAAAGACTCAATGA	NM_000623
CCDC170	coiled-coil domain containing 170(CCDC170)	1.07e-07	1.38e-08	0.629084	1.54658	UKv4_A_23_P93514	AAAGCTGAGAAAAAGCTCATGTCTGTCAAGTCAGAACTGGATACCACAGAACATGAGGCT	NM_025059
CACNG3	calcium voltage-gated channel auxiliary subunit gamma 3(CACNG3)	1.07e-07	1.38e-08	0.516775	1.43075	UKv4_A_23_P66180	TCTCTAACTTTTCAAGCCAATCCCTTAATGTCATTCCTCTCTCTGTGTATCTGTGCCAGA	NM_006539
SGCD	sarcoglycan delta(SGCD)	1.07e-07	1.38e-08	0.505834	1.41994	UKv4_A_23_P136254	TAGAAGGAGACTCTGAATTCTTACAACCTCTCTACGCCAAAGAAATCCAGTCCCAACCAG	NM_172244
PTPRG	protein tyrosine phosphatase, receptor type G(PTPRG)	1.08e-07	1.4e-08	0.842391	1.79302	UKv4_A_32_P93493	AGATGCATTCTAATGGATCTTTGACACTTTTTGGTAATGAAGCTTTTAGTTCCCATAGAG	BC036018
alpk1	alpha kinase 1(ALPK1)	1.08e-07	1.4e-08	0.52624	1.44017	UKv4_A_23_P144531	AACCCCATCTCTATTAAAAATACAAAAAATTAGCCTGGTGTGGTGGCAGGCGCACGAAAT	AK026323
VCAM1	vascular cell adhesion molecule 1(VCAM1)	1.11e-07	1.44e-08	0.796248	1.73658	UKv4_A_23_P34345	AAAGCCAACATGAAGGGGTCATATAGTCTTGTAGAAGCACAGAAATCAAAAGTGTAGCTA	NM_001078
PIP5K1B	phosphatidylinositol-4-phosphate 5-kinase type 1 beta(PIP5K1B)	1.17e-07	1.52e-08	0.72644	1.65455	UKv4_A_32_P465742	TTCCTATGGACTTTTGCATTATTTCATTGTGCATGCATCCAGTGATTATACATAAGCAAC	NM_003558
ZDHHC11	zinc finger DHHC-type containing 11(ZDHHC11)	1.24e-07	1.62e-08	0.65108	1.57034	UKv4_A_23_P256008	AGTACACTACTGAGAAATGGGAGCACAGTACTGGGAAATGGGCATACAGTACTGGGAAAT	NM_024786
UPP1	uridine phosphorylase 1(UPP1)	1.25e-07	1.63e-08	0.580336	1.4952	UKv4_A_23_P147805	ACGGGAGCCAATGCAGAGAAAGCTGAAAGTCACAAGTCTGGAGCCCGGCACTGTGGTCAT	BC047030
LAMB4	laminin subunit beta 4(LAMB4)	1.27e-07	1.66e-08	0.65475	1.57434	UKv4_A_23_P334328	CTAAGTAGACAAGCAAAAGCTGATCAACTGAGAATATTGGAAGATCAAGTTGTTGCCATT	NM_007356
TSPYL6	TSPY like 6(TSPYL6)	1.28e-07	1.67e-08	0.644572	1.56327	UKv4_A_32_P207117	AAATCGGGCCTAGAATTTACACTGGGTTGACTAGTTATGATGGGAAGAGAAGTACTTTTT	NM_001003937
SDS	serine dehydratase(SDS)	1.29e-07	1.69e-08	0.508749	1.42282	UKv4_A_24_P304439	CACCACACCTGCTCTCACCATTGAGCGCCTCAAGAATGAAGGTGCCACATGCAAGGTGGT	NM_006843
GADD45A	growth arrest and DNA damage inducible alpha(GADD45A)	1.3e-07	1.7e-08	0.387099	1.30776	UKv4_A_23_P23221	CCTGCCTTAAGTCAACTTATTTGTTTTTGCCGGGAAAGTCGCTACATGGATCAATGGGTT	NM_001924
RORA	RAR related orphan receptor A(RORA)	1.31e-07	1.72e-08	0.507216	1.4213	UKv4_A_23_P26124	CCTCCATTATACAAGGAGTTGTTCACTTCAGAATTTGAGCCAGCAATGCAAATTGATGGG	NM_134261
PLB1	phospholipase B1(PLB1)	1.32e-07	1.73e-08	0.496666	1.41095	UKv4_A_24_P379616	ATCCAACACATACCTATTAAGCAACTGTTTTGTATCCAGGACAATGCGAAGCACTGAGGT	NM_153021
ZNF540	zinc finger protein 540(ZNF540)	1.32e-07	1.73e-08	0.486254	1.4008	UKv4_A_23_P90542	TTGTGTTCCCGTAACAATTCCTATGTTGAAACACGAATCCCAAGGTGATGGTATTTGAAG	NM_152606
CCBE1	collagen and calcium binding EGF domains 1(CCBE1)	1.34e-07	1.76e-08	0.934512	1.91124	UKv4_A_23_P55544	ATTTTTTCTCCTTGGGTATTACAAGTTTTTGTCTGGAGCCAACCAAGCTTGCCACCAACA	NM_133459
LOC100132005	uncharacterized LOC100132005(LOC100132005)	1.36e-07	1.79e-08	0.441201	1.35773	UKv4_A_32_P55916	AGAAGCCTTTGCTAATTTTCCCAAGTTGGCCTAAGAGTCCACTGTGAACTGCAGCAGAAA	AK092662
ARPP21	cAMP regulated phosphoprotein 21(ARPP21)	1.37e-07	1.8e-08	0.97241	1.96212	UKv4_A_23_P143838	ATTTTAATTTGCATCTGGGAGAATGTCTGAGCAAGGAGACCTGAATCAGGCAATAGCAGA	NM_001025069
LOC105376805	uncharacterized LOC105376805(LOC105376805)	1.37e-07	1.81e-08	0.572234	1.48682	UKv4_A_24_P879428	GCAAAGGACTTGCTCCCATTGTTTGCTTGTTCCATTGTCTGGTCTGGTTAAATAAATAAA	BC070363
CCDC24	coiled-coil domain containing 24(CCDC24)	1.37e-07	1.81e-08	0.507251	1.42134	UKv4_A_24_P379353	AGCGGTCACAGAGATCTCAGCATCATCAAGGACCAACTGAACGTGTCCAACATTGACCAG	NM_152499
TEK	TEK receptor tyrosine kinase(TEK)	1.38e-07	1.82e-08	0.633441	1.55126	UKv4_A_23_P374695	AAAGTTTTAGTTTTGATGAGTTGTGAGTTTACCTTGTATACTGTAGGCACACTTTGCACT	NM_000459
PROS1	protein S (alpha)(PROS1)	1.39e-07	1.83e-08	0.508406	1.42248	UKv4_A_24_P119141	AGCAGCACAGGAATCTTACTTCTTGGCAGCTGCAGTCTGTCAAGATGAGACATCAGATTA	NM_000313
GNPTAB	N-acetylglucosamine-1-phosphate transferase alpha and beta subunits(GNPTAB)	1.4e-07	1.86e-08	0.46683	1.38207	UKv4_A_23_P204380	CAGCAATCATTGCAGACTAACTTTATTAGGAGAAGCCTATGCCAGCTGGGAGTGATTGCT	NM_024312
Klrb1	killer cell lectin like receptor B1(KLRB1)	1.41e-07	1.88e-08	0.780047	1.71719	UKv4_A_23_P99275	TCAACCCTTGGAATAACAGTCTAGCTGATTGTTCCACCAAAGAATCCAGCCTGCTGCTTA	NM_002258
CCNT2	cyclin T2(CCNT2)	1.41e-07	1.86e-08	0.462982	1.37839	UKv4_A_24_P165816	AAGATTGAATGGCTAGGAGTAATTCTGTTCTCGTATAGGCAACTTAACTTCACTGTGGAA	AK023645
DGKA	diacylglycerol kinase alpha(DGKA)	1.43e-07	1.89e-08	0.524107	1.43804	UKv4_A_24_P84834	TAAAGGATGGTCCTGAGATAGGGCTCCGATTATTCAAGGATGTTCCTGATAGCCGGATTT	NM_201444
NT5DC1	5'-nucleotidase domain containing 1(NT5DC1)	1.46e-07	1.94e-08	0.38077	1.30204	UKv4_A_23_P382043	GTGGTGTTCTATGTGCCGTGTATGGTCATATTAGTAGCTATTTGTTGCAAGATACTTGAA	NM_152729
PON2	paraoxonase 2(PON2)	1.47e-07	1.96e-08	0.605319	1.52132	UKv4_A_23_P31399	CATTGACCCAGAAATGTATGGCATGTGTAGTTAATTTTATTCCAGTAAGGAACGGCCCTT	NM_000305
ANK1	ankyrin 1(ANK1)	1.47e-07	1.96e-08	0.391893	1.31211	UKv4_A_23_P216108	CTCTTGGCATGAATGACTGACTGTAGACGCATGACCTCCAGGCTTCAATCCTGCCTCTTG	NM_020480
NRSN1	neurensin 1(NRSN1)	1.48e-07	1.97e-08	0.472625	1.38763	UKv4_A_23_P255616	GACATGAGGTTCCTGACATTGGATACAAAGTTATCAGCATTCACAAATCTTTTTGTTTTC	NM_080723
EDNRB	endothelin receptor type B(EDNRB)	1.49e-07	1.99e-08	0.707195	1.63263	UKv4_A_24_P330263	GTAAACCAAAACCCAACAATGTGGCCAGAAAGAAAGAGCAATAATAATTAATTCACACAC	NM_000115
PHF20L1	PHD finger protein 20-like 1(PHF20L1)	1.5e-07	2e-08	0.40614	1.32514	UKv4_A_23_P216038	AACCCATCCACTCTGGGCAGGTGACTGGAATAGCTGATTAAAACATAAATGCTGCTTTTA	NM_032205
MROH1	maestro heat like repeat family member 1(MROH1)	1.51e-07	2.01e-08	0.603262	1.51915	UKv4_A_24_P332631	TGAAATGGTTAGGTTCCTAGAAAGATTAAAATGTCAACATTGGTACGAAAAGCAACAGAG	AK093563
HNRNPDL	heterogeneous nuclear ribonucleoprotein D like(HNRNPDL)	1.53e-07	2.04e-08	0.493822	1.40817	UKv4_A_24_P260300	TAGCATTTTACTTGGGTTACTAGAGATGCTTCTAGTAGACCTTAATCTAGCATAGTTGAA	AK057480
GALNT16	polypeptide N-acetylgalactosaminyltransferase 16(GALNT16)	1.54e-07	2.06e-08	0.41636	1.33456	UKv4_Hs21035.1	AAGAGAACTCCCAGTTCCTTTTCACAGCCGCTGAGAACACATCCACACATCTACCCCACG	NM_020692
GNG12	G protein subunit gamma 12(GNG12)	1.56e-07	2.08e-08	0.558847	1.47309	UKv4_A_23_P311732	AGATTTACCTTCAGCTTATTTTGGTAACCACTGCTAATAACTAAAATGTTCTCAGCTTGG	NM_018841
TTYH1	tweety family member 1(TTYH1)	1.57e-07	2.1e-08	0.859289	1.81414	UKv4_A_23_P50815	GGCTCTGACCCCCTGATCTCAACTCGTGGCACTAACTTGGAAAAGGGTTGATTTAAAATA	NM_020659
LIFR	leukemia inhibitory factor receptor alpha(LIFR)	1.6e-07	2.15e-08	0.593745	1.50916	UKv4_Hs356487.2	CAGTTTGATTCCAAATGCTTTTCCCCAAATTGTCTAATATATCATAAGCTAGTGTTTCCT	NM_002310
PTPRB	protein tyrosine phosphatase, receptor type B(PTPRB)	1.6e-07	2.14e-08	0.547061	1.46111	UKv4_A_23_P53390	ATGGTCCAGACTGAGTGTCAGTATGTCTACCTACATCAGTGTGTAAGAGATGTCCTCAGA	NM_001109754
FSTL3	follistatin like 3(FSTL3)	1.6e-07	2.15e-08	0.524281	1.43822	UKv4_A_23_P209167	TGTAGACGCCAAGACTCACGCATGTGTGACATCCGGAGTCCTGGAGCCGGGTGTCCCAGT	NM_005860
ST3GAL1	ST3 beta-galactoside alpha-2,3-sialyltransferase 1(ST3GAL1)	1.6e-07	2.15e-08	0.442167	1.35864	UKv4_A_23_P31893	TGGCGTGATAACCCTGTCATCTTCCCAAAGCTCATTTATGAGCCACCAGAGGCTCCTACC	NM_003033
STON1	stonin 1(STON1)	1.6e-07	2.15e-08	0.440057	1.35666	UKv4_A_23_P302005	GAATTCATGGGTAGATGATTTGTGCAGATCTGAATTTAAGAACATTTCCTTTTTCTGTGG	NM_006873
KLHL29	kelch like family member 29(KLHL29)	1.62e-07	2.18e-08	0.549984	1.46407	UKv4_A_23_P431263	TTTTTTAATATATAAGTAATTTCTCTTTTCATTTCTAATCTTAAAAGCCTTTATTGCTGA	AK024168
SH3BP5	SH3 domain binding protein 5(SH3BP5)	1.64e-07	2.21e-08	0.431482	1.34862	UKv4_A_24_P148750	GGAGGCCTTTGAAGATGACAGCTGTAGCAACTTTGTGTCTGAAGATGACTCGGAAACCCA	NM_004844
A2M	alpha-2-macroglobulin(A2M)	1.66e-07	2.24e-08	0.606208	1.52225	UKv4_A_23_P116898	CTTGTTCTTCACGGTTCTGCAAGATGTCCCAGTAAGAGATCTGAAACCAGCCATAGTGAA	NM_000014
HLA-C	major histocompatibility complex, class I, C(HLA-C)	1.66e-07	2.23e-08	0.485556	1.40013	UKv4_A_23_P113716	AGAGAAGTGGGCTGGATGTCTCCATCTCTGTCTCAACTTTACGTGTACTGAGCTGCAACT	BC002463
ATP1B1	ATPase Na+/K+ transporting subunit beta 1(ATP1B1)	1.67e-07	2.25e-08	0.475483	1.39038	UKv4_A_23_P146943	AACTGTCATACGTATGGGACCTACACTTAATCTCTATGCTTTACACTAGCTTCTGCATTT	NM_001677
TRIM74	tripartite motif containing 74(TRIM74)	1.7e-07	2.29e-08	0.409786	1.32849	UKv4_A_24_P109375	GTTCGGAAATGAGGACCACCATGAGTTCATCTGGTTCCACTCCATGGCCTCCAGGTAATA	NM_198853
GCGR	glucagon receptor(GCGR)	1.71e-07	2.32e-08	1.21404	2.31986	UKv4_A_23_P15751	GGGCAAAGTGCTATGGGAGGAGCGGAACACCAGCAACCACAGGGCCTCATCTTCGCCCGG	NM_000160
lemd1	LEM domain containing 1(LEMD1)	1.71e-07	2.3e-08	1.18391	2.27192	UKv4_A_24_P696761	TCTACCTGACTGTGGAAAATAAGTCGCTGTTTGGTTAAGTAATTTAGGAGCAAAGCAATG	NM_001001552
ANKRD12	ankyrin repeat domain 12(ANKRD12)	1.74e-07	2.35e-08	0.491945	1.40634	UKv4_A_24_P179183	TCATCCCTGAAACATCAAATTCTGATATGCAAACCAAAAAGGAATATGTAGTTTCAGGTG	NM_015208
VPS50	VPS50, EARP/GARPII complex subunit(VPS50)	1.75e-07	2.36e-08	0.484505	1.39911	UKv4_A_23_P215614	TCGGGAAACTCTAAAAAGCAGGAAGAAATCAGATTACAGTCTAAATAAAGTGAATGCACC	NM_017667
PTPRD	protein tyrosine phosphatase, receptor type D(PTPRD)	1.77e-07	2.39e-08	0.571021	1.48557	UKv4_A_23_P252132	CAATATCCATGGAGTCTCTTCTGAGCCATACAGGGCACTTGAGAAGTCCTTCTTAACTTC	NM_130391
IL18	interleukin 18(IL18)	1.78e-07	2.42e-08	0.768031	1.70294	UKv4_A_23_P104798	TTGAATGACCAAGTTCTCTTCATTGACCAAGGAAATCGGCCTCTATTTGAAGATATGACT	NM_001562
CD302	CD302 molecule(CD302)	1.81e-07	2.46e-08	0.583692	1.49868	UKv4_A_24_P396702	GCATTCTTGTAGTGAGCAGTGTATGGTCTCTTTTGTTCAGAATTTAAAACTGATAACCAA	NM_014880
EXOC4	exocyst complex component 4(EXOC4)	1.81e-07	2.46e-08	0.386074	1.30683	UKv4_A_24_P7946	GATCCAAGATGTTCTACAGATGCTATTAACTGAGTACTTGGATATGAAAAATACTCGTAC	NM_021807
NRP1	neuropilin 1(NRP1)	1.82e-07	2.47e-08	0.520127	1.43408	UKv4_A_32_P69987	GAATGAGGATAACCAGGAGATGTAAGGTACCCGGGGCTTTCAATTTTTATAGTATCGCCA	NM_003873
DDX17	DEAD-box helicase 17(DDX17)	1.82e-07	2.48e-08	0.406806	1.32575	UKv4_A_24_P925611	CCTGGGACATTGCAATCATAAAATAACAGTAAATTCCAAACCTCAAAAACTATTATGGCC	NM_006386
PDE1C	phosphodiesterase 1C(PDE1C)	1.83e-07	2.49e-08	0.743956	1.67476	UKv4_A_23_P406508	GTAATTGCCATTTTATGACTGTCAATGCCGTTACTTTAAATGTTGTCATTTTTGCACTGG	NM_005020
ARHGEF6	Rac/Cdc42 guanine nucleotide exchange factor 6(ARHGEF6)	1.84e-07	2.51e-08	0.556457	1.47065	UKv4_A_24_P228875	CAAAGGGCTGATCAGAATTGCCTTTATAATATATTTGATGGATGCCTATAAATGTGGGTT	NM_004840
CCDC102B	coiled-coil domain containing 102B(CCDC102B)	1.85e-07	2.53e-08	0.584167	1.49917	UKv4_A_24_P59799	AAATATTGCAGAACTGACTCATGCAAACAACCGAGTGGATCAAAATGAAGCAGAAGTAAA	NM_024781
DNM1L	dynamin 1 like(DNM1L)	1.85e-07	2.51e-08	0.421959	1.33975	UKv4_A_23_P204324	TGATGTGTTTTTAAGAAAGCTGAATGCACAAGAGGATCTGTGACACTGACATGGCTGTGG	NM_012062
FGL2	fibrinogen like 2(FGL2)	1.86e-07	2.53e-08	0.752762	1.68502	UKv4_Hs296276.1	ACATGTTGATGGAAATAGATTACATCTGCTAGAACCTTTTGCCTTAACTATTCACCAATA	NM_006682
PLK2	polo like kinase 2(PLK2)	1.9e-07	2.59e-08	0.501747	1.41593	UKv4_A_23_P30254	GAAGCTCCCATGTTGTTTAAAGGCTGTAATTGGAGCAGCTTTTGGCTGCGTAACTGTGAA	NM_006622
FBXL17	F-box and leucine rich repeat protein 17(FBXL17)	1.91e-07	2.62e-08	0.644433	1.56313	UKv4_A_32_P137632	TTTAAATGTTGCATTGTTTGAATCTAAAGTACAGCACTATAACATGCTTTAGCTTGGGGG	BC018548
GTF2IRD2	GTF2I repeat domain containing 2(GTF2IRD2)	1.92e-07	2.62e-08	0.434307	1.35126	UKv4_A_24_P186497	CAGTTCATTTAAAGATGAAACCAATAGCCTAATTTTAATTCACTCGTGCATCCCGCCTGC	AY336979
MICALL2	MICAL like 2(MICALL2)	1.93e-07	2.64e-08	0.542097	1.45609	UKv4_A_24_P206305	AGGATCAGATGCTGCGGGACATGATTGAGAAGCTGGGCCTCCAGAGGAAGAAGTCCAAGT	NM_182924
HILS1	histone linker H1 domain, spermatid-specific 1 (pseudogene)(HILS1)	1.99e-07	2.72e-08	0.635899	1.55391	UKv4_A_24_P144784	AGGGGCACAAGCGGCTTATCAAGGGGGTTCGAAGGGTGGCCAAGTGCCACTGCAATTAAT	NM_194072
FAM65B	family with sequence similarity 65 member B(FAM65B)	2.03e-07	2.79e-08	0.885528	1.84744	UKv4_A_24_P941359	GGTACATTGTACAGTCTGTAGTTAGGAGGTATAGCCTATAGCTTATGTTAAATGGTTGAA	AB002384
DGKA	diacylglycerol kinase alpha(DGKA)	2.03e-07	2.79e-08	0.516382	1.43036	UKv4_A_23_P105307	GGCTGGAGGGTGCAATTGAGATGGGCCAAATCTATACCAAGCTCAAGAATGCTGGACGTC	NM_201554
LRRCC1	leucine rich repeat and coiled-coil centrosomal protein 1(LRRCC1)	2.04e-07	2.8e-08	0.593115	1.5085	UKv4_A_23_P157527	AATTCAGCAAGATATGTGATGGTTCTGAGAATGAATTTAATTGAAATAGACCAGCAGACC	NM_033402
PRRT2	proline rich transmembrane protein 2(PRRT2)	2.05e-07	2.81e-08	0.495026	1.40935	UKv4_A_23_P66017	AATTATTTTCTAAGATGATGGGGGAGGTTTGTTGCACGCGACAGCCCGCTGAGGAGGCGG	NM_145239
ERAP1	endoplasmic reticulum aminopeptidase 1(ERAP1)	2.06e-07	2.83e-08	0.760828	1.69446	UKv4_A_24_P63537	TACATTTATTTTCCGAATGTATCATTGAATAATTTTATTGAGTTATAAAAGTATCTTATT	NM_016442
SLITRK2	SLIT and NTRK like family member 2(SLITRK2)	2.13e-07	2.94e-08	0.825613	1.77229	UKv4_A_24_P305824	AGCTCCTTTCAATTACAGTATGGGTCTTACAACACTGAGACTCACGATAAAACAGACGGC	NM_032539
LINC00900	long intergenic non-protein coding RNA 900(LINC00900)	2.15e-07	2.97e-08	0.48479	1.39938	UKv4_A_32_P147696	GAATTTGGAGGATTTCTAAACCATTTCTGTAAGTCAGCCCTTGAGAACTTGTAGATTTTC	AK090602
SGK2	SGK2, serine/threonine kinase 2(SGK2)	2.17e-07	3e-08	0.573348	1.48797	UKv4_A_24_P151356	AGAGGATGATGACATCTTGGATTGCTAGAAGAGAAGGACCTGTGAAACTACTGAGGCCAG	NM_170693
NKTR	natural killer cell triggering receptor(NKTR)	2.17e-07	2.99e-08	0.443697	1.36009	UKv4_A_23_P212002	TCAACTTGTGTGTTTACTGACAGAGTGAACTACAGAAATAGCTTTTCTTCCTAAAGGGGA	NM_001012651
C9orf47	chromosome 9 open reading frame 47(C9orf47)	2.18e-07	3e-08	0.583642	1.49863	UKv4_A_24_P83462	CCTTTGAAATCACTTCCATCACCTAACACCAGAGATACAAACTGAAGCTAGCCCTTAAGA	AK094842
CCDC126	coiled-coil domain containing 126(CCDC126)	2.18e-07	3.01e-08	0.397444	1.31717	UKv4_A_24_P354954	AATGGAACTCTTGAGGACTTTAGCCAGGTGTATATAATAAAGGTACTTTTGTGCTGCATT	NM_138771
FRZB	frizzled-related protein(FRZB)	2.19e-07	3.03e-08	0.55664	1.47084	UKv4_A_23_P363778	AGCTTCGTCATCTTGGACTCAGTAAAAGTGATTCTAGCAATAGTGATTCCACTCAGAGTC	NM_001463
GOLGA6L9	golgin A6 family-like 9(GOLGA6L9)	2.19e-07	3.02e-08	0.483235	1.39788	UKv4_A_24_P366390	CTGCAGTTGGAGCAGCAAGTAAAGGAGCTGGAGAAGTCGGGTGGAGCTGAAGAGCCAAGA	NM_198181
RICTOR	RPTOR independent companion of MTOR complex 2(RICTOR)	2.21e-07	3.05e-08	0.525032	1.43897	UKv4_A_32_P15017	ATGTGATCGATTGCCAATTAAGTCGAATAAATGAGGCCCTAATTACTACAATTTTGCACC	NM_152756
MAP3K6	mitogen-activated protein kinase kinase kinase 6(MAP3K6)	2.21e-07	3.06e-08	0.506785	1.42088	UKv4_A_24_P145653	AGAGAAACCAACCACAGGCACCCAAGCACTACCAGACAAAGCGTATTAAACAGAACACTT	NM_004672
HBS1L	HBS1 like translational GTPase(HBS1L)	2.23e-07	3.09e-08	0.61891	1.53571	UKv4_A_24_P29594	AACCATTTAAGTATGTACAAATAAGTTAATAGTGTAAATGTAGGTGTAAAATACAATGCA	NM_006620
CCDC7	coiled-coil domain containing 7(CCDC7)	2.25e-07	3.12e-08	0.455223	1.37099	UKv4_A_32_P114028	AAATCTGTACCACACCCATACTTTTGAGAATGAAGGAAATTCTGAGCAAGATAAGCAACA	NM_024688
RBFOX2	RNA binding protein, fox-1 homolog 2(RBFOX2)	2.26e-07	3.13e-08	0.393937	1.31397	UKv4_A_23_P103099	CCTAGATGTAGAAATAATCTTTAATGAACGTGGCTCTAAGGGATTCGGGTTCGTAACTTT	NM_001082579
HOXB9	homeobox B9(HOXB9)	2.27e-07	3.14e-08	0.630015	1.54758	UKv4_A_23_P27013	TTCTTTGGGGGTGATTGTCTCGCTTGTTTTCAGTTGTCGATTATATGGGAGGGTTCTGGG	NM_024017
CLK1	CDC like kinase 1(CLK1)	2.29e-07	3.17e-08	0.406784	1.32573	UKv4_A_23_P16817	ATGGAAAGGATTCTTGGACCTCTACCAAAACATATGATACAGAAAACCAGGAAACGTAAA	NM_004071
SYT1	synaptotagmin 1(SYT1)	2.37e-07	3.3e-08	0.492404	1.40679	UKv4_A_23_P36795	AAAGTAGCTCTCCATTATCACCTTTATACAAAATGTACATCCTGTGAATTCTGTTCCAGA	NM_005639
FMN2	formin 2(FMN2)	2.39e-07	3.33e-08	0.415088	1.33338	UKv4_A_32_P229132	CTTTTTGTAAAAGTTTATGGTATTATACCGATAGACCAAAACAGCATGTGTAAGAGGCAG	NM_020066
C9ORF24	chromosome 9 open reading frame 24(C9orf24)	2.4e-07	3.33e-08	0.621576	1.53855	UKv4_A_23_P217009	TTGCTGGTAGAGCCTGGGCTTGCTGTGCCAAGGGGGCAGAGCAATAAATAAACTCTTCAA	NM_032596
ERAP1	endoplasmic reticulum aminopeptidase 1(ERAP1)	2.48e-07	3.46e-08	0.438871	1.35554	UKv4_A_23_P167452	CAGAACCCAAAATAAGGAAAAGCTTCAATGGCTACTAGATGAAAGCTTTAAGGGAGATAA	NM_001040458
WBP4	WW domain binding protein 4(WBP4)	2.48e-07	3.46e-08	0.387061	1.30773	UKv4_A_24_P30670	TGCATTACTTTTGCACATTGATATTAACTGTTGTCCAACAAATAAGTATCGGAGTACGTG	NM_007187
RPH3AL	rabphilin 3A-like (without C2 domains)(RPH3AL)	2.49e-07	3.48e-08	0.481037	1.39575	UKv4_A_23_P94819	CTCCCTCAGCCATGAATTCACTTCTCTTCAGGAGGTTTGGCTTGGCATGAAAATACTTCA	NM_006987
SC5D	sterol-C5-desaturase(SC5D)	2.52e-07	3.53e-08	0.431891	1.349	UKv4_A_32_P41026	CAAAGACAAAATAGCATATCAAAAGTTAATCACTCAGTTGGAAAGCACTCATACCATAGG	NM_001024956
GAP43	growth associated protein 43(GAP43)	2.53e-07	3.54e-08	0.53529	1.44923	UKv4_Hs79000.1	AGGCCGGCTCAGCTGAGACAGAAAGTGCCACTAAAGCTTCCACTGATAACTCGCCGTCCT	NM_002045
THAP2	THAP domain containing 2(THAP2)	2.53e-07	3.54e-08	0.488537	1.40302	UKv4_A_24_P350437	GAAATGTCTGTGATCTAGATAGTTCTAGATTGAACATAGATTTTCTGCCAACAAATCCTC	NM_031435
RGS5	regulator of G-protein signaling 5(RGS5)	2.57e-07	3.6e-08	0.913369	1.88344	UKv4_A_23_P46045	ATGTACTATGTGACTCATGCTTCTGGATAAATAAAGCACCAAATATGTATCTGTAACCAC	NM_003617
STAT4	signal transducer and activator of transcription 4(STAT4)	2.58e-07	3.62e-08	0.416571	1.33475	UKv4_A_23_P68031	CCATGTCTCCAAGTGTGTATGCGGTGTTGAGAGAAAACCTGAGTCCCACAACAATTGAAA	NM_003151
RUFY2	RUN and FYVE domain containing 2(RUFY2)	2.58e-07	3.62e-08	0.390415	1.31077	UKv4_A_24_P380991	GCCTTCGACAACAACTAGAGGAAGTTAAAGCAATTAACATAGAGATGTATCAAAAGTTGC	NM_017987
PILRB	paired immunoglobin-like type 2 receptor beta(PILRB)	2.6e-07	3.65e-08	0.458639	1.37424	UKv4_A_24_P403244	GCAAAGGGCACTCAGAATCATGGCACCTAAGTCTGGACACTGCCATCAGGGTTGCATTGG	NM_013440
HHIPL2	HHIP like 2(HHIPL2)	2.64e-07	3.7e-08	0.609878	1.52613	UKv4_A_23_P86064	ACCACTCGCCAAGACAGTCTTGGACTTGCTAAAGGAACAATCAGAGAAAGCTGCTAGAAA	NM_024746
ATP11A	ATPase phospholipid transporting 11A(ATP11A)	2.64e-07	3.71e-08	0.444435	1.36078	UKv4_A_24_P143599	ACTTCCACTCTTCTTTGTCATTACTGTGACGGCTATCAAACAGGGTTATGAAGACTGGCT	NM_032189
UBXN2B	UBX domain protein 2B(UBXN2B)	2.64e-07	3.71e-08	0.380989	1.30223	UKv4_A_32_P148796	ATAATAGTCTTCCAAGATAGAGATTTACATTAGGAGAGAATTAAACATCCAGGAGGGATG	NM_001077619
SREBF1	sterol regulatory element binding transcription factor 1(SREBF1)	2.65e-07	3.73e-08	0.388494	1.30903	UKv4_A_23_P129786	GGCTCCTGTGCTACTTTGCCTTTTGCAAACTTTATTTTCATAGATTGAGAAGTTTTGTAC	NM_001005291
phyhip	phytanoyl-CoA 2-hydroxylase interacting protein(PHYHIP)	2.7e-07	3.81e-08	0.596955	1.51252	UKv4_A_23_P433229	GTGACATCAGGCAGAGGAGAGTGCAGCCTCACAGTGACTTTCTCAGAGGTGACAGAGATG	NM_014759
IDO2	indoleamine 2,3-dioxygenase 2(IDO2)	2.72e-07	3.83e-08	0.998776	1.9983	UKv4_A_24_P12690	GTTAATGATATGGGAACGGATGAGACTTTCCACGTGGTACCTAGATTTGCAAATTCTATT	AK128691
RSPH4A	radial spoke head 4 homolog A(RSPH4A)	2.74e-07	3.86e-08	0.563053	1.47739	UKv4_A_24_P331779	GCAGAAGGTGGGCGAAATAGCTTTGAGGAAAACCCTGATTTTGAAGGCATCCAAGTGATT	NM_001010892
LOC100131541	uncharacterized LOC100131541(LOC100131541)	2.76e-07	3.9e-08	0.77225	1.70793	UKv4_A_24_P935682	AGTCAGTAATCAGCATTCAATCAATATGAGCTCTAACATGATGCTTGACAGTTATGCAAC	AY358248
DNASE1L3	deoxyribonuclease 1 like 3(DNASE1L3)	2.77e-07	3.91e-08	0.969248	1.95782	UKv4_A_23_P257993	AGCGACCACTTTCCAGTTGAATTTAAACTACAGTCTTCAAGGGCCTTCACCAACAGCAAA	NM_004944
PWAR6	Prader Willi/Angelman region RNA 6(PWAR6)	2.79e-07	3.94e-08	0.866132	1.82277	UKv4_A_32_P516804	GCATGTAACTCAATGTAGTATTAATTATAATTGTAAAATAGTAAATAACATTTTTGTCAA	BC043194
GOLGA8F	golgin A8 family member F(GOLGA8F)	2.81e-07	3.96e-08	0.539078	1.45304	UKv4_A_32_P59116	ACTGAAGAACACCATCAAATCTTTGAAACAACAGAATAAACAAGTGGAACATCAGCTGGA	NM_001012452
svil	supervillin(SVIL)	2.89e-07	4.08e-08	0.445492	1.36178	UKv4_A_23_P35349	GTTTTCAGAACCTGACATTGTTAAAGATACTGCTTGTCCCGGAGTTGTGTATTTTGTAAA	NM_021738
PLA2G4A	phospholipase A2 group IVA(PLA2G4A)	2.92e-07	4.14e-08	0.609791	1.52604	UKv4_A_23_P11685	GAAATGGCAGCAGTTTCTGATGCTGAGGCAGTTTGCAATCCCATGACAACTGGATTTAAA	NM_024420
LOC100505915	uncharacterized LOC100505915(LOC100505915)	2.93e-07	4.14e-08	0.508127	1.4222	UKv4_A_24_P350708	CTTCTGCAGCAAGATAACATGCTACTAGGCCTCAATTCATTGCTAAATATTTTTTAACAA	BC017937
ANXA1	annexin A1(ANXA1)	2.94e-07	4.17e-08	0.655244	1.57488	UKv4_A_23_P94501	GGCTCTTTGTGGAGGAAACTAAACATTCCCTTGATGGTCTCAAGCTATGATCAGAAGACT	NM_000700
ARSF	arylsulfatase F(ARSF)	2.94e-07	4.17e-08	0.625526	1.54277	UKv4_A_23_P304304	TGTCACCTCATTATGCAGATGTTTCGGAGAACAGGTTACCTACCACAACCCCCCTCTGCT	NM_004042
KCNAB1	potassium voltage-gated channel subfamily A member regulatory beta subunit 1(KCNAB1)	2.95e-07	4.19e-08	0.681951	1.60431	UKv4_A_24_P182929	TGGCTACTTACCCTCATTAATATCCCACTTGAGAAAAATTGTGAGACTATACTGTGTCAA	NM_172159
ERICH3	glutamate rich 3(ERICH3)	2.96e-07	4.19e-08	0.966817	1.95452	UKv4_A_24_P522998	GCTACAGAGCACTTTGAATACATCACACCTTATAGGAAAGATAGTAAATGTATTAATCCC	NM_001002912
SASH1	SAM and SH3 domain containing 1(SASH1)	2.96e-07	4.2e-08	0.58647	1.50157	UKv4_A_24_P658584	TCAGTTGCATTTGGTACAGAATTTTGAGTAATGGTGAAAATTGTTGTCTTTGGAAAGCAC	NM_015278
kbtbd3	kelch repeat and BTB domain containing 3(KBTBD3)	2.97e-07	4.21e-08	0.460763	1.37627	UKv4_A_23_P127553	TTGTTACTGCGGGTATGAGTTGTTGAATTCCTATCATTTGTGATGATTGGTTAACTTCTT	NM_198439
NR4A3	nuclear receptor subfamily 4 group A member 3(NR4A3)	2.98e-07	4.24e-08	0.836066	1.78518	UKv4_A_23_P306867	TTCCTGCTTTCAAATGAATGATCAGGGTCTCTATTTATGGCTACTAGTAATAAGAGTTGA	NM_173199
C9orf131	chromosome 9 open reading frame 131(C9orf131)	3e-07	4.26e-08	0.397472	1.3172	UKv4_A_24_P204976	AAAGATGACCTACTTATGTGTAACATTTGGCCCAGACAGTGCTTTTTAACTGTGACCAAC	AK090398
GRK3	G protein-coupled receptor kinase 3(GRK3)	3.02e-07	4.29e-08	0.48539	1.39996	UKv4_A_23_P251686	GTCAAAATGGGTTAACTGTGTATATTGACTTTCATGTCGTCATGCATCTGTCATGAATGA	NM_005160
CNTN3	contactin 3(CNTN3)	3.07e-07	4.37e-08	0.828714	1.7761	UKv4_A_23_P250173	ATGTTTGGTTTGGTATGCTGCTAACTAGTTGTAAGACTTTACAAATCACTTTGCCATCTG	NM_020872
CHST9	carbohydrate sulfotransferase 9(CHST9)	3.08e-07	4.39e-08	0.908315	1.87685	UKv4_A_32_P111639	CCAAGTGCAGTTGTCTTGATTTAATGTAGATTTTTACCAAATAGTATGACACCAATTGGC	NM_031422
ARHGEF37	Rho guanine nucleotide exchange factor 37(ARHGEF37)	3.09e-07	4.4e-08	0.385093	1.30594	UKv4_A_32_P222695	AGAAGATGAGAATGGCCTGTATTTTCTCCAGGGGAATCTGTGTAATGTGCCTTTTCCCTC	NM_001001669
ZFP36L1	ZFP36 ring finger protein like 1(ZFP36L1)	3.11e-07	4.45e-08	0.592295	1.50764	UKv4_A_23_P99540	CACACATTAAGATGAATGTAATTATTATTCCTCTTGCTGGTCACTACCGTCGCTTTCTAT	NM_004926
ABCA8	ATP binding cassette subfamily A member 8(ABCA8)	3.13e-07	4.48e-08	1.06221	2.08813	UKv4_A_23_P118615	TGATGGTTTATAAGTTGCCAGTGGAAGATGTGCAACCTTTAGCCCAAGCTTTCTTCAAAT	NM_007168
BAIAP3	BAI1 associated protein 3(BAIAP3)	3.16e-07	4.52e-08	0.938184	1.91612	UKv4_A_23_P163492	GACGCATTTTTGGTAATCACAGCTGGGGAGTGAAAAGGGTGCCACTGGCACCACTGGGTG	NM_003933
ADCY2	adenylate cyclase 2(ADCY2)	3.19e-07	4.56e-08	1.05298	2.07481	UKv4_A_23_P33539	TTTCCCAGAGCAACGTGGCATCCTGAAGAGTCACCTTCATTTTGGCAAGAAGACTGTATT	NM_020546
ANKRD35	ankyrin repeat domain 35(ANKRD35)	3.27e-07	4.69e-08	0.671947	1.59322	UKv4_A_23_P325690	GACCTGAGAACCTGGACCCTGGAATCAGCATGGATGAGACCAGAGGAGGTATGGATGGAA	NM_144698
c8orf4	chromosome 8 open reading frame 4(C8orf4)	3.27e-07	4.7e-08	0.557451	1.47167	UKv4_A_23_P253345	TATTGTAAACTTTGTGGCTTTTGGTCTGTGATGCTTGGTCTCAAAGGAAAAAATAAGATG	NM_020130
HEPH	hephaestin(HEPH)	3.3e-07	4.74e-08	0.613317	1.52977	UKv4_A_23_P22526	AAAGGCTAAGAATATAGGCTTGATGGGAAATTGAAGGTAGGCTGAGTATTGGGAATCCAA	NM_014799
CAP2	CAP, adenylate cyclase-associated protein, 2 (yeast)(CAP2)	3.3e-07	4.74e-08	0.453564	1.36942	UKv4_A_23_P421664	GGGGAGAGTGCCAACAATTTCCATTAATAAGACAGAAGGTTGCCACATATACCTCAGTGA	NM_006366
GNG8	G protein subunit gamma 8(GNG8)	3.32e-07	4.77e-08	0.618347	1.53512	UKv4_A_32_P775170	ACTGGGTGTTACTATGAAATACTATAAAACAGTGTGTACTTGACAGGTTGTATTGGGTAA	AK055324
FAM135A	family with sequence similarity 135 member A(FAM135A)	3.32e-07	4.77e-08	0.400209	1.3197	UKv4_A_24_P306063	CTGTTGCTTAAACATATTTCATGCCTATTAAAATATATTTTCTACTGGTGATTTCAACAT	NM_020819
PIWIL4	piwi like RNA-mediated gene silencing 4(PIWIL4)	3.34e-07	4.8e-08	0.411157	1.32975	UKv4_A_23_P427760	TCTGCCATAAGCTCAAGGCTGTGACTGGGGAAAAAGATTGAGCTTAGTTTTCATGTCTAG	NM_152431
NRG2	neuregulin 2(NRG2)	3.35e-07	4.83e-08	0.397701	1.31741	UKv4_A_23_P349857	GGACAGAGATGTTTGGAGAAACTGCCTTTGCGATTGTACATGCCAGATCCTAAGCAAAGT	NM_004883
FAM214A	family with sequence similarity 214 member A(FAM214A)	3.36e-07	4.83e-08	0.416605	1.33478	UKv4_A_24_P357576	TGCTGCATATGAACTCAAATCTTACACTGAATCACCAACAAACCCTCAGTTTTCACCAAG	NM_019600
HSPA12A	heat shock protein family A (Hsp70) member 12A(HSPA12A)	3.44e-07	4.96e-08	0.527668	1.4416	UKv4_A_23_P161292	ATGAATTGTTTTCAGCGCTCACTCGGAAGGCTTGACTCCAAGTAGCACACAGTTCAACTT	AK023936
DRAXIN	dorsal inhibitory axon guidance protein(DRAXIN)	3.47e-07	5.01e-08	0.429707	1.34696	UKv4_A_24_P109417	GACTGGGGACTGAGCCCAGGAGGTTTGCACAAGCCGGGCGATTTGTTTGTAACTAGCAGT	NM_198545
CHL1	cell adhesion molecule L1 like(CHL1)	3.56e-07	5.14e-08	1.10495	2.15091	UKv4_A_23_P212241	CAAACTCTCTCAACTCTAAAGTGCTAATAATAATCTCAGTTACCTTATCTTTGTCACAGG	NM_006614
GOLGA6L5P	golgin A6 family-like 5, pseudogene(GOLGA6L5P)	3.58e-07	5.18e-08	0.521659	1.43561	UKv4_A_23_P358195	GCTACGTGAACAGGAGGAGAGGCAACGTGAACAGGAGGATAGGCTACATGAACAGGAGGA	NR_003246
ZNF300P1	zinc finger protein 300 pseudogene 1(ZNF300P1)	3.74e-07	5.43e-08	0.749478	1.68118	UKv4_A_24_P300302	AAGCCTTAATAGATAGTGCAACAACCAATGGATTTGATGATTTTGGGGACTACATCTTTG	AK096536
RAMP3	receptor activity modifying protein 3(RAMP3)	3.76e-07	5.46e-08	0.631091	1.54874	UKv4_Hs25691.3	GGGAAGGCTTTCGCAGACATGATGGGCAAGGTGGACGTCTGGAAGTGGTGCAACCTGTCC	NM_005856
ADRB2	adrenoceptor beta 2(ADRB2)	3.77e-07	5.47e-08	1.08701	2.12433	UKv4_A_23_P145024	CTCTTATTTGCTCACACGGGGTATTTTAGGCAGGGATTTGAGGAGCAGCTTCAGTTGTTT	NM_000024
LUZP2	leucine zipper protein 2(LUZP2)	3.8e-07	5.52e-08	1.00118	2.00164	UKv4_A_24_P649282	CAATGAAGAAAACACGTACTGTTTACTTAGGAGACATTTTCTTAGTCGTGTGTATAGTCC	NM_001009909
CRHBP	corticotropin releasing hormone binding protein(CRHBP)	3.83e-07	5.56e-08	0.71058	1.63646	UKv4_A_23_P30567	CGTACGAGCTGGAAAACCCAAATGGAAACAGTATCGGGGAATTCTGTTTGTCTGGTCTTT	NM_001882
MAST4	microtubule associated serine/threonine kinase family member 4(MAST4)	3.88e-07	5.65e-08	0.512365	1.42639	UKv4_A_24_P340474	AAGTGGAGAATTGGCATTTATTAAACAACTAGTTCGAAAGATCCTAATTGTTATTGCCCG	AK057601
KLHL1	kelch like family member 1(KLHL1)	3.89e-07	5.66e-08	1.23256	2.34984	UKv4_A_23_P2825	ACTAGGCTTACCATTTGGCTTTGCTTTTTTAACACACTGAGCCAAAGATGCAGTGTAATT	NM_020866
AGTR2	angiotensin II receptor type 2(AGTR2)	3.9e-07	5.67e-08	0.76928	1.70442	UKv4_A_23_P62309	CTTTAACTTGTAATAAACCCTTAACTGGCATAGGAAATGGTATCCAGAATGGAATTTTGC	NM_000686
HIVEP3	human immunodeficiency virus type I enhancer binding protein 3(HIVEP3)	3.93e-07	5.72e-08	0.384195	1.30513	UKv4_A_24_P876734	TGTAGACAAATAAAAAGAAGAAAAAGCTACTTCCAAATCCTACTTACCCCAAAGACAAGA	BC062792
SLITRK1	SLIT and NTRK like family member 1(SLITRK1)	3.97e-07	5.79e-08	0.743683	1.67445	UKv4_A_32_P136351	AAAGCAAACAAAACCACACATATTGATGGAGTCTGCATTCCACCACATATCCACCCTTGA	NM_052910
AOAH	acyloxyacyl hydrolase(AOAH)	4.01e-07	5.85e-08	0.600602	1.51635	UKv4_A_23_P145718	TTTACAAACTTCAATCTTTTCTACATGGATTTTGCCTTCCATGAAATCATACAGGAGTGG	NM_001637
NAALAD2	N-acetylated alpha-linked acidic dipeptidase 2(NAALAD2)	4.01e-07	5.85e-08	0.567975	1.48244	UKv4_A_24_P25520	TCGCTCTGTTCGCTACAAATGAAATTCTCAAATACAAAGCTATGTCCTAAGATAATTCTG	BC038840
ILDR1	immunoglobulin like domain containing receptor 1(ILDR1)	4.03e-07	5.88e-08	0.543115	1.45712	UKv4_A_23_P109907	CACCTGTAATCACAGCACTTTGGGAGGCTAAGAATCACTTGAGACTAGGAGTTCAAGATC	NM_175924
CPNE8	copine 8(CPNE8)	4.06e-07	5.94e-08	0.836656	1.78591	UKv4_A_23_P87556	GTAGGTGTTGGACCAGCAGAATTTGATGCAATGGTCGAATTGGATGGAGATGATGTAAGA	NM_153634
gpr17	G protein-coupled receptor 17(GPR17)	4.06e-07	5.94e-08	0.440918	1.35747	UKv4_A_23_P16963	GTGCCTCTGCCAGACACACACTGCCTGAGTTGAAGAGACACAGGCCACACATTTCAGGCT	NM_005291
HLA-G	major histocompatibility complex, class I, G(HLA-G)	4.12e-07	6.03e-08	0.514471	1.42847	UKv4_A_24_P311926	TTCCTGTTCCAGAAAAGGGGCTGGGATGTCTCCGTCTCTGTCTCAAATTTGTGGTCCACT	NM_002127
CACNA2D2	calcium voltage-gated channel auxiliary subunit alpha2delta 2(CACNA2D2)	4.12e-07	6.04e-08	0.45746	1.37312	UKv4_A_23_P346900	AAACAGACAAAACAATCCCCATCAGGTAGCTGTCTAACCCCCAGCTGGGTCTAATCCTTC	NM_006030
KCNAB1	potassium voltage-gated channel subfamily A member regulatory beta subunit 1(KCNAB1)	4.17e-07	6.11e-08	0.700821	1.62543	UKv4_Hs172471.6	TAAAACCTGCTTTATACTTTCAACTGCTTGTAGGCACAACTTCTGCAAGTTTAAATATTT	NM_172159
UCP3	uncoupling protein 3(UCP3)	4.22e-07	6.19e-08	0.390135	1.31052	UKv4_A_23_P203601	ACCTAAAGTAGCAGGACTCGGAATTCTCGGGAAATTATTATGACTCAATAAAAGAATTCA	NM_003356
GRIK2	glutamate ionotropic receptor kainate type subunit 2(GRIK2)	4.28e-07	6.28e-08	0.572376	1.48697	UKv4_A_23_P250136	CTTCTTCTGAGTGAATGTTAACATGCGCATTTTGTGGCTGATTTCAAATGCAGTCCAGTG	NM_175768
KCNK10	potassium two pore domain channel subfamily K member 10(KCNK10)	4.3e-07	6.31e-08	0.724207	1.65199	UKv4_A_23_P65629	TTTTGATACCAACCATTCAGTGCATCATACCTAGTCTTTCTATGCTCCAAATGAATGTCT	NM_021161
SLC26A10	solute carrier family 26 member 10(SLC26A10)	4.32e-07	6.35e-08	0.5312	1.44513	UKv4_A_23_P203807	AAGTGAGGCAGGGGAGCTCACTGACCCAAAGATTTGCACCGTGTGGGTCTGACCTCATCA	AK122981
RTN1	reticulon 1(RTN1)	4.34e-07	6.37e-08	0.405632	1.32467	UKv4_A_23_P140290	TACCTGTAGTGTATGTTAAGCACCAGGCACAGATTGACCAATATCTGGGACTTGTGAGGA	NM_206857
TPPP	tubulin polymerization promoting protein(TPPP)	4.37e-07	6.43e-08	0.513363	1.42737	UKv4_A_23_P58671	GCTTCTACTAACCACGGTTCAACAGAAAATAAATGTGTATTTGTGAATAACAAACTGCAC	NM_007030
ZEB2	zinc finger E-box binding homeobox 2(ZEB2)	4.4e-07	6.48e-08	0.54776	1.46181	UKv4_A_24_P367454	GATCCTAGAGGAGAAACAATCAGAAGAGCAGAAATGGTTATCCCTGTTTAAAATAAGCCC	AK124806
CYB561	cytochrome b561(CYB561)	4.46e-07	6.57e-08	0.736076	1.66564	UKv4_A_24_P39843	AAACTCCGCCTTAGACAAACTACCAAAGTACAATCGTGTCTCTCTCTAGCCGGAATGCTA	NM_001017916
LINC00506	long intergenic non-protein coding RNA 506(LINC00506)	4.5e-07	6.63e-08	0.412244	1.33075	UKv4_A_32_P535371	AAAGCGCGAGTTGAACCTGAGCTTGACATTCATTCCGTCTCGTACAAAAGCCATGCCTGC	BC030609
NEAT1	nuclear paraspeckle assembly transcript 1 (non-protein coding)(NEAT1)	4.51e-07	6.65e-08	0.638348	1.55655	UKv4_A_24_P566916	GCCTATCTAGTATCTTCAAATTGTAGTCTTTGTAACAACCAAATAACCTTTTGTGGTCAC	NR_002802
PNISR	PNN interacting serine and arginine rich protein(PNISR)	4.52e-07	6.66e-08	0.426868	1.34431	UKv4_A_23_P122615	GGATAGTAAGAAAAGTACTACCAAAGATAGTAAAAAACATTCAGGCTCTGATTCTAGTGG	NM_032870
NHLRC3	NHL repeat containing 3(NHLRC3)	4.53e-07	6.68e-08	0.385112	1.30596	UKv4_A_23_P418934	GAACAACATTTTGTGTTGCAGTTGACTCCCTCAATGGATTGGTTTACATAGGTCAAAGAG	NM_001017370
NEDD4	neural precursor cell expressed, developmentally down-regulated 4, E3 ubiquitin protein ligase(NEDD4)	4.63e-07	6.84e-08	0.418718	1.33674	UKv4_A_23_P331379	CTTATCCCAGATAGAAAAGTGTCTCAAATGCATTCTACTGCGGGACAGTCAGTAGGATCA	NM_006154
SRGAP3	SLIT-ROBO Rho GTPase activating protein 3(SRGAP3)	4.68e-07	6.91e-08	0.448615	1.36473	UKv4_A_24_P153869	GGGAGGTGGATAAGAAACATCAATGGACTCTGTATCAAACAGACATCCTTCCTAATCCTG	BC039300
ATF3	activating transcription factor 3(ATF3)	4.73e-07	7e-08	0.634941	1.55287	UKv4_A_23_P34915	GATGTCAATAGCATTGTTTTTGTCATGTAGCTGTTTTAAGAAATCTGGCCCAGGGTGTTT	NM_004024
SPOCK1	SPARC/osteonectin, cwcv and kazal like domains proteoglycan 1(SPOCK1)	4.77e-07	7.06e-08	0.57389	1.48853	UKv4_A_24_P354689	CTTTTTCTCAAAGTCACTGATGTTTGTTCCTGTTAAATGTATAGCATTGTAATGAGAGCC	NM_004598
WDR78	WD repeat domain 78(WDR78)	4.77e-07	7.06e-08	0.568594	1.48308	UKv4_A_24_P409013	CTCCAAATATTCATTGCTAACAGGCCATTCTATGCAGTTTGTTTTAACAAATCCTGGGTT	NM_024763
CMAHP	cytidine monophospho-N-acetylneuraminic acid hydroxylase, pseudogene(CMAHP)	4.8e-07	7.1e-08	0.599622	1.51532	UKv4_A_32_P176819	GATTATATATGCTAGGTCTGATTCTGAAGATACAAGAATTCAATGGTGGAATTTGTCTCC	NR_002174
TAOK1	TAO kinase 1(TAOK1)	4.88e-07	7.24e-08	0.517821	1.43179	UKv4_A_24_P937445	TAGTCTCTGAGAAATGATCCTATACTAAGAAAAATGAGCTATTTATATTCTAAACAATGT	AK024376
P4HA2	prolyl 4-hydroxylase subunit alpha 2(P4HA2)	4.97e-07	7.37e-08	0.396291	1.31612	UKv4_A_23_P30363	TTTATGGCATTTCTATCTATTGTGGCTTTACCAAAAAATAAAATGTCCCTACCAGAAGCC	NM_001017973
ZFR2	zinc finger RNA binding protein 2(ZFR2)	4.99e-07	7.4e-08	0.833689	1.78224	UKv4_A_23_P332713	GTGATCTCCAGCCAGTGGCTCAGTTTTGTTTCTCTGTGTTTGAAGGACAGCCTGCATGTG	NM_015174
FUCA1	fucosidase, alpha-L- 1, tissue(FUCA1)	5.03e-07	7.47e-08	0.57459	1.48925	UKv4_A_23_P11543	TTCTCTGATAACCTACTTGCTTACTCAATGCCTTTAAGCCAAGTCACCCTGTTGCCTATG	NM_000147
GRAMD3	GRAM domain containing 3(GRAMD3)	5.07e-07	7.54e-08	0.485201	1.39978	UKv4_A_23_P22350	CTCCTGTTATGTTCTGGTTGAAATCACCTGTGTGTCTTAATTTCTCAATTCCTTTTTGGC	NM_023927
DNAJB4	DnaJ heat shock protein family (Hsp40) member B4(DNAJB4)	5.17e-07	7.7e-08	0.406357	1.32533	UKv4_A_24_P393958	TTCTTTTGAGGGTTCATTAAATTGCATGAATAGAGACGGGTCAAATAAATAGGCAAAAGG	NM_007034
B4GAT1	beta-1,4-glucuronyltransferase 1(B4GAT1)	5.23e-07	7.8e-08	0.386206	1.30695	UKv4_A_23_P86900	AATCAGATGAAGGCATAAAATTTAGTTCTTAGCTCTTGAACAGAAGCCTAAAATTCCTGG	NM_006876
NBEA	neurobeachin(NBEA)	5.26e-07	7.84e-08	0.402798	1.32207	UKv4_A_23_P65278	TAGCTTAGAATTGGGAGGATACTTAACATCTGGAAGACAAGTTCATTTCATCTTGAGATC	NM_015678
PAG1	phosphoprotein membrane anchor with glycosphingolipid microdomains 1(PAG1)	5.29e-07	7.89e-08	0.612495	1.5289	UKv4_A_23_P347070	TCTCTCACATGATGGGGTTCTTTAGTACATGGTAACAGCCATGTCATCTTACACACCTAG	NM_018440
SEPT7P2	septin 7 pseudogene 2(SEPT7P2)	5.31e-07	7.93e-08	0.478293	1.39309	UKv4_A_24_P925635	CGTGTAATCAGTTTCATCTTTTAAGACAGGAAATGAAATAAAGTATTTACAGATGAATGT	AK056032
pcdh20	protocadherin 20(PCDH20)	5.34e-07	7.98e-08	0.929996	1.90527	UKv4_A_23_P204885	ATCATATTAAAAGTGAATTCTTCTAGAGGCTTGTGTACACTACTGGTTGTTTTAGTTGGG	NM_022843
RAPGEF4	Rap guanine nucleotide exchange factor 4(RAPGEF4)	5.37e-07	8.04e-08	0.688068	1.61112	UKv4_A_23_P17197	AAGACGTTCATTGACAATCTAGTAAACTTTGAAAAAATGCGCATGATTGCAAATACGGCC	NM_007023
CLASP2	cytoplasmic linker associated protein 2(CLASP2)	5.37e-07	8.02e-08	0.417153	1.33529	UKv4_A_24_P127748	ATGTACCCAGACTTATACCTTTAATAACAAGCAATTGCACATCAAAATCAGTTCCCGTGA	NM_015097
MYO19	myosin XIX(MYO19)	5.37e-07	8.04e-08	0.380013	1.30135	UKv4_A_23_P320250	AAATTGGCGCTGGAATTTGGGCTGGGAAAAATCTTGTGGTTATTTCCTTTAAAAAGGAAC	NM_025109
ABCC3	ATP binding cassette subfamily C member 3(ABCC3)	5.45e-07	8.16e-08	0.762727	1.69669	UKv4_A_23_P207507	GTAACTGTGCTGAATGCTTTAGATGAGGAAATGATCCCCAAGTGGTGAATGACACGCCTA	NM_003786
DLX1	distal-less homeobox 1(DLX1)	5.48e-07	8.21e-08	0.595537	1.51103	UKv4_A_32_P142818	AATAAGACAAAATCAGCTTTACAACAATCCCTAGAGGCTCGACCACAGAATAATGCCAGT	NM_178120
DST	dystonin(DST)	5.5e-07	8.24e-08	0.454579	1.37038	UKv4_A_32_P119726	AAAGAGATGCCATTCCCTTTATACTAGTATGTCCTCTGTTTCTAAGGACACAGATGGAAA	AF165191
PXDN	peroxidasin(PXDN)	5.53e-07	8.28e-08	0.450449	1.36647	UKv4_A_23_P257144	GCCACATTTAGAAACAGGTTTGCTTTCAGCTGTCACTTGCACACATACTGCCTAGTTGTG	NM_012293
NR2F2	nuclear receptor subfamily 2 group F member 2(NR2F2)	5.63e-07	8.45e-08	0.604778	1.52075	UKv4_A_23_P88589	ACTGAACTGTTTGGTCGAGTCTTTGTGTGTTATATTCCAAGGAAAATTGAAAGTATTCAG	NM_021005
NRXN2	neurexin 2(NRXN2)	5.66e-07	8.5e-08	0.378924	1.30037	UKv4_A_24_P261470	ACGCCATGTATAAGTACCGCAATCGTGATGAGGGCTCCTACCAGGTGGACCAGAGCCGAA	NM_138732
TRIM36	tripartite motif containing 36(TRIM36)	5.71e-07	8.58e-08	0.58378	1.49877	UKv4_A_24_P363134	GAACGCATCCAAGTGGGTTATTACACAAGCTTAGACTACATCATTGGAGATACTGGCATT	NM_018700
PAG1	phosphoprotein membrane anchor with glycosphingolipid microdomains 1(PAG1)	5.75e-07	8.64e-08	0.635475	1.55345	UKv4_A_32_P61684	GTAATGGTACCTGAGGAACTGAAATGGGTATTTGTTTTCGTATGTTTCTGCCAGTAGTAT	NM_018440
cnksr3	CNKSR family member 3(CNKSR3)	5.77e-07	8.69e-08	0.601634	1.51743	UKv4_A_23_P134085	ATATCTTGGAAAGCCTCATGGTCACTAATTTTCAACTAGCATCAGGTATTTTGAAAACGT	NM_173515
CYP4V2	cytochrome P450 family 4 subfamily V member 2(CYP4V2)	5.83e-07	8.78e-08	0.508153	1.42223	UKv4_A_24_P945228	CTTTAGTTAATTCAACCTTATAGATCATACTTATGAAGGTGATAACTGACACGTGTTCCC	NM_207352
ZFHX3	zinc finger homeobox 3(ZFHX3)	5.83e-07	8.78e-08	0.424928	1.34251	UKv4_A_23_P118266	ACAGTGGTCTGACCAGTGTAGGAACGGACACCTTCAGATTGTAAGCTTTGAAGATGAACA	NM_006885
KLF5	Kruppel like factor 5(KLF5)	5.84e-07	8.8e-08	0.459524	1.37509	UKv4_A_24_P210406	GCGATTACCCTGGTTGCACAAAAGTTTATACCAAGTCTTCTCATTTAAAAGCTCACCTGA	NM_001730
FAM71D	family with sequence similarity 71 member D(FAM71D)	5.85e-07	8.82e-08	0.489736	1.40419	UKv4_A_32_P230523	CTGATTTTCAGAGCACAGCTCTCAAGGCTGAAGAATCCAGGAGCTTGAGAACTGAATCAA	NM_173526
C9orf47	chromosome 9 open reading frame 47(C9orf47)	5.87e-07	8.85e-08	0.527754	1.44168	UKv4_A_24_P316601	GCTTTGAGGTAGGCTGGATGAACCCAGCTTAGTGAAGATGACATGAAAACCCTTAGCTAA	NM_001001938
SWAP70	SWAP switching B-cell complex 70kDa subunit(SWAP70)	5.98e-07	9.03e-08	0.401568	1.32094	UKv4_A_24_P359165	TGGATAATTGAAGCCAGTGGTTTTTTAACCAATGTTATGTATCAGAATCACCTCACAAAG	BC000134
MMP16	matrix metallopeptidase 16(MMP16)	6.01e-07	9.09e-08	0.519122	1.43308	UKv4_A_23_P123448	CTCACCAAGCTACTATCTCTTTTAACTCCTTATAATGTTGCGTCATTAAAGGTCAAGGGG	AL136588
CADPS	calcium dependent secretion activator(CADPS)	6.03e-07	9.11e-08	0.478378	1.39318	UKv4_A_23_P69326	GGAGAATACATAGTCTAACCACTAGGCGTGTCCCTGTTATCAGCAAAGATCAATGATGCT	NM_183394
MALAT1	metastasis associated lung adenocarcinoma transcript 1 (non-protein coding)(MALAT1)	6.05e-07	9.15e-08	0.43922	1.35587	UKv4_A_24_P873659	AAGCAAGCTGTTTTTATAGCAGCTCTTAATAATAAAGCCCAAATCTCAAGCGGTGCTTGA	NR_002819
LAMB1	laminin subunit beta 1(LAMB1)	6.06e-07	9.17e-08	0.413186	1.33162	UKv4_A_23_P94030	AGACTGGAAGGAGAAGTCCGTTCACTCCTAAAGGATATAAGCCAGAAAGTTGCTGTGTAT	NM_002291
LOC100505915	uncharacterized LOC100505915(LOC100505915)	6.11e-07	9.24e-08	0.468859	1.38401	UKv4_A_24_P772276	AAAGTCAGCCTCGCATTTGGAACCCATTTCCCTGAGTTCATTGCTGAATTCCAGAAGGAA	BC017937
PLCL1	phospholipase C like 1(PLCL1)	6.13e-07	9.29e-08	0.405314	1.32438	UKv4_A_24_P294199	TATAAGTTCACAAAATGGTGCCCTATATGGGGTATTGGACATAGATATTTTCACAATGTC	NM_006226
FMO3	flavin containing monooxygenase 3(FMO3)	6.15e-07	9.31e-08	0.716593	1.6433	UKv4_A_23_P155601	AAGGAGTATTTCCTCCTCTACTTGAGAAGTCAACCATAGCAGTGATTGGCTTTGTCCAGT	NM_001002294
PLAGL1	PLAG1 like zinc finger 1(PLAGL1)	6.22e-07	9.44e-08	0.497427	1.41169	UKv4_A_24_P312041	ATGCTGGTAAAGTAAACCTGCCCAAGGAGCTGCCTGCAGATGCTGTGAACCTAACAATAC	NM_006718
PLCH2	phospholipase C eta 2(PLCH2)	6.26e-07	9.51e-08	0.549168	1.46324	UKv4_A_24_P62469	GCCCCTGCTCCCGGGGAGGAAAGGCTAAAGCTGCTGGCCCGGGGCCCACAGGAGGGGCTT	NM_014638
WFDC10B	WAP four-disulfide core domain 10B(WFDC10B)	6.3e-07	9.58e-08	0.500782	1.41498	UKv4_A_24_P7790	GCGACCCAGCATAGATCTATGCATCCACCACTGTTCATATTTCCAAAAGTGTGAAACAAA	NM_172006
TMX4	thioredoxin related transmembrane protein 4(TMX4)	6.34e-07	9.63e-08	0.387334	1.30797	UKv4_A_23_P166100	GTAGTCTTGTGAAGAAAAGTTGAATACTGTTTTGTTTTCATCTCAAGGGGTTCCCTGGGT	NM_021156
NDUFA10	NADH:ubiquinone oxidoreductase subunit A10(NDUFA10)	6.36e-07	9.67e-08	0.401066	1.32048	UKv4_A_24_P396889	CGGCTACTTTCTGGGAAGAAGCATAGTCCGTGCTCACACTGGATATAAATCTGCAAGATT	AK025576
ANKRD12	ankyrin repeat domain 12(ANKRD12)	6.47e-07	9.86e-08	0.404494	1.32362	UKv4_A_24_P25252	AATAAGATTAACTGAAGATGACGATCCTCAAATTCACCATCCACGGAAAAGGAAAGTGTC	NM_015208
NRXN3	neurexin 3(NRXN3)	6.48e-07	9.87e-08	0.733523	1.66269	UKv4_A_23_P251841	AGGCCTAGAAACTTCCTTCTCCGGAGGACCTTTTACTAAAAGGTAGAAGACTTCATGGCT	NM_004796
RGS7	regulator of G-protein signaling 7(RGS7)	6.66e-07	1.02e-07	0.586846	1.50196	UKv4_A_23_P51587	CTGGACGATACACATTTGAAGATGCTCAGGAGCACATTTACAAACTGATGAAAAGTGATT	NM_002924
RALGPS1	Ral GEF with PH domain and SH3 binding motif 1(RALGPS1)	6.71e-07	1.03e-07	0.432193	1.34928	UKv4_A_23_P390148	ATAAATTTCGTGCCAAAATGCATGGTTTTCCACTTAGCATTCAAAATGTTGCATAGAGAG	NM_014636
APC	APC, WNT signaling pathway regulator(APC)	6.72e-07	1.03e-07	0.414986	1.33329	UKv4_A_23_P70213	AACAATTGAAGAAGACTGTTGCCACTTAACCATTCCATGCGTTGGCACTTATCTATTCCT	NM_000038
DENND1B	DENN domain containing 1B(DENND1B)	6.82e-07	1.04e-07	0.393521	1.3136	UKv4_A_23_P201605	TGCTTTGTTTGGATCCTACAGAGATGCACTGAGATACAAACCTGGTGAGCCCATCACTTT	NM_144977
ADTRP	androgen dependent TFPI regulating protein(ADTRP)	7.03e-07	1.08e-07	0.664153	1.58464	UKv4_A_23_P156826	AGACAATGGGAAAGTAAGTTATAAAAAATACTGGGAAATCTGTTTCTCTTCTGAGCAAGC	NM_032744
SMCO3	single-pass membrane protein with coiled-coil domains 3(SMCO3)	7.17e-07	1.1e-07	0.553713	1.46786	UKv4_A_24_P66969	TCAAAAGTTATGAGAAGCATCTGGTGGAGTTCAAATCAGCCTCAGAAAAATATAATCATG	NM_001013698
CACNA1G	calcium voltage-gated channel subunit alpha1 G(CACNA1G)	7.26e-07	1.12e-07	0.806891	1.74944	UKv4_A_23_P107247	GCTCTGGGTACCTGCAAGCAGAACTTCCAAAGAGAGTTAAAAGCAGCAGCCCCGGCAACT	NM_018896
CDYL2	chromodomain Y-like 2(CDYL2)	7.29e-07	1.12e-07	0.583766	1.49876	UKv4_A_32_P217261	TGTAACGTGTATGAACACATTTCTGGGTGCCTTAGAAGTTGTATTTTTCATGTGTGCTAA	AK023660
NRG1	neuregulin 1(NRG1)	7.29e-07	1.12e-07	0.479573	1.39433	UKv4_A_23_P136493	ACCATCGTGGAATCAAACGCTACATCTACATCCACCACTGGGACAAGCCATCTTGTAAAA	NM_013962
LOC283701	uncharacterized LOC283701(LOC283701)	7.35e-07	1.13e-07	0.459606	1.37517	UKv4_A_24_P222176	CAGCTTTTACAAAATACACTTACACACCATCTGATTTAATGACACCAACAACTGTACAAG	AK090401
BIRC3	baculoviral IAP repeat containing 3(BIRC3)	7.36e-07	1.13e-07	0.950295	1.93227	UKv4_A_23_P98350	TCCTATACATCGAAGGTGTGCATATATGTTGAATGACATTTTAGGGACATGGTGTTTTTA	NM_182962
GRAMD1B	GRAM domain containing 1B(GRAMD1B)	7.38e-07	1.14e-07	0.593838	1.50926	UKv4_A_24_P342055	AGGTGAAGAACAGCTATAGGATCTAAAGTTCCATTACAGCTTACTGTGAAAGAATTGACA	BC075859
BSPRY	B-box and SPRY domain containing(BSPRY)	7.46e-07	1.15e-07	0.941272	1.92022	UKv4_A_23_P71946	AGCTTTAGGAGGGATGGGGATCTGTTTCAGATCTAGGCATAACCTGTAAATCACAGGTGT	NM_017688
PCBP1-AS1	PCBP1 antisense RNA 1(PCBP1-AS1)	7.46e-07	1.15e-07	0.384772	1.30565	UKv4_A_24_P450194	ATAAGGTTGGTGCTCTGTACCGAATTGAATAGTATCCCCCAAAATTCATGTTGTCCCAGA	AK098230
GPR20	G protein-coupled receptor 20(GPR20)	7.53e-07	1.16e-07	0.671834	1.5931	UKv4_A_24_P589028	ACGTGAAATGGTGTGTGTATTTATATCCGACGTAAACAATCTCCTTCACGAGATGTCCTC	AK026750
PLA2R1	phospholipase A2 receptor 1(PLA2R1)	7.64e-07	1.18e-07	0.451533	1.36749	UKv4_A_23_P142830	CACAGATAATGGTCTTAATTTTGACTGGTCTGATGGCACCAAATCTTCTTTCACTTTTTG	NM_007366
SOX2	SRY-box 2(SOX2)	7.73e-07	1.2e-07	0.83852	1.78821	UKv4_A_23_P401055	TGGCCATGCAGGTTGACACCGTTGGTAATTTATAATAGCTTTTGTTCGATCCCAACTTTC	NM_003106
IGFBP5	insulin like growth factor binding protein 5(IGFBP5)	7.88e-07	1.22e-07	0.671232	1.59243	UKv4_A_23_P383009	CCACAGTACATATTACTGTAGTTCTCTATAGTTTTACATACATTCATACCATAACTCTGT	NM_000599
ANKS1B	ankyrin repeat and sterile alpha motif domain containing 1B(ANKS1B)	7.88e-07	1.22e-07	0.560844	1.47513	UKv4_A_23_P21842	AGCTGATAAAGCCTAAATAGAAAGGTTGATGTATTTAGCTTGAATCCTTCACTTTAGTGG	NM_152788
AFAP1L2	actin filament associated protein 1 like 2(AFAP1L2)	7.91e-07	1.23e-07	0.39374	1.31379	UKv4_A_24_P33770	TGCGGCCAAAAACTCTCTCTTACTGATGCAGAGAAAGTTCTCAGAGCCCAACACTTACAT	NM_032550
PHF14	PHD finger protein 14(PHF14)	7.93e-07	1.23e-07	0.404396	1.32353	UKv4_A_23_P134384	TCTTTGGCAAATGTTGATACACAGTGTTTGGACTTACTGAAGAGTTACTGAAGCCTGTGG	NM_014660
CDKN2D	cyclin dependent kinase inhibitor 2D(CDKN2D)	7.99e-07	1.24e-07	0.379961	1.30131	UKv4_A_23_P89941	GAGTTATTCATATTCTGTTGGAAGCTTGTTTTCCAGTCTCTTGTACAGCGTTTTAAAAGA	NM_001800
TMEM107	transmembrane protein 107(TMEM107)	8.06e-07	1.25e-07	0.445394	1.36169	UKv4_A_23_P118791	GTGTTATGCTGATTAGCAGATATCCACAAACATAGCTATGAAGTTCTGACTGGGATAACC	NM_183065
TRPC6	transient receptor potential cation channel subfamily C member 6(TRPC6)	8.1e-07	1.26e-07	0.660059	1.58015	UKv4_A_23_P127547	AAATCTCAGAATACAGAAGACCTAGCAGAACTTATTAGAGAACTTGGAGAGAAATTATCC	NM_004621
EPAS1	endothelial PAS domain protein 1(EPAS1)	8.13e-07	1.27e-07	0.564094	1.47846	UKv4_A_23_P210210	ACACTGAAAAATATTCCAAGCTTCATATTAACCCTACCTGTCAACGTAACGATTTCATGA	NM_001430
GOLM1	golgi membrane protein 1(GOLM1)	8.13e-07	1.27e-07	0.383065	1.30411	UKv4_A_23_P146512	GTTGGTTCTTAGTATTATTTATGGTAAATAGGCTCTTACCACTTGCAAATAACTGGCCAC	NM_016548
DYNC2H1	dynein cytoplasmic 2 heavy chain 1(DYNC2H1)	8.16e-07	1.27e-07	0.537238	1.45119	UKv4_A_24_P917015	TTTCAAACCATGGTTAAGTTCTGATACTAAACAGCCCTTTATTCTGGTAGGACCAGAAGG	NM_001080463
PIK3IP1	phosphoinositide-3-kinase interacting protein 1(PIK3IP1)	8.2e-07	1.28e-07	0.408192	1.32702	UKv4_A_24_P134488	TTTGCACAGGTAAGAGAGTAGTTAGCTAACCTATGGGAATTATACTGTGGGGCCTTGTGA	NM_052880
STK32A	serine/threonine kinase 32A(STK32A)	8.21e-07	1.28e-07	0.577898	1.49267	UKv4_A_23_P355394	TGCGTTATCACCTGCAACAGAACGTCCACTTCAAGGAAGAAACAGTGAAGCTCTTCATCT	NM_145001
HOXA7	homeobox A7(HOXA7)	8.33e-07	1.3e-07	0.843717	1.79467	UKv4_A_23_P70968	GAAAAGCGTCTTTAAGAGACTCACTGGTTTTACTTACAAAAATGGGAAAAATAAAAGAAA	NM_006896
FAM198B	family with sequence similarity 198 member B(FAM198B)	8.34e-07	1.3e-07	0.601459	1.51725	UKv4_A_23_P218928	CAGATGAGTTCATTTGCTTCTGTAGATGTGTTTTCAGAGCTAGGTACAGAGGAATGTTTG	NM_016613
GRIK2	glutamate ionotropic receptor kainate type subunit 2(GRIK2)	8.37e-07	1.31e-07	0.532847	1.44678	UKv4_Hs453711.1	AGAACTTGGAAGTGGACTGCGTTTATCAATACAGTCACAATGTTAAATGAACAAAATTCT	S75105
RBFOX1	RNA binding protein, fox-1 homolog 1(RBFOX1)	8.55e-07	1.34e-07	0.80952	1.75263	UKv4_A_23_P140858	TGACAAAACCATAAAAACCTTCCAATGTGGGGAGAAAGGAAGCTTTCCGAGGCCTGAGTA	NM_145892
CAB39L	calcium binding protein 39 like(CAB39L)	8.59e-07	1.35e-07	0.45446	1.37027	UKv4_A_23_P204879	CGGATGATGAGCAGTTCGCTGACGAGAAGAACTACTTGATTAAACAGATCCGAGACTTGA	NM_030925
COG2	component of oligomeric golgi complex 2(COG2)	8.59e-07	1.35e-07	0.397331	1.31707	UKv4_A_23_P402437	GTCACAGATTAGAAGAGCACCAAGCAGTGAGTTCTAGTTTTAACTGGCCACTTCCTGTGA	AL832190
ATG16L1	autophagy related 16 like 1(ATG16L1)	8.81e-07	1.39e-07	0.443909	1.36029	UKv4_A_23_P315378	CTGTGTTTCCACTTTATACTCTTTGTCCAAAACTCAGTTTCAAAATATTTGCAATGGGAC	AK000897
LOC105371920	uncharacterized LOC105371920(LOC105371920)	8.84e-07	1.39e-07	0.446251	1.3625	UKv4_A_32_P34926	CTGGCCAGAGAGTCAACTGCCAACCCTTCCCCAGTCGAGATCGGGGGTTCTTTGTGATAA	AL833696
CASD1	CAS1 domain containing 1(CASD1)	8.9e-07	1.4e-07	0.428046	1.34541	UKv4_A_23_P215604	TGAAACTAGGCTTTTTGCTGTTATTCATATGTTTTTTGGCATATTCTCAGGGTGCATTTG	NM_022900
CHRFAM7A	CHRNA7 (exons 5-10) and FAM7A (exons A-E) fusion(CHRFAM7A)	8.92e-07	1.4e-07	0.474002	1.38896	UKv4_Hs2540.1	CTGTACATCGGCTTCCGCGGCCTGGACGGCGTGCACTGTGTCCCGACCCCCGACTCTGGG	NM_148911
ATP13A4	ATPase 13A4(ATP13A4)	8.93e-07	1.41e-07	0.538935	1.4529	UKv4_A_24_P205327	CTCCGAGCATTGTCTGGTTTCGAAGATTTTCCAGAATATGGGGATCAGAAAACATTGCTT	AL512736
IGFBP7	insulin like growth factor binding protein 7(IGFBP7)	9.06e-07	1.43e-07	0.470881	1.38596	UKv4_A_23_P353035	ACCTCCAGAATATTATTAGTCTGCATGGTTAAAAGTAGTCATGGATAACTACATTACCTG	NM_001553
KLHL6	kelch like family member 6(KLHL6)	9.11e-07	1.44e-07	0.597083	1.51266	UKv4_A_23_P212655	TTCTGGTCTCAATGGCTTCGGGAAACACACATATACACATACACCATGCCCTTGAACTCA	NM_130446
RIMBP2	RIMS binding protein 2(RIMBP2)	9.21e-07	1.46e-07	0.413608	1.33201	UKv4_A_24_P162226	CAAAACCAGACTCAATTTAAATCTGCTCCAAATGAGTCCATACCCATCTTCATCATTGGC	NM_015347
TMSB4X	thymosin beta 4, X-linked(TMSB4X)	9.27e-07	1.47e-07	0.403063	1.32231	UKv4_A_24_P374516	CCGATATGGCTGAGATTGAGAAATTCGATAAGTCGAAACTGAAGAAGACAGAGATGCAAG	NM_021109
CLEC18B	C-type lectin domain family 18 member B(CLEC18B)	9.35e-07	1.48e-07	0.460913	1.37641	UKv4_A_23_P206501	ACCCTGTGGGGCAGCGGAGCTTCCCTGTGGCATGAACCCCACGGGGTATTAAATTATGAA	NM_001011880
NIM1K	NIM1 serine/threonine protein kinase(NIM1K)	9.49e-07	1.5e-07	0.481463	1.39616	UKv4_A_23_P254863	CAAAGGAAGAAGGCTTTGGAAAGTGTCCCAGTCATGATGCTACCAGACCCTAAAGAAAGA	NM_153361
PRKCB	protein kinase C beta(PRKCB)	9.5e-07	1.5e-07	0.751228	1.68322	UKv4_A_23_P206585	CCTCACTTTGATGTTGTTTTGCAAGATGTTTGTGGAAATGTTCATTTGTATCTGGATCTC	NM_002738
cpo	carboxypeptidase O(CPO)	9.58e-07	1.52e-07	0.383793	1.30477	UKv4_A_23_P102172	TGCAGATATTTTATATGCCTCATCAGGGTCTTCAAGAGATTGGGCCCGAGACATTGGGAT	NM_173077
PYROXD1	pyridine nucleotide-disulphide oxidoreductase domain 1(PYROXD1)	9.64e-07	1.53e-07	0.39499	1.31493	UKv4_A_24_P221407	TTTTGAAGAAAAAGTCCTTCACTTTTCCAAGAGACCATACGTCAGTTACAACTAATACAG	NM_024854
DYNC1I1	dynein cytoplasmic 1 intermediate chain 1(DYNC1I1)	9.65e-07	1.53e-07	0.937753	1.91554	UKv4_A_23_P93737	TGCAGATGTGGTGTTCCTCATATTATGGTACAGGGCCAAAGACTTGAGACGTGGTGTTTT	NM_004411
ACSS1	acyl-CoA synthetase short-chain family member 1(ACSS1)	9.7e-07	1.54e-07	0.729468	1.65803	UKv4_A_24_P940831	CCCCTAGATTTGTATTTCTCAAAGCTTTTTTAAACTTTCAATTTCATAAGTAATACATGG	AK024424
RAB3B	RAB3B, member RAS oncogene family(RAB3B)	9.76e-07	1.55e-07	0.877045	1.83661	UKv4_A_32_P18668	TACAGGGACTTAGAGAACAGTCTCTTTTCTGCCTTTAAAATGAGAGTTCCTCCATTTACC	NM_002867
INSRR	insulin receptor related receptor(INSRR)	9.79e-07	1.56e-07	0.557557	1.47177	UKv4_A_23_P615	TCTGGTCATCATGGAGTTAATGACCCGTGGGGACCTCAAGAGCCATCTTCGATCTTTGCG	NM_014215
GFRA3	GDNF family receptor alpha 3(GFRA3)	9.8e-07	1.56e-07	0.762656	1.69661	UKv4_A_23_P41987	CTTTCTGAGCCCTTCCTCTTGACTACCAGGATCACCAGAATCTAATAAGTTAGCCATTCT	NM_001496
CROT	carnitine O-octanoyltransferase(CROT)	9.82e-07	1.56e-07	0.651742	1.57106	UKv4_A_23_P168669	ATTAAACTGAGTGCTGGGAGTGAGTTGGTAATATGAGATGGGAAGGAATGTTGACTTGCT	NM_021151
GPR20	G protein-coupled receptor 20(GPR20)	9.86e-07	1.57e-07	0.493107	1.40747	UKv4_A_23_P159237	ACTGAAAACTCACAGGGGTAGCCGGGAGCTGCTCCTCACTTTGGCCAGTTTGTCTCCAGA	NM_005293
[truncated: 619 more rows]

## Sheet: Up in stage 4+4S
Supplemental Table S1. Differentially expressed genes comparing NB stage 1 versus stage 4+4S. Fold change (FC) is expressed as stage 1 versus stage 4+4S. Positive values of log FC express the upregulation in stage 1 NB while negative values the upregulation in stage 4+4S.
Gene Symbol	Gene description	adj.P.Val	P.Value	logFC	FC	SPOT_ID	SEQUENCE	GB_ACC
MRPL11	mitochondrial ribosomal protein L11(MRPL11)	2.68e-28	3e-32	-0.809441	0.570603	UKv4_A_24_P32672	TGAAGCCTGACAGGACATTTGAAATTAAGATTGGACAGCCCACTGTTTCCTACTTCCTGA	NM_016050
FEN1	flap structure-specific endonuclease 1(FEN1)	2.73e-27	3.66e-31	-1.17897	0.441666	UKv4_A_24_P84898	CCTTAAGAGCTACAGCTAGAGAAACCTTCACAGGGGTGGAGAGAGCATTCTAAGGTTTTT	NM_004111
HMGB3P1	high mobility group box 3 pseudogene 1(HMGB3P1)	2.11e-26	5.66e-30	-1.09868	0.466943	UKv4_A_23_P373119	AAGCTGAAGAAGTATGAGAAGGATGTTGCTGACTATAAGTCGAAAGGAAAGTTGGACGGC	NR_002165
FEN1	flap structure-specific endonuclease 1(FEN1)	2.15e-26	6.26e-30	-1.13236	0.456168	UKv4_A_24_P73158	TGACCGGCTCACTCTCTTCAGCTAAGCGCAAGGAGCCAGAACCCAAGGGATCCACTAAGA	NM_004111
MCM2	minichromosome maintenance complex component 2(MCM2)	3.09e-26	9.69e-30	-1.08056	0.472846	UKv4_A_32_P103633	TTTGGGTGGGATGCCTTGCCAGTGTGTCTTACTTGGTTGCTGAACATCTTGCCACCTCCG	NM_004526
ercc6l	ERCC excision repair 6 like, spindle assembly checkpoint helicase(ERCC6L)	3.73e-25	1.75e-28	-1.50866	0.351437	UKv4_A_23_P96325	ACACTGTCTTCAGAAAACAAGTCCAGCTGGTTAATGACGTCTAAGCCTAGTGCTCTAGCT	NM_017669
POLE3	DNA polymerase epsilon 3, accessory subunit(POLE3)	7.05e-25	4.1e-28	-0.540301	0.687627	UKv4_A_23_P135326	TGCTCAGGAATCTAACTCTCCCTAAACCATCCTCTTTAACTGCTTCTAAAATATCTCTGT	NM_017443
HNRNPUL1	heterogeneous nuclear ribonucleoprotein U like 1(HNRNPUL1)	2.44e-24	1.86e-27	-0.428005	0.743289	UKv4_A_23_P502612	TGGAGAGAGTGACTATTGAACTTGAAACCTTTTATTCCGGGCGTCTTGGTAGTTTCTGGT	NM_007040
vkorc1	vitamin K epoxide reductase complex subunit 1(VKORC1)	6.03e-24	4.89e-27	-0.567402	0.674831	UKv4_A_23_P100486	GACCTCATCTGCTTTGCTTTGGCATGTGAGCCTTGCCTAAGGGGGCATATCTGGGTCCCT	NM_206824
GAR1	GAR1 ribonucleoprotein(GAR1)	6.19e-24	5.26e-27	-0.55549	0.680426	UKv4_A_23_P58280	ACAGACATCACCAGTTGACTTCTGCATTAACCTGCATGATCTGTTTCTACTATGGATTGG	NM_018983
CNIH4	cornichon family AMPA receptor auxiliary protein 4(CNIH4)	1.05e-23	9.87e-27	-0.639496	0.641937	UKv4_Hs108854.8	GTCACTGTATTACTGCTCATGTCATTGCACTGGTTCATCTTCCTTCTCAACTTACCTGTT	NM_014184
PRDX4	peroxiredoxin 4(PRDX4)	1.2e-23	1.15e-26	-0.612471	0.654076	UKv4_A_23_P114232	ATCTTCCTGTGGGTAGATCAGTGGATGAGACACTACGTTTGGTTCAAGCATTCCAGTACA	NM_006406
SNRPF	small nuclear ribonucleoprotein polypeptide F(SNRPF)	1.32e-23	1.4e-26	-0.515956	0.699329	UKv4_A_23_P117068	AGCTTGCAAATACAGAAGAATACATAGATGGAGCTTTGTCTGGACATCTGGGTGAAGTTT	NM_003095
MIS18A	MIS18 kinetochore protein A(MIS18A)	1.91e-23	2.18e-26	-0.624639	0.648582	UKv4_A_23_P252335	GCCGAATCCAAATTGTCCTTTGCCACTTGTAAAAGCTGAACTCTAGTCTGTGTCCTCCAT	NM_018944
HAUS7	HAUS augmin like complex subunit 7(HAUS7)	2.07e-23	2.41e-26	-0.599909	0.659795	UKv4_A_23_P416036	AGTCTAGCTACCAAGATGAATGAACTAATGGAGAAATAGAAAGTCTTCAGTGATGGCCTA	NM_207107
SIVA1	SIVA1 apoptosis inducing factor(SIVA1)	2.57e-23	3.28e-26	-0.688435	0.620527	UKv4_A_24_P116351	TGGCCTCGTGGACTGCAGTGACATGTACGAGAAAGTGCTGTGCACCAGCTGTGCCATGTT	NM_021709
SNRPF	small nuclear ribonucleoprotein polypeptide F(SNRPF)	2.71e-23	3.52e-26	-0.559643	0.67847	UKv4_A_24_P504405	GTGAAGTTTTAATAAGGTGTAATAATGTCCTTTATATCAGAGGTGTGGAAGAAGAGGAAG	NM_003095
HMGB3	high mobility group box 3(HMGB3)	3.5e-23	4.62e-26	-0.939537	0.5214	UKv4_A_23_P217236	GACCTGTTGACTCTGCAGGGGGCATCCATTTAGCTTCAGGTTGTCTTGTTTCTGTATATA	NM_005342
SSR4	signal sequence receptor subunit 4(SSR4)	3.89e-23	5.31e-26	-0.552786	0.681702	UKv4_A_23_P259172	GCCTCCTCAGGAAGGCTCAGAGGAATAACGAGGACATTTCCATCATCCCGCCTCTGTTTA	NM_006280
BIRC5	baculoviral IAP repeat containing 5(BIRC5)	3.89e-23	5.25e-26	-1.20721	0.433107	UKv4_A_32_P188921	TCATCCACCTGAAGTTCACCCCGTTTCCCCAATGACTTAGAATGGCTTTGTGCTTAGTTT	NM_001012271
AURKA	aurora kinase A(AURKA)	5.84e-23	8.62e-26	-1.12907	0.457212	UKv4_A_23_P131866	CTGCCATATAACCTGACAGGAACATGCTACTGAAGTTTATTTTACCATTGACTGCTGCCC	NM_198434
POLR2H	RNA polymerase II subunit H(POLR2H)	5.93e-23	8.89e-26	-0.479842	0.717056	UKv4_A_23_P29803	CTGTGAAAGACACAGTGGGAGAGCTGAAAATGAATCAGAAGCTTTATGTATATGATTTTT	NM_006232
UBE2S	ubiquitin conjugating enzyme E2 S(UBE2S)	8.65e-23	1.33e-25	-0.848471	0.555373	UKv4_A_32_P184933	CCGACACGTACTGCTGACCATCAAGTGCCTGCTGATCCACCCTAACCCCGAGTCTGCACT	NM_014501
SLC25A5	solute carrier family 25 member 5(SLC25A5)	9.58e-23	1.5e-25	-0.619967	0.650686	UKv4_A_23_P436179	GCTTGTCTTGTATGATGAAATCAAGAAGTACACATAAGTTATTTCCTAGGATTTTTCCCC	NM_001152
TRIAP1	TP53 regulated inhibitor of apoptosis 1(TRIAP1)	1.01e-22	1.6e-25	-0.572217	0.672582	UKv4_A_23_P128408	TTAAGATGTGAAAGCTGCAAGAATGTTGCAGTGAACACCATTTCAGAGCTCTCAGTGTGC	NM_016399
BANF1	barrier to autointegration factor 1(BANF1)	1.98e-22	3.36e-25	-0.542894	0.686393	UKv4_A_23_P47208	GTCCTCTACGAAGGAAAAGATTGCTATTGTCGTACTCACCTCCGACGTACTCCGGGGTCT	NM_003860
SUPT4H1	SPT4 homolog, DSIF elongation factor subunit(SUPT4H1)	2.4e-22	4.24e-25	-0.437229	0.738552	UKv4_A_23_P163942	TCTGTGCCTTCCCCATGCCAAGGACTCTAGGTCAAATGTCAATAAATATGAACCTCGAGA	NM_003168
RAB33A	RAB33A, member RAS oncogene family(RAB33A)	4.04e-22	7.86e-25	-0.673933	0.626796	UKv4_A_23_P147025	TTCTTTCCCTTTTTTCTGTGCCTGCATAATGCTGACACCTGCTTGTTTCCATACAAATTG	NM_004794
CDKN3	cyclin dependent kinase inhibitor 3(CDKN3)	4.83e-22	9.94e-25	-1.16949	0.444577	UKv4_A_23_P48669	CTTACAACCTGCCTTAAAAATTACCGAAAAACCTTAATACACTGCTATGGAGGACTTGGG	NM_005192
UBE2S	ubiquitin conjugating enzyme E2 S(UBE2S)	5.76e-22	1.21e-24	-0.814957	0.568425	UKv4_A_32_P171328	TGTCTCTAAGTTATTTAAATTATGGCTGGGGTCGGGGAGGGTACAGGGGGCACTGAGACC	NM_014501
RMI2	RecQ mediated genome instability 2(RMI2)	7.22e-22	1.58e-24	-1.08113	0.472658	UKv4_A_23_P353717	TTCATAACTTTCGGCGAGACGTGGTGAGCCTCCTGGTGTAGAGTTCTTTTGTCTTTGTAT	NM_152308
LRR1	leucine rich repeat protein 1(LRR1)	7.47e-22	1.65e-24	-1.01258	0.49566	UKv4_A_24_P13533	TATGAGCTAAGGGAGAACATTGAGCAATTCTTCACCAAATTTGTAGATGAGGGGAAAGCC	NM_203467
KIF4A	kinesin family member 4A(KIF4A)	8.09e-22	1.85e-24	-1.13531	0.455237	UKv4_A_23_P148475	GCTTGGGAGATGCTTTCAGGTTGCAGCCAGAAGGGGTTTTTTAAATGACTTCTCTGGATT	NM_012310
SNRPG	small nuclear ribonucleoprotein polypeptide G(SNRPG)	8.35e-22	1.92e-24	-0.48099	0.716486	UKv4_A_23_P102235	ACAACAGAACAATATTGGAATGGTGGTAATACGAGGAAATAGTATCATCATGTTAGAAGC	NM_003096
SMC4	structural maintenance of chromosomes 4(SMC4)	9.51e-22	2.23e-24	-0.964081	0.512605	UKv4_A_32_P154112	AGGAGGAATGCTGTTCAAAATCTCTTCTAAACTTCTATTATCAAGTTCCTCACTTGCAGT	NM_001002800
MCM2	minichromosome maintenance complex component 2(MCM2)	1.07e-21	2.55e-24	-1.09698	0.467495	UKv4_Hs57101.1	ATATCAACGTGCTCTTGTGCGGAGACCCTGGCACAGCGAAGTCGCAGTTTCTCAAGTATA	NM_004526
RNASEH2A	ribonuclease H2 subunit A(RNASEH2A)	1.45e-21	3.69e-24	-0.819824	0.566511	UKv4_A_23_P164826	TCTAGCAGCTGCCTCTACGCGCTCTACCTGCTTCCCCAACCCAGACATTAAAATTGTTTA	NM_006397
CENPN	centromere protein N(CENPN)	1.56e-21	4.07e-24	-0.987171	0.504466	UKv4_A_24_P873688	CTGTCTCCCAAATTGCAATTCCTAAGACCTCAATAAAAACACCTTGTCTTGCTGCAAAAA	BC039021
SNRPE	small nuclear ribonucleoprotein polypeptide E(SNRPE)	1.62e-21	4.31e-24	-0.661637	0.632161	UKv4_A_23_P126291	GAGCAAGTGAATATGCGGATAGAAGGCTGTATCATTGGTTTTGATGAGTATATGAACCTT	NM_003094
mrpl52	mitochondrial ribosomal protein L52(MRPL52)	1.63e-21	4.37e-24	-0.555391	0.680473	UKv4_A_24_P409330	CAGGAAAATGCTCTTAAACCCAAAGGGGCTTCACTGAAGAGCCCACTTCCAAGTCAATAA	NM_181304
MAGOHB	mago homolog B, exon junction complex core component(MAGOHB)	1.8e-21	4.97e-24	-0.567441	0.674812	UKv4_A_24_P828949	CTGACAGGGCTGGCCGACAGGAGCTTGAAATTGTAATTGGAGATGAGCACATATCTTTTA	NM_018048
EBP	emopamil binding protein (sterol isomerase)(EBP)	1.8e-21	5.03e-24	-0.60214	0.658776	UKv4_A_23_P171077	ATTGATCTGTCACACTCAGGCTCATGGGCAGGCACAAGAAGGGGAATAAAGGGGCTGTGT	NM_006579
HIST1H3H	histone cluster 1 H3 family member h(HIST1H3H)	1.8e-21	5.04e-24	-0.828599	0.563076	UKv4_A_23_P333484	CCACCGAGCTGCTGATCAGAAAGCTGCCTTTTCAGCGTCTGGTGCGTGAGATCGCGCAGG	NM_003536
UBE2S	ubiquitin conjugating enzyme E2 S(UBE2S)	1.8e-21	4.98e-24	-0.878786	0.543825	UKv4_A_32_P72447	GCTGAGCTGGGCATCCGACACGTACTGCTGACCATCAGGTGCCTGCTGATCCACCCTAAC	NM_014501
NCBP2-AS2	NCBP2 antisense RNA 2 (head to head)(NCBP2-AS2)	2.13e-21	6.15e-24	-0.521606	0.696596	UKv4_A_24_P80406	CGCAGCTGGTGGAACGTCTGTCAGAGTCGCGGCCTATCCGACGTGCGGCGCAGCTCACGG	BC062368
SLC25A5	solute carrier family 25 member 5(SLC25A5)	2.14e-21	6.21e-24	-0.588321	0.665117	UKv4_A_24_P182183	ATGCTTCCGGATCCCAAGAACACTCACATCGTCATCAGCTGGATGATCGCACAGACTGTC	NM_001152
C19orf48	chromosome 19 open reading frame 48(C19orf48)	2.16e-21	6.36e-24	-0.913858	0.530764	UKv4_A_23_P27656	ACTACCCTCCCTGTGGAGCTGTTCGGTGTCCGTCGAGCTAGCCACACCCTGACACCATGT	NM_199249
CKS2	CDC28 protein kinase regulatory subunit 2(CKS2)	2.26e-21	6.77e-24	-0.987254	0.504437	UKv4_A_23_P71727	GATAAAAGTTCTTCCAGTCAGTTTTTCTCTTAAGTGCCTGTTTGAGTTTACTGAAACAGT	NM_001827
CHAF1A	chromatin assembly factor 1 subunit A(CHAF1A)	2.61e-21	7.99e-24	-0.954491	0.516023	UKv4_A_24_P53519	GTGCAGAGTTCTATATAGGATGCTGGATTAGTTCCTTTGATATTTGTAAAAATTCCCCCA	NM_005483
HMGB3	high mobility group box 3(HMGB3)	2.61e-21	7.99e-24	-1.24796	0.421042	UKv4_Hs62711.3	GTATGTTTGAGGCTATGAAACACGCAGGAGTGTTTTTGTGCTATTAATTTTAAGAGAAAG	NM_005342
CENPA	centromere protein A(CENPA)	3.14e-21	9.83e-24	-1.39736	0.379624	UKv4_A_24_P413884	TAGTTTGTGAGTTACTCATGTGACTATTTGAGGATTTTGAAAACATCAGATTTGCTGTGG	NM_001809
43354	septin 11(SEPT11)	3.35e-21	1.08e-23	-0.605909	0.657057	UKv4_A_23_P306964	GCTTCCTTGCTTAGTCTCCTTTCAGTATTTGGCAATAAAAGAAAGAAGAAATAGAACAGC	NM_018243
UHRF1	ubiquitin like with PHD and ring finger domains 1(UHRF1)	3.44e-21	1.14e-23	-1.31126	0.402969	UKv4_A_23_P208880	TGTATTAGGGAAGAATGAGACAATTTTGTGTAGGCTTTTTCTAAAGTCCAGTACTTTGTC	NM_013282
UXT	ubiquitously expressed prefoldin like chaperone(UXT)	3.46e-21	1.15e-23	-0.484586	0.714702	UKv4_A_23_P159663	CAGTGGTCCCAGATACTTCACGCATCTATGTGGCCCTGGGATATGGTTTTTTCCTGGAGT	NM_153477
UBE2S	ubiquitin conjugating enzyme E2 S(UBE2S)	3.89e-21	1.32e-23	-0.839019	0.559024	UKv4_Hs457415.1	ATCTGCGTCAACGTGCTCAAGAGGGACTGGACGGCTGAGCTGGGCATCCGACACGTACTG	NM_014501
SLC25A5	solute carrier family 25 member 5(SLC25A5)	4.53e-21	1.56e-23	-0.625099	0.648375	UKv4_A_24_P182182	CCGAGCCGCCTACTTCGGTATCTATGACACTGCAAAGGGAATGCTTCCGGATCCCAAGAA	NM_001152
PLK1	polo like kinase 1(PLK1)	4.53e-21	1.56e-23	-1.05709	0.4806	UKv4_A_23_P118174	CGGCAGCGTGCAGATCAACTTCTTCCAGGATCACACCAAGCTCATCTTGTGCCCACTGAT	NM_005030
SLC25A5	solute carrier family 25 member 5(SLC25A5)	4.63e-21	1.6e-23	-0.528716	0.693171	UKv4_A_23_P137057	ACTGGTTGAAAATGGGAAGCAATAATATTCATCTGACCAGTTTTCTCTTAAAGCCATTTC	NM_001152
BOLA2B	bolA family member 2B(BOLA2B)	4.9e-21	1.72e-23	-0.61449	0.653161	UKv4_A_32_P53486	AGGCTGGTGAACGCGTGCCTAGCAGAAGAGCTCCCGCACATCCATGCCTTTGAACAGAAA	NM_001039182
Lage3	L antigen family member 3(LAGE3)	6.23e-21	2.2e-23	-0.6076	0.656287	UKv4_A_23_P73763	ACTTTGCGTCTCCTTGTAGGCAGTGCGTCCATCCTTCCCTAGGGCAGGAATTCCCACAGT	NM_006014
HAUS8	HAUS augmin like complex subunit 8(HAUS8)	8.11e-21	2.97e-23	-0.651198	0.636751	UKv4_A_23_P141965	TCTCGTTCAGGGAGGGACTTGTCATGACTCATGGTTACATTCAGGATACTTGAGCACTTT	NM_033417
SAC3D1	SAC3 domain containing 1(SAC3D1)	9.38e-21	3.46e-23	-0.749361	0.594867	UKv4_A_23_P348298	GTACGTGCAAGGTGTTAGTGGAGAGCAAACTTCGAGGACGTACCCTGGAGGAGGTGGTCA	NM_013299
POLA2	DNA polymerase alpha 2, accessory subunit(POLA2)	1.08e-20	4.05e-23	-0.90164	0.535278	UKv4_A_23_P161615	AGGAGATCAGTAGTTCTTCCGGAACTTCAGACAGATTCAGCCGAATACTCAAGCACATCT	NM_002689
Hist1h3f	histone cluster 1 H3 family member f(HIST1H3F)	1.21e-20	4.67e-23	-0.81649	0.567822	UKv4_A_23_P30799	ATTCGCAAGCTACCATTCCAGCGTCTGGTACGTGAGATCGCGCAGGACTTCAAGACCGAC	NM_021018
TIMM8A	translocase of inner mitochondrial membrane 8 homolog A (yeast)(TIMM8A)	1.36e-20	5.29e-23	-0.518342	0.698174	UKv4_A_23_P217637	AGAAACAGCTATGAGAGGATTGGCTCCCATCTTTTGTTACTCTTGGACATCCTGTCATCT	NM_004085
Hist1h2aj	histone cluster 1 H2A family member j(HIST1H2AJ)	1.42e-20	5.61e-23	-0.769673	0.58655	UKv4_A_23_P168014	TGAGGAGCTCAACAAGCTTCTGGGCAAAGTCACCATCGCACAGGGTGGCGTCCTGCCCAA	NM_021066
CNIH4	cornichon family AMPA receptor auxiliary protein 4(CNIH4)	1.65e-20	6.7e-23	-0.556015	0.680178	UKv4_A_23_P200507	TGGTTGAAGTCAGCCTACACTACAGTGCACAGTTGAGGAGCCAGAGACTTCTTAAATCAT	NM_014184
TICRR	TOPBP1 interacting checkpoint and replication regulator(TICRR)	1.98e-20	8.35e-23	-1.3126	0.402596	UKv4_A_23_P345707	CCATATACGTGAAACTGAAGAGTGCATTGGGCAGTGGAAGCTATTTTTTGCCTTCCCTGT	NM_152259
GINS2	GINS complex subunit 2(GINS2)	2.39e-20	1.03e-22	-1.16432	0.446175	UKv4_A_23_P118246	TGTGTGATGGTGCAAGGAATGGATTCAGGATGTTGTTGGAGAAACAAGTTTGTGATTAGT	NM_016095
PPP1R14B	protein phosphatase 1 regulatory inhibitor subunit 14B(PPP1R14B)	2.47e-20	1.08e-22	-0.582352	0.667874	UKv4_A_24_P417984	AGAACTGGAGATTGACGTGGATGAGCTCCTGGACATGGAGAGTGACGATGCCCGGGCTGC	NM_138689
HSD17B10	hydroxysteroid 17-beta dehydrogenase 10(HSD17B10)	3.89e-20	1.78e-22	-0.461387	0.726288	UKv4_A_23_P45396	ATGCTCACCTCGTACAGGCCATCATCGAGAACCCATTCCTCAATGGAGAGGTCATCCGGC	NM_001037811
H2AFZ	H2A histone family member Z(H2AFZ)	4.4e-20	2.09e-22	-0.545916	0.684956	UKv4_A_23_P133146	TTCTATTTGAGCAAGTTGGAAGTTTAATTAGCTTTCCAACCAACCAAATTTCTGCATTCG	NM_002106
EEF1G	eukaryotic translation elongation factor 1 gamma(EEF1G)	4.46e-20	2.12e-22	-0.700981	0.615154	UKv4_A_24_P554408	GGCAATGGCGTTGCTCTCAAACACACAGAATCCATCATCACCCTCAAATGCTGGGACCTT	NM_001404
FUNDC2	FUN14 domain containing 2(FUNDC2)	4.55e-20	2.19e-22	-0.596855	0.661194	UKv4_A_23_P171314	TGAGTCACTGGACCTTGCGGAATTTGCTAAGAAGCAGCCATGGTGGCGTAAGCTGTTCGG	NM_023934
endog	endonuclease G(ENDOG)	4.61e-20	2.23e-22	-0.964333	0.512515	UKv4_A_23_P83266	AGCTACCAAAACGTCTATGTCTGCACAGGGCCACTCTTCCTGCCCAGGACAGAGGCTGAT	NM_004435
ZNF530	zinc finger protein 530(ZNF530)	4.69e-20	2.28e-22	-0.839904	0.558681	UKv4_A_24_P697345	AATCTCTAGAAATGTGTGTCTTGTAGCTCAAGTTATTACTAGAGACAACAAGGGTTTTGT	BX106478
ORC6	origin recognition complex subunit 6(ORC6)	4.95e-20	2.43e-22	-1.09261	0.468912	UKv4_A_23_P100344	ACATTCCAAACTGATAGTACATTGCCATCTCCAGGAAGACTTGACGGCTTTGGGATTTTG	NM_014321
SUV39H1	suppressor of variegation 3-9 homolog 1(SUV39H1)	5.32e-20	2.7e-22	-0.702828	0.614367	UKv4_A_23_P422193	CTGGTCCACGTGGATTGTCTCAGGGAAGCCTTGAAAACCACGGAGGTGGATGCCAGGAAA	NM_003173
CENPN	centromere protein N(CENPN)	5.41e-20	2.77e-22	-1.15016	0.450574	UKv4_A_23_P88740	TTCTGGGTCAGGAGTTAGAAGCTACTGGGAAAATCTACCTCCGACAAGAGGAGATCATTT	NM_018455
Fam104b	family with sequence similarity 104 member B(FAM104B)	5.46e-20	2.81e-22	-0.673596	0.626942	UKv4_A_23_P11341	AACAAGTTAATGGGCAGTTGTTTAATTGGGGTTTTACTTCACTGTTGTACTTTTAAAGGG	BC006406
CDCA5	cell division cycle associated 5(CDCA5)	5.99e-20	3.1e-22	-1.22078	0.42905	UKv4_A_23_P104651	TCACCAGATGATGCAGAGTTGAGATCATCATTGCAAAGTTCTCTGTTCCTGAGGAACTAA	NM_080668
OSTCP1	oligosaccharyltransferase complex subunit pseudogene 1(OSTCP1)	6.93e-20	3.64e-22	-0.672689	0.627336	UKv4_A_24_P317450	TCAGAAATTAACGTAAAATCAAGAAGCAAGATTCCATAAGCTGAGAACTCTGGACAGCTG	NM_145303
TICRR	TOPBP1 interacting checkpoint and replication regulator(TICRR)	7.32e-20	3.88e-22	-1.32228	0.399902	UKv4_A_32_P109296	CCTGTTGTGTTCCCAAATCTGATTCCTCCTATTGTCTTGTAAATCAAACTCTAAGTGAAA	NM_152259
GMPS	guanine monophosphate synthase(GMPS)	7.76e-20	4.18e-22	-0.711026	0.610886	UKv4_A_23_P21033	CCCTGTAGAGGTGGTATTAAAGATGGTCACTGAGATTAAGAAGATTCCTGGTATTTCTCG	NM_003875
Hist1h3d	histone cluster 1 H3 family member d(HIST1H3D)	8.57e-20	4.68e-22	-1.24045	0.42324	UKv4_A_23_P219045	TTCCAGCGTCTAGTCCGTGAGATCGCGCAGGACTTCAAGACTGATCTGCGTTTTCAGAGC	NM_003530
UBA52	ubiquitin A-52 residue ribosomal protein fusion product 1(UBA52)	9.78e-20	5.38e-22	-0.606724	0.656686	UKv4_A_24_P65779	CCTGACTCTGGATTTGTCATCTGTAAAACTGGAGTAAAAACCTCAGTCGTGTAATTGGTG	NM_001033930
hist1h2am	histone cluster 1 H2A family member m(HIST1H2AM)	9.78e-20	5.37e-22	-1.0951	0.468104	UKv4_A_32_P221799	CTGAGAGCCACCACAAAGCTAAGGGCAAGTAAGGGCTGAACTTTAAAAATGTAAACTTAC	NM_003514
Fam104b	family with sequence similarity 104 member B(FAM104B)	9.84e-20	5.44e-22	-0.613935	0.653412	UKv4_A_32_P194025	AAACTTTCCCCAGTTCTTGCATGAGGGGTATGTACCATGCCAAGGTCTTTACTCCCATAT	BC006406
PPP1R14B	protein phosphatase 1 regulatory inhibitor subunit 14B(PPP1R14B)	9.91e-20	5.5e-22	-0.574068	0.67172	UKv4_A_23_P365817	TTTTTATTGTTATTAAACTGATGGGACTTTTTGTGTTTTTATATTGACTCTGCGGCGCGG	NM_138689
SPC24	SPC24, NDC80 kinetochore complex component(SPC24)	1.01e-19	5.63e-22	-1.3446	0.393763	UKv4_A_24_P314571	GGCCTGCAGTTTCACATCTGTGACGGGATGGGACAAATGACACCGTGGTATTCGATGACA	AK075287
UHRF1	ubiquitin like with PHD and ring finger domains 1(UHRF1)	1.26e-19	7.23e-22	-1.20232	0.434576	UKv4_UK_NM_013282	TGGATGACCGCAGTTTCTAGAATCTGGTTGACATTTTCAATAATTCAGTGCTAACAACAA	NM_001048201
ASPM	abnormal spindle microtubule assembly(ASPM)	1.31e-19	7.53e-22	-1.38566	0.382714	UKv4_A_24_P911179	AGGCCGAGTAAGAGAGATTATGACATTTCTTGTAAATGATGTTCTGAAACACCAAGCTAT	NM_018136
MCTS1	MCTS1, re-initiation and release factor(MCTS1)	1.93e-19	1.17e-21	-0.534278	0.690504	UKv4_A_23_P114282	GGGCTGTGGCATATGAAGACATATAAATGAGCCTCAGAAGGAATGCACTTGGGCTAAATA	NM_014060
MED28	mediator complex subunit 28(MED28)	1.99e-19	1.22e-21	-0.521132	0.696825	UKv4_A_23_P7201	CTTGACATTTTTGGAAGAACTCTTTGCCAGATAATGAGTTCATTTTAGTTTTATGCTCCC	AF317680
POLE3	DNA polymerase epsilon 3, accessory subunit(POLE3)	2.07e-19	1.27e-21	-0.54532	0.685239	UKv4_Hs108112.3	TGTATGGTTAGATGGTTTTTGATCTGCAGTCTTCCCTAGTCCCCCAAATAAGTAATAATA	NM_017443
SLC16A1	solute carrier family 16 member 1(SLC16A1)	2.74e-19	1.75e-21	-0.687682	0.620851	UKv4_A_23_P126825	AGCTATTTCTGCTCCCCTGTTCAAAGATGCATTTTGAGTGTTTATAGATCACTGCCCTTT	NM_003051
PLK1	polo like kinase 1(PLK1)	2.88e-19	1.85e-21	-0.949188	0.517924	UKv4_A_24_P313504	CTATTGAATTCGGAACTGTCCTTTCCTTGGCTTTATGCACATTAAACAGATGTGAATATT	NM_005030
HILPDA	hypoxia inducible lipid droplet associated(HILPDA)	2.99e-19	1.93e-21	-0.628575	0.646815	UKv4_A_23_P20022	GGATGCCAAAGCCTGCTCAAGTTATGGACATTGTGGCCACCATGTGGCTTAAATGATTTT	NM_001098786
WDR34	WD repeat domain 34(WDR34)	3.27e-19	2.13e-21	-0.689016	0.620277	UKv4_A_23_P20823	GATCAAGCAAACCCAGGATGAAAGCCCTGTCTACTGTCTGGAGTTCAACAGCCAGCAGAC	NM_052844
HDGF	hepatoma-derived growth factor(HDGF)	3.29e-19	2.15e-21	-0.488096	0.712965	UKv4_A_24_P376707	TTTGGGAGTTGTAGTTAATCATCAAGAGAATTTGGGGCTTCCAAGTTGTTCGGGCCAAGG	NM_004494
SEC13	SEC13 homolog, nuclear pore and COPII coat complex component(SEC13)	3.45e-19	2.28e-21	-0.397765	0.759033	UKv4_A_24_P214506	CAATGGGAAGTAAAGAAGATCAACAACGCTCACACCATTGGCTGCAATGCCGTCAGCTGG	NM_183352
NDUFB11	NADH:ubiquinone oxidoreductase subunit B11(NDUFB11)	3.48e-19	2.3e-21	-0.477194	0.718374	UKv4_A_23_P22765	GGACGTCTGGAACATGCGACTTGTCTTCTTCTTTGGCGTCTCCATCATCCTGGTCCTTGG	NM_019056
SNRPD2	small nuclear ribonucleoprotein D2 polypeptide(SNRPD2)	3.85e-19	2.58e-21	-0.418009	0.748457	UKv4_A_24_P74160	AAGAGTGGCAAGGGCAAGAAGAAGTCCAAGCCAGTCAACAAAGACCGCTACATCTCCAAG	NM_004597
TACC3	transforming acidic coiled-coil containing protein 3(TACC3)	3.85e-19	2.59e-21	-1.01693	0.494166	UKv4_A_23_P212844	AGCTCCACGGGAAGAACCTGGAACTGGGGAAGATCATGGACAGGTTCGAAGAGGTTGTGT	NM_006342
NUP93	nucleoporin 93(NUP93)	3.86e-19	2.61e-21	-0.661186	0.632358	UKv4_A_23_P89056	CATGTTTCTGCGCTGTGTGAGTGAGCTTGTGATTGAAAGCCGAGAGTTCGATATGATTCT	NM_014669
RHBG	Rh family B glycoprotein (gene/pseudogene)(RHBG)	3.95e-19	2.68e-21	-1.63677	0.321575	UKv4_A_23_P51690	ACATGGGTAGAAGAGGCCAAATTGAGGCACCCAAGTGATCCACTGGCCCCACGTCACACA	NM_020407
ANP32B	acidic nuclear phosphoprotein 32 family member B(ANP32B)	4.01e-19	2.73e-21	-0.506249	0.704051	UKv4_A_23_P20615	TGAAAAAGTTAGAATGTCTGAAAAGCCTGGACCTCTTTAACTGTGAGGTTACCAACCTGA	NM_006401
WDR74	WD repeat domain 74(WDR74)	4.03e-19	2.75e-21	-0.616902	0.65207	UKv4_A_23_P36157	TAGAGACCACCTATGGAGAGTACCCACTAACAGCCATGACCCTCACTCCGGGAGGCAACT	NM_018093
ODC1	ornithine decarboxylase 1(ODC1)	4.47e-19	3.08e-21	-0.801148	0.573893	UKv4_A_23_P165840	AGCACTCTGGTAGCTGTTAACTGCAAGTTTAGCTTGAATTAAGGGATTTGGGGGGACCAT	NM_002539
E2F1	E2F transcription factor 1(E2F1)	4.47e-19	3.09e-21	-1.2504	0.420332	UKv4_A_23_P80032	CTGGGCGTGTAGGACGGTGAGAGCACTTCTGTCTTAAAGGTTTTTTCTGATTGAAGCTTT	NM_005225
C19orf48	chromosome 19 open reading frame 48(C19orf48)	4.58e-19	3.18e-21	-0.874631	0.545393	UKv4_Hs256301.16	ACTGAGCTGGCTATCTCGGCGCTTCGGGCAAGAACTGCAACAGGCTCTCCTGGGTCCTGC	NM_199249
UHRF1	ubiquitin like with PHD and ring finger domains 1(UHRF1)	5.88e-19	4.24e-21	-0.841819	0.55794	UKv4_A_32_P101235	AGACGTTCCAGTGTATCTGCTGTCAGGAGCTGGTGTTCCGGCCCATCACGACCGTGTGCC	NM_013282
RUVBL1	RuvB like AAA ATPase 1(RUVBL1)	5.92e-19	4.28e-21	-0.730491	0.602699	UKv4_A_24_P148811	GGGGATGTGCACAAAAAGAAAGAAATCATCCAAGATGTGACCTTGCATGACTTGGATGTG	NM_003707
BIRC5	baculoviral IAP repeat containing 5(BIRC5)	6.2e-19	4.51e-21	-1.3364	0.396006	UKv4_A_23_P118815	CTGGAAACCTCTGGAGGTCATCTCGGCTGTTCCTGAGAAATAAAAAGCCTGTCATTTCAA	NM_001012271
SAAL1	serum amyloid A like 1(SAAL1)	6.4e-19	4.68e-21	-0.749371	0.594863	UKv4_A_23_P321349	TGGTCTGCCATGAATTCTGCCAGTCTGATGATCCACCCATCATTCTTCAAGAACAGAAAA	NM_138421
DHFR	dihydrofolate reductase(DHFR)	6.63e-19	4.88e-21	-0.995959	0.501402	UKv4_A_32_P211045	ATTTAATTGTACTTAACCATTTTCATCTATTTCTTTAATAAGAACAATTCCATCTTAATA	NM_000791
MPST	mercaptopyruvate sulfurtransferase(MPST)	6.69e-19	4.95e-21	-0.859536	0.55113	UKv4_A_23_P132285	ATTTGGGGTGACATCTCAAAGGCCAGGAATTCCGTTGACTTGTTGGCTGCCAGTAGGGGC	NM_001013440
WDR5	WD repeat domain 5(WDR5)	7.14e-19	5.32e-21	-0.495572	0.70928	UKv4_A_23_P32558	AGATTGTACAGAAACTACAAGGCCACACAGATGTCGTGATCTCAACAGCTTGTCACCCAA	NM_052821
DCTPP1	dCTP pyrophosphatase 1(DCTPP1)	7.3e-19	5.49e-21	-0.645217	0.639397	UKv4_A_23_P33613	TTGGGCGATAACTTCTAGATTATTCCTGGATGGCCAGGGAGGCTCTCTGTCTCAGCAGGT	NM_024096
CENPN	centromere protein N(CENPN)	7.3e-19	5.5e-21	-1.11989	0.46013	UKv4_A_24_P392109	CCGTGCCAAAGAGATGGATGAGACTGTTGCTGAGTTCATCAAGAGGACCATCTTGAAAAT	NM_018455
CCNA2	cyclin A2(CCNA2)	7.44e-19	5.64e-21	-1.09482	0.468194	UKv4_A_23_P58321	AAGTTTGATAGATGCTGACCCATACCTCAAGTATTTGCCATCAGTTATTGCTGGAGCTGC	NM_001237
NAA10	N(alpha)-acetyltransferase 10, NatA catalytic subunit(NAA10)	8e-19	6.1e-21	-0.570296	0.673478	UKv4_A_23_P148546	CTTCAATGCCAAATATGTCTCCCTGCATGTCAGGAAGAGTAACCGGGCCGCCCTGCACCT	NM_003491
ALYREF	Aly/REF export factor(ALYREF)	8.57e-19	6.65e-21	-0.785001	0.580352	UKv4_A_24_P387158	TGCCGGCGTGGAGACAGGTGGGAAACTGCTGGTGTCCAATCTGGATTTTGGAGTCTCAGA	NM_005782
HNRNPC	heterogeneous nuclear ribonucleoprotein C (C1/C2)(HNRNPC)	8.73e-19	6.81e-21	-0.418535	0.748184	UKv4_A_24_P178423	GACCTACTGGATGATGATGATAATGAAGATGGGGATGACCAGCTGGAGTTGATCAAGGAT	NM_031314
WDR74	WD repeat domain 74(WDR74)	8.73e-19	6.81e-21	-0.600252	0.659639	UKv4_A_24_P181108	TGGGTTGCAGTGCCACCCTTCAAAGCCTCTACTAGCCTCCTGTGGCTTGGACAGAGTCTT	NM_018093
CCDC34	coiled-coil domain containing 34(CCDC34)	8.76e-19	6.85e-21	-0.741737	0.598019	UKv4_A_24_P195831	CAGGTTTTTACAGTGGAAATTCCTATCCAGAACCAGCCTTTTATAATCCAATTCCGTGGA	NM_030771
RFWD3	ring finger and WD repeat domain 3(RFWD3)	9.43e-19	7.45e-21	-0.657025	0.634185	UKv4_A_24_P287826	TGATTCCACTAATAGTAGGAAGCAAGAGACTTAACTATGAGGGACGTTATGTGAATCTTA	NM_018124
LSM4	LSM4 homolog, U6 small nuclear RNA and mRNA degradation associated(LSM4)	1.1e-18	8.92e-21	-0.55871	0.678909	UKv4_A_23_P153757	CGGCCGTCCCAAAGCTGGCTGGATTCCTAGAAGAGTCTGTGTTGAAGGCATCTTTCAAGC	NM_012321
POLA1	DNA polymerase alpha 1, catalytic subunit(POLA1)	1.1e-18	8.94e-21	-0.56712	0.674963	UKv4_A_32_P1701	ATAGGACCGTCTTTGGCAGCAGCAAAATGTATTTCAGTATGGCAGTCTTTCCTCTCTTAC	NM_016937
C14orf2	chromosome 14 open reading frame 2(C14orf2)	1.25e-18	1.02e-20	-0.441486	0.736376	UKv4_A_23_P205281	TGATAAAAGAAGTAAGGCTTTGAAAGCTTCAGCGCCTGCTCCTGGTCATCACTAACCAGA	NM_004894
AHCY	adenosylhomocysteinase(AHCY)	1.35e-18	1.11e-20	-0.766045	0.588027	UKv4_Hs172673.9	GAGCCCGCGTCATCATCACCGAGATTGACCCCATCAACGCACTGCAGGCTGCCATGGAGG	NM_000687
AHCY	adenosylhomocysteinase(AHCY)	1.36e-18	1.12e-20	-0.61096	0.654761	UKv4_A_23_P17575	TAACCAGATGGTTCCTTTCACAACCCTGGGTCAAAAAGAGAATAATTTGGCCTATAATGT	NM_000687
LINC01399	long intergenic non-protein coding RNA 1399(LINC01399)	1.43e-18	1.19e-20	-0.553027	0.681588	UKv4_A_24_P557232	GTTTCTCTTGGTCAAAAACACACTCAAGTCGTCTCCAAGTTCGAAGCATTCAGCAAACAA	CB111670
DHFR	dihydrofolate reductase(DHFR)	1.47e-18	1.23e-20	-0.891537	0.539039	UKv4_A_24_P320284	CTCTCTGATGTCCAGGAGGAGAAAGGCATTAAGTACAAATTTGAAGTATATGAGAAGAAT	NM_000791
NEIL3	nei like DNA glycosylase 3(NEIL3)	1.54e-18	1.3e-20	-1.4053	0.377541	UKv4_A_23_P155711	CACCATGAAAACAGTATTGAAGATTGGACCTAACAATGGAAAGAATTTTTTGGTGTGTCC	NM_018248
PTTG2	pituitary tumor-transforming 2(PTTG2)	1.56e-18	1.32e-20	-1.08193	0.472397	UKv4_A_23_P18579	AGACTGTTAAAACAAAAAGTTCTGTTCCTGCCTCAGATGACGCCTATCCAGAAATAGAAA	NM_006607
c17orf53	chromosome 17 open reading frame 53(C17orf53)	1.63e-18	1.39e-20	-0.81747	0.567436	UKv4_A_23_P129967	CACGTGTCTGGTCACATCCAAGGGGGAGAAGAAGGCCAGCATGATTGGAGAGTGGACACA	NM_024032
KIAA0101	KIAA0101(KIAA0101)	1.76e-18	1.5e-20	-1.08836	0.470297	UKv4_A_23_P117852	TACTGCTGCCATTTTTATTGGTGTTTGATTATTGGAATGGTGCCATATTGTCACTCCTTC	NM_014736
PRELID1	PRELI domain containing 1(PRELID1)	1.82e-18	1.58e-20	-0.426208	0.744215	UKv4_A_23_P79161	GACTGAAATCCGCCGGGAAGCCTGGGTCTCCTCTAGCTTATTTGGTGTCTCCAGAGCTGT	NM_013237
DDX39A	DExD-box helicase 39A(DDX39A)	1.86e-18	1.62e-20	-0.494579	0.709769	UKv4_A_23_P78664	TGTCTGACGAGAATGATGCCAAAATCCTCAATGACGTCCAGGACCGGTTTGAAGTTAATG	NM_005804
HIST2H2AC	histone cluster 2 H2A family member c(HIST2H2AC)	1.86e-18	1.63e-20	-0.986632	0.504655	UKv4_A_23_P301247	GGCCGTTCTGTTACCAAAGAAAACCGAAAGCCACAAAGCCAAAAGCAAATAAATGCAGAC	NM_003517
FAM83D	family with sequence similarity 83 member D(FAM83D)	2.07e-18	1.82e-20	-1.25028	0.420366	UKv4_A_23_P323751	TGTTTTGTCATGTATATACCAGGTATTGGTTTTATGGTTTAAACACTATGGATACAGGGG	NM_030919
c19orf43	chromosome 19 open reading frame 43(C19orf43)	2.26e-18	1.99e-20	-0.411801	0.751684	UKv4_A_24_P384636	GCCAAGTACATGGCAGAAGTGAAAAAGTACAAAGCTCACCAGTGCGGTGACGATGATAAA	NM_024038
COX7B	cytochrome c oxidase subunit 7B(COX7B)	2.3e-18	2.04e-20	-0.512496	0.701009	UKv4_A_23_P159650	CAAATACGGTAATGCTGTATTAGCTAGTGGAGCCACTTTCTGTATTGTTACATGGACATA	NM_001866
CHAF1A	chromatin assembly factor 1 subunit A(CHAF1A)	2.72e-18	2.46e-20	-1.0121	0.495823	UKv4_Hs79018.1	GATGTCGTCATCGTGGAGCGTGGGAAGGGCGACGGTGTTCCCGAGAGGAGGAAGTTTGGC	NM_005483
POLD1	DNA polymerase delta 1, catalytic subunit(POLD1)	2.75e-18	2.49e-20	-0.688935	0.620312	UKv4_A_23_P50456	TCTTCTACATGCGCAAGAAGGTGCGGAAGGACCTGGAAGACCAGGAGCAGCTCCTGCGGC	NM_002691
HIST2H2AC	histone cluster 2 H2A family member c(HIST2H2AC)	2.81e-18	2.55e-20	-0.739747	0.598845	UKv4_A_24_P8721	AGGGCGGCGTTTTGCCTAACATCCAGGCCGTTCTGTTACCAAAGAAAACCGAAAGCCACA	NM_003517
MRPS14	mitochondrial ribosomal protein S14(MRPS14)	2.84e-18	2.58e-20	-0.45484	0.729591	UKv4_A_23_P62731	TAATCTCTACAGGGGCCCAGTACAGTTGTTTGGCCTACCTGATGCTATCTCTAAACTACT	NM_022100
CDCA4	cell division cycle associated 4(CDCA4)	3.09e-18	2.83e-20	-0.806829	0.571637	UKv4_A_23_P205449	CCCTGTCTGCTGATTCTGAGAAATCCCAGAACAGCCCATTACCAGTGGGGCTGCAGCCTA	NM_017955
RPL34	ribosomal protein L34(RPL34)	3.18e-18	2.93e-20	-0.662862	0.631624	UKv4_A_32_P220127	CAAAACTAGGCTGTCCTGAACCCCTGGTAATAGAATTGTTCACCTTTATACCAAGAAGGT	NM_033625
MCM10	minichromosome maintenance 10 replication initiation factor(MCM10)	3.59e-18	3.33e-20	-1.06106	0.47928	UKv4_A_23_P161474	CCTCCTGTGACTCTGGAAAGCAAAGGATTGGCTGTGTATTGTCCATTGATTCCTGATTGA	NM_182751
NEK2	NIMA related kinase 2(NEK2)	4.07e-18	3.83e-20	-1.34669	0.393194	UKv4_A_23_P35219	AGGAGTGAGAATTCTGAGAGTCAGCTCACATCTAAGTCCAAGTGCAAGGACCTGAAGAAA	NM_002497
SGO1	shugoshin 1(SGO1)	4.1e-18	3.87e-20	-0.956812	0.515194	UKv4_A_24_P225970	ACCAATGTCTCCTTGTATCCTGTTGTGAAAATCAGAAGACTTTCTCTTTCTCCAAAAAAG	NM_001012413
CDCA4	cell division cycle associated 4(CDCA4)	4.23e-18	4.03e-20	-0.977029	0.508025	UKv4_A_24_P133488	TATGTAAATGTCATTGAAGACAAAGGTCAAATATTTGTCTGTTTGTAGATCACAGGCACC	NM_145701
FUNDC2P2	FUN14 domain containing 2 pseudogene 2(FUNDC2P2)	4.25e-18	4.06e-20	-0.469347	0.722291	UKv4_A_32_P18250	TCAGATACCTAACCAGGTCAGGAGCAAAGCTGAGGAGGTGGTGTCATTTGTGAAGAAAAA	NM_001013648
RFC4	replication factor C subunit 4(RFC4)	4.28e-18	4.1e-20	-0.641768	0.640927	UKv4_A_23_P18196	AGAAGCTGTGGTCAAGGATTTAATAGATGAGGGTCATGCAGCAACTCAGCTCGTCAATCA	NM_002916
EXOSC9	exosome component 9(EXOSC9)	4.78e-18	4.59e-20	-0.523568	0.695649	UKv4_A_23_P81121	GAAGGAAGATGATGAAGGCGGTGGTGATCAAGCTATCATTCTTGATGGTATAAAAATGGA	NM_005033
NUP37	nucleoporin 37(NUP37)	4.95e-18	4.77e-20	-0.511833	0.701331	UKv4_A_23_P48099	TCAAAGTTGGAGCCGTTGCAGGAAATGATTGGTTAATTTGGGATATTACTCGGTCCAGTT	NM_024057
GTF3C4	general transcription factor IIIC subunit 4(GTF3C4)	5.14e-18	4.98e-20	-0.422748	0.746002	UKv4_A_23_P20732	TTCGGGCTCCAGAACTTAAATTGCTTGGTCCGTGGCATCTGATGTACCAACAGAGATTAA	NM_012204
NOA1	nitric oxide associated 1(NOA1)	5.25e-18	5.12e-20	-0.472728	0.720601	UKv4_A_23_P7074	CCCCTCTCTTGCCATATATTGTTAACATCAAAGGACAGCGCATCAAGAAAAGTGTGGCCT	NM_032313
EXOSC3	exosome component 3(EXOSC3)	5.65e-18	5.57e-20	-0.493676	0.710213	UKv4_A_23_P123905	TTCTCCAGATTGGCAGAAAGTTGATATAGGTGGACTTTTTTACAGGTCAGTTGAGGCAAA	NM_001002269
TEX19	testis expressed 19(TEX19)	5.65e-18	5.57e-20	-1.17489	0.442916	UKv4_A_23_P375165	GGGAGAGCTGGTTTTAAATGTTGGCCGTTGATGCAATTTAACCATTTAATTCCTGTTGCT	NM_207459
MYBL2	MYB proto-oncogene like 2(MYBL2)	5.77e-18	5.73e-20	-1.12158	0.45959	UKv4_A_23_P143190	CTTCCAGCCTCACCCTGTCAGGTATCAAAGAAGACAACAGCTTGCTCAACCAGGGCTTCT	NM_002466
MND1	meiotic nuclear divisions 1(MND1)	6.14e-18	6.17e-20	-1.104	0.465223	UKv4_A_23_P133123	AGAAGACTTTGACTACATAGACTAAAATATTCCATGGTGGTGAAGGATGTACAAGCTTGT	NM_032117
SPC25	SPC25, NDC80 kinetochore complex component(SPC25)	6.83e-18	6.92e-20	-1.23175	0.425799	UKv4_A_23_P51085	GTAAGGAAGACCAACAATTTTTCAGCTTTTCTTGCCAATGTTCGGAAAGCTTTTACTGCC	NM_020675
RPL27A	ribosomal protein L27a(RPL27A)	7.63e-18	7.81e-20	-0.998273	0.500599	UKv4_A_23_P416305	TGCTGAAAAGTAATATTTTCTCTTTCGAGAGTTTTCATGGCCTTTTAAATTACACCCCCA	NM_000990
ANKRD2	ankyrin repeat domain 2(ANKRD2)	8.01e-18	8.26e-20	-0.761356	0.589942	UKv4_A_24_P188116	ACGTCCCTGGACCTGCGGCGGGAGATCATCGATGTGGGCGGGATCCAGAACCTCATCGAG	NM_020349
c19orf53	chromosome 19 open reading frame 53(C19orf53)	8.16e-18	8.45e-20	-0.481125	0.716419	UKv4_A_23_P78677	CTGAAAAGAATCGGGGCCCAAGAAAAGGCGGTCGTGTTATCGCTCCCAAGAAGGCGCGCG	NM_014047
LRR1	leucine rich repeat protein 1(LRR1)	9.19e-18	9.6e-20	-0.870054	0.547126	UKv4_A_23_P88362	TCAATTTCCTTGCAAGATAGGACAACTAATAAACCTTCGCTTTTTGTCAGCAGCTCGAAA	NM_152329
POC1A	POC1 centriolar protein A(POC1A)	9.5e-18	9.94e-20	-0.938922	0.521623	UKv4_A_23_P212284	CTCTGCCATGGTGTAGAAATTGATTGCACATTGATTGGATGAGCCGGGGGTTTTCTCTAA	NM_015426
Hist1h3b	histone cluster 1 H3 family member b(HIST1H3B)	1.01e-17	1.07e-19	-1.2187	0.429671	UKv4_A_23_P93258	GGCTCTTTGAGGACACAAACCTTTGCGCCATCCATGCTAAGCGAGTGACTATTATGCCCA	NM_003537
PCAT7	prostate cancer associated transcript 7 (non-protein coding)(PCAT7)	1.02e-17	1.08e-19	-2.00952	0.248356	UKv4_A_32_P153781	TTACATTGTCGTATGAGGGATGCATTTTAACCATTAATTTGTGGTACAGGCTGGGCGCAG	AK123066
ECE2	endothelin converting enzyme 2(ECE2)	1.08e-17	1.14e-19	-0.871955	0.546406	UKv4_A_23_P92261	GAATTCCTGACTTAGGACTTGGGGTTGGGTCCAAGGTGCTTACATCCCAGGGGCCTCATG	NM_032331
DHFR	dihydrofolate reductase(DHFR)	1.13e-17	1.21e-19	-0.744274	0.596968	UKv4_A_24_P343095	AGTATATGAGAAGAATGATTAATATGAAGGTGTTTTCTAGTTTAAGTTGTTCCCCCTCCC	NM_000791
Hist1h2aj	histone cluster 1 H2A family member j(HIST1H2AJ)	1.15e-17	1.24e-19	-0.71224	0.610372	UKv4_A_24_P394510	CGGGCTTCAGTTTCCCGTAGGCCGAGTGCATCGCCTGCTCCGCAAAGGCAACTATGCGGA	NM_021066
SAPCD2	suppressor APC domain containing 2(SAPCD2)	1.2e-17	1.3e-19	-1.04882	0.483363	UKv4_A_24_P100517	TTCCGTGCAAGGTGAAAAGAAATAGGTCCTCCCAGTTTACAGCTTGAAATCAGGCTAGTG	NM_178448
STOML2	stomatin like 2(STOML2)	1.4e-17	1.53e-19	-0.525628	0.694657	UKv4_A_24_P338145	CGTCACCCAGCTAGCTCAAACAACCATGAGATCAGAGCTCGGCAAACTCTCTCTGGACAA	NM_013442
RPL36A	ribosomal protein L36a(RPL36A)	1.41e-17	1.55e-19	-0.427191	0.743708	UKv4_A_32_P136319	AAGTGATCCAGTTCTAAGTGTCATCTTTTATCATGAAGACAATAAAATCTTGAGTTTATG	NM_021029
SNRPA	small nuclear ribonucleoprotein polypeptide A(SNRPA)	1.64e-17	1.82e-19	-0.412063	0.751548	UKv4_A_24_P250335	ACCAACGAGCTCATGCTGTCCATGCTTTTCAATCAGTTCCCTGGCTTCAAGGAGGTCCGT	NM_004596
TK1	thymidine kinase 1(TK1)	1.74e-17	1.95e-19	-1.07722	0.473943	UKv4_A_23_P107421	AGGGGCTTATCTCTTCAAGTGTGGAGAGGGCAGGGTCCACGCCTCTGCTGTAGCTTATGA	NM_003258
RPS2P32	ribosomal protein S2 pseudogene 32(RPS2P32)	1.79e-17	2.01e-19	-0.469709	0.72211	UKv4_A_23_P157196	TCTCTAACATCTACAGCTACCTGCCCCTGAAGGACTTCTGGAAGGAGACTGTATTCACCA	BC026177
IRAK1	interleukin 1 receptor associated kinase 1(IRAK1)	1.81e-17	2.03e-19	-0.580556	0.668706	UKv4_A_23_P73780	TGCACAATGGGGCCGACGAGGCCTAGGGCCCTCCTACCTGCTTACAATTTGGAAAAGTGT	NM_001025243
MCM10	minichromosome maintenance 10 replication initiation factor(MCM10)	2.15e-17	2.46e-19	-1.24073	0.423157	UKv4_A_24_P412088	AAACTTTCCCATCTAGATAATGATGATCACATAGTCTTGATGTACGGACATTAAAAGCCA	NM_182751
MRPS18C	mitochondrial ribosomal protein S18C(MRPS18C)	2.32e-17	2.66e-19	-0.389685	0.763296	UKv4_A_23_P81212	ATGGGGTTTATGCCAGTTACATACAAGGATCCTGCATATCTCAAGGACCCTAAAGTTTGT	NM_016067
HJURP	Holliday junction recognition protein(HJURP)	2.34e-17	2.7e-19	-1.10978	0.463365	UKv4_A_24_P257099	TCGCCCGCAGCAGACATCTGACCTTCACGTTCAGGGAAATAGTTCTGGAATATTTAGAAA	NM_018410
LMNB2	lamin B2(LMNB2)	2.38e-17	2.75e-19	-0.706129	0.612963	UKv4_A_23_P67725	TTTTTTCCAATGATTTGTAATATACATTTTATGACTGGAAACTTTTTTGTACAACACTCC	NM_032737
SENP5	SUMO1/sentrin specific peptidase 5(SENP5)	2.58e-17	3e-19	-0.504954	0.704683	UKv4_A_23_P18102	AATGGATGCAGTCCCAGACAAAGTTCACTTCTTCAACAGCTTTTTTCATAGACAGCTGGT	NM_152699
trim59	tripartite motif containing 59(TRIM59)	2.67e-17	3.12e-19	-1.04305	0.485299	UKv4_A_32_P72341	AGTAGGCCAAGATTAATGTTGGTAAGGGTTTGTAATCTGTAAGAATGCTAAAAACGTAAG	NM_173084
CDCA2	cell division cycle associated 2(CDCA2)	3.18e-17	3.75e-19	-1.18021	0.441286	UKv4_A_23_P385861	TGACATTTCCTGCAGAGTCTGTAGCAAGAGGGAAAGTAACCATCTATGCTGAAATGATCT	NM_152562
HIST3H3	histone cluster 3 H3(HIST3H3)	3.34e-17	3.96e-19	-1.13861	0.454196	UKv4_Hs248171.1	GACTTTAAGACCGACCTGCGCTTCCAGAGCTCGGCCGTGATGGCGCTGCAGGAGGCGTGC	NM_003493
MAD2L1	MAD2 mitotic arrest deficient-like 1 (yeast)(MAD2L1)	3.42e-17	4.09e-19	-1.14059	0.453574	UKv4_A_23_P92441	TGTACCTGAAAAATGGGAAGAGTCGGGACCACAGTTTATTACCAATTCTGAGGAAGTCCG	NM_002358
MRPL58	mitochondrial ribosomal protein L58(MRPL58)	3.45e-17	4.12e-19	-0.440528	0.736865	UKv4_A_23_P141194	CGTCTTTATAGGCAGTCACCATGTTGTCAAACCTTAATAATGCACCTCATGTATTAGTCA	NM_001545
CENPO	centromere protein O(CENPO)	3.74e-17	4.53e-19	-0.7212	0.606593	UKv4_A_23_P50990	AACGAGCATCTCATGAAACTCTGTTCTGTACGAAGCCCTTGCATCAAGTGTTTGCCTCAT	NM_024322
CHEK2	checkpoint kinase 2(CHEK2)	3.92e-17	4.76e-19	-0.737743	0.599677	UKv4_A_23_P109452	GGATGAAGACATGAAGAGAAAGTTTCAAGATCTTCTGTCTGAGGAAAATGAATCCACAGC	NM_001005735
RTKN2	rhotekin 2(RTKN2)	4.09e-17	5.03e-19	-1.28077	0.411577	UKv4_A_23_P52410	GATCACGACGCTATGCCATTTTTTGTTTATTCAAAATGGGAGCTAATGTGTTTGATACTG	NM_145307
SUV39H2	suppressor of variegation 3-9 homolog 2(SUV39H2)	4.11e-17	5.06e-19	-0.669946	0.62853	UKv4_A_23_P202392	ATTTGCCAAATGTATTACCGATGCCTCTGAAAAGGGGGTCACTGGGTCTCATAGACTGAT	NM_024670
c19orf43	chromosome 19 open reading frame 43(C19orf43)	4.15e-17	5.11e-19	-0.379246	0.768839	UKv4_A_23_P164821	CTGGGACTCTCTGCGATGTACATAACTATTTAATGCAGCGGCAGCGGCGACAGCCTTCCC	NM_024038
MAPKAP1	mitogen-activated protein kinase associated protein 1(MAPKAP1)	4.39e-17	5.43e-19	-0.507346	0.703516	UKv4_A_24_P43884	GATTCGCAAATTGACATAGCCACAGTACAGGATATGCTTAGCAGCCACCATTACAAGTCA	NM_001006617
FANCB	Fanconi anemia complementation group B(FANCB)	4.57e-17	5.69e-19	-0.73425	0.60113	UKv4_A_23_P356021	ACAGTTATGTTCCAGTGCCTTCATAATCTCATCAGAATTCTCCCTATAAACTGTTTCCTC	NM_152633
HNRNPD	heterogeneous nuclear ribonucleoprotein D(HNRNPD)	4.59e-17	5.73e-19	-0.400718	0.757481	UKv4_A_24_P226037	AGAAATACCACAATGTTGGTCTTAGTAAATGTGAAATAAAAGTAGCCATGTCGAAGGAAC	NM_031370
THOC3	THO complex 3(THOC3)	4.66e-17	5.85e-19	-0.496045	0.709048	UKv4_A_32_P41405	ATTTCGTTCTTTTGCTTTGTCTGTGTATTAGCTCTTTCCATTCTTTGCCCCCAGCATGAG	NM_032361
RBMX	RNA binding motif protein, X-linked(RBMX)	5.01e-17	6.37e-19	-0.443446	0.735376	UKv4_Hs180378.1	TCCCAGTTCAAAGAAACAAAAAGTGGAAACTATTCTATCATAACTACCCAAGGACTACTA	NM_002139
H1FX	H1 histone family member X(H1FX)	5.21e-17	6.63e-19	-0.65021	0.637188	UKv4_A_23_P96087	CCAAGAAGGTTCCGTGGTTCGACCAGCAGAATGGGCGCACCTACCTCAAGTACTCGATCA	NM_006026
FAM72D	family with sequence similarity 72 member D(FAM72D)	5.65e-17	7.23e-19	-1.00379	0.498687	UKv4_A_32_P151800	TGAATAAAGGCCTAGTACCCACGCATATTTCAACCATGCATATATCAAGTTCAACCGAGT	NM_207418
MRPL12	mitochondrial ribosomal protein L12(MRPL12)	6.02e-17	7.74e-19	-0.508423	0.702991	UKv4_A_23_P170352	GAAGCCCGTGGACAAAGTGAAGCTGATCAAGGAAATCAAGAACTACATCCAAGGCATCAA	NM_002949
CCNB2	cyclin B2(CCNB2)	6.06e-17	7.81e-19	-1.15374	0.449459	UKv4_A_23_P65757	TTGATTTTGTACATAGTCCTCTGGTCTATCTCATGAAACCTCTTCTCAGACCAGTTTTCT	NM_004701
ALYREF	Aly/REF export factor(ALYREF)	6.31e-17	8.2e-19	-0.720936	0.606704	UKv4_A_23_P152984	AGACCTGTTTTGTACCGAGTTATTTTTGGGATAAATTTTACTGGTTGCTGTTGTGGAGAA	NM_005782
POLD1	DNA polymerase delta 1, catalytic subunit(POLD1)	6.51e-17	8.47e-19	-0.637464	0.642842	UKv4_A_23_P50455	CTTGCAAGCATCCCATGGGGCGGGGGCGGGACCAGGGAGAATTAATAAAGTTCTGGACTT	NM_002691
AHCY	adenosylhomocysteinase(AHCY)	7.37e-17	9.76e-19	-0.811132	0.569934	UKv4_A_24_P57367	ATTGGACACTTTGACGTGGAGATCGATGTCAAGTGGCTCAACGAGAACGCCGTGGAGAAG	NM_000687
RTKN2	rhotekin 2(RTKN2)	8.08e-17	1.08e-18	-1.15566	0.448861	UKv4_A_32_P471485	AAATGCATTGTTCTGAGTTATAAGTAGTAATTCAGGCCTTCTTACAAGCTGTATTGAACC	BC025765
ZNF511	zinc finger protein 511(ZNF511)	8.44e-17	1.13e-18	-0.510424	0.702016	UKv4_A_32_P182156	GGCGGATCTACAGACATAGAATACCCTCTACCATCTGCTTTGGTCAGGGTGCCGCTCGAG	NM_145806
TIMM29	translocase of inner mitochondrial membrane 29(TIMM29)	8.87e-17	1.19e-18	-0.449862	0.732113	UKv4_A_23_P310532	AAGCCTTTTTCATCGGGCCTCAGAGGCCCTCCTTAAGGAGGTACCACATTGGTCAGCTGA	NM_138358
PAICS	phosphoribosylaminoimidazole carboxylase; phosphoribosylaminoimidazolesuccinocarboxamide synthase(PAICS)	8.91e-17	1.2e-18	-0.748176	0.595356	UKv4_A_23_P41280	GTCTTGGCTGTTCAACCGTACTTTCTCCAGAAGGATCAGCTCAATTTGCTGCTCAGATAT	NM_001079525
TIMM8A	translocase of inner mitochondrial membrane 8 homolog A (yeast)(TIMM8A)	9.23e-17	1.25e-18	-0.558394	0.679058	UKv4_A_23_P358417	TCCGCGGCGGGTTTGGGTGCAGTGGACCCGCAGTTGCAGCATTTCATCGAGGTAGAGACT	NM_004085
CEP55	centrosomal protein 55(CEP55)	9.68e-17	1.32e-18	-1.08214	0.472329	UKv4_A_23_P115872	GTAAACCAAAAACTTTTAAATTTCTTCAGGTTTTCTAACATGCTTACCACTGGGCTACTG	NM_018131
E2F3	E2F transcription factor 3(E2F3)	9.85e-17	1.35e-18	-0.713145	0.609989	UKv4_A_23_P385034	GGTGACCTGTTCTCTAGCTGTGATCTTACCACTTCAAATGGGTGTAATTTGAATAAATTT	NM_001949
CCNB1	cyclin B1(CCNB1)	1.03e-16	1.41e-18	-0.945272	0.519332	UKv4_A_23_P122197	GGACACCAACTCTACAACATTACCTGTCATATACTGAAGAATCTCTTCTTCCAGTTATGC	NM_031966
PTTG1	pituitary tumor-transforming 1(PTTG1)	1.04e-16	1.44e-18	-1.01942	0.493314	UKv4_A_23_P7636	CTGGATGTTGAATTGCCACCTGTTTGCTGTGACATAGATATTTAAATTTCTTAGTGCTTC	NM_004219
gemin6	gem nuclear organelle associated protein 6(GEMIN6)	1.07e-16	1.48e-18	-0.533568	0.690844	UKv4_A_23_P56567	TATTCTGTCGCGTGTTCAGGATCTTATTGAAGGACATCTTACAGCTTCCCAATGAGAGGC	NM_024775
MCM5	minichromosome maintenance complex component 5(MCM5)	1.1e-16	1.53e-18	-0.691825	0.61907	UKv4_A_23_P132277	CAGCATCATCAAGGACTTCACCAAGCAGAAATACCCGGAGCACGCCATCCACAAGGTGCT	NM_006739
TIMELESS	timeless circadian clock(TIMELESS)	1.16e-16	1.64e-18	-0.64921	0.637629	UKv4_A_23_P53276	CATTCCTGCATTTGAGATAGGGTTGGAATATAGTACTCTAGATGATGAATGTGTTTGCTT	NM_003920
SNRPD2	small nuclear ribonucleoprotein D2 polypeptide(SNRPD2)	1.19e-16	1.67e-18	-0.698949	0.616021	UKv4_A_32_P40611	CAGGACCACGATGACTGAGTCCCCGCGCAGGAACATCTTGGAGATGTAGCGGTCTTTGTT	NM_004597
TSSC4	tumor suppressing subtransferable candidate 4(TSSC4)	1.2e-16	1.7e-18	-0.527356	0.693825	UKv4_A_23_P2026	GGCAGCAGGAAGCGGAGTCGAGACCACTTCCGGAACAAGAGCAGCAGCCCCGAGGACCCA	NM_005706
c17orf53	chromosome 17 open reading frame 53(C17orf53)	1.2e-16	1.7e-18	-0.747471	0.595647	UKv4_A_24_P48248	TTGGAGTGTTTTCTCCTTCACTTCGAAATCACTACCTCAACGTGACACCCAACAACCTGG	NM_024032
AEN	apoptosis enhancing nuclease(AEN)	1.2e-16	1.7e-18	-0.842721	0.557591	UKv4_A_32_P85230	GAAGCCAAACCTGTGCCTGGTGGCCACAGACAAGACACACGGATATCCGTGAACCTTGCT	NM_022767
IPO4	importin 4(IPO4)	1.33e-16	1.91e-18	-0.696404	0.617109	UKv4_A_23_P162970	CTGACCAGGTTATAGATGTGGCTCCCGAGCTTCTGCGTATCTGCAGCCTCATTCTGGCTG	NM_024658
NME4	NME/NM23 nucleoside diphosphate kinase 4(NME4)	1.35e-16	1.95e-18	-0.64632	0.638908	UKv4_A_24_P210829	TGAGGCTGCCCCAGGAACCATAAGGGGTGACTTCAGCGTCCACATCAGCAGGAATGTCAT	NM_005009
POLR3K	RNA polymerase III subunit K(POLR3K)	1.43e-16	2.06e-18	-0.515234	0.69968	UKv4_A_24_P382001	GATGACCACCTTCTACAAGTGCTGCAATGCTCAGTGTGGACACCGCTGGAGGGATTAGGG	NM_016310
SNRPA	small nuclear ribonucleoprotein polypeptide A(SNRPA)	1.47e-16	2.14e-18	-0.472779	0.720575	UKv4_A_23_P164718	TCACCAACCTGCCAGAGGAGACCAACGAGCTCATGCTGTCCATGCTTTTCAATCAGTTCC	NM_004596
EXO1	exonuclease 1(EXO1)	1.47e-16	2.14e-18	-1.24295	0.422507	UKv4_A_23_P23303	AAGCATCCAGAAGAGAAAGCATCATAATGCCGAGAACAAGCCGGGGTTACAGATCAAACT	NM_003686
HIST2H2AB	histone cluster 2 H2A family member b(HIST2H2AB)	1.61e-16	2.37e-18	-0.715333	0.609064	UKv4_A_24_P68631	AAGAAGACGCGCATCATCCCTCGCCATCTGCAACTAGCCGTGAGGAATGACGAAGAGCTC	NM_175065
DTL	denticleless E3 ubiquitin protein ligase homolog(DTL)	1.66e-16	2.45e-18	-1.14194	0.453149	UKv4_A_23_P10385	GGAAGATGTTATTTATGACCAATATCTGCCAGTAACGCTGTTTATCTCACTTGCTTTGAA	NM_016448
PSMB7	proteasome subunit beta 7(PSMB7)	1.82e-16	2.7e-18	-0.527761	0.693631	UKv4_A_32_P213755	TCGTGCCAGTTTTCCGGACCTTTGGAAGCTTGTATCCCCTCTTTGCAAAATCGGCTTCCA	NM_002799
FOXM1	forkhead box M1(FOXM1)	1.82e-16	2.69e-18	-1.02441	0.491613	UKv4_A_23_P151150	GGTAGGATGACCTGGGGTTTCAATTGACTTCTGTTCCTTGCTTTTAGTTTTGATAGAAGG	NM_202003
SSR3	signal sequence receptor subunit 3(SSR3)	1.9e-16	2.84e-18	-0.455288	0.729365	UKv4_A_23_P155229	TGTCTCGGAAGGAGAAAGATGAAAGAATCTTGTGGAAGAAGAATGAAGTTGCTGATTATG	NM_007107
C14orf2	chromosome 14 open reading frame 2(C14orf2)	1.94e-16	2.91e-18	-0.4186	0.74815	UKv4_Hs440819.3	ACTAACCAGATTTACTTGGAGTACATGTGAAAGAAAACGTCAGTCTGCCTGTAAATTTCA	NM_004894
ASF1B	anti-silencing function 1B histone chaperone(ASF1B)	1.94e-16	2.9e-18	-0.719692	0.607227	UKv4_A_23_P119254	AGGAACCATGTTGCCTTTCCTGTCAATCACAGCCACCTTCCTGTTATCTCCTAAATGGAT	NM_018154
hist1h2ah	histone cluster 1 H2A family member h(HIST1H2AH)	1.95e-16	2.92e-18	-0.644507	0.639711	UKv4_A_23_P81859	GGCCGTGCTGCTGCCTAAGAAGACTGAGAGCCACCATAAGGCCAAATAAGGAGCGAGGTT	NM_080596
ROMO1	reactive oxygen species modulator 1(ROMO1)	1.96e-16	2.94e-18	-0.442361	0.735929	UKv4_A_23_P143414	ACTACATCTGTCCCTTCCCATCAATCCCAGCCCATGTACTAATAAAAGAAAGTCTTTGAG	NM_080748
FANCI	Fanconi anemia complementation group I(FANCI)	1.99e-16	3e-18	-0.971132	0.510106	UKv4_A_24_P902509	CCTGCTCTGAGGAAGCTGGAACACTTAGGAGACGTAAGATATACACTTGTTGTATCCAGT	NM_018193
KIF22	kinesin family member 22(KIF22)	2.04e-16	3.09e-18	-0.627886	0.647124	UKv4_A_23_P54622	TCCCCAAATGCCGAGATCCACATCCTGAAGAATAAAGGCCGGAAGAGAAAGCTGGAGTCC	NM_007317
TRMT112	tRNA methyltransferase 11-2 homolog (S. cerevisiae)(TRMT112)	2.12e-16	3.23e-18	-0.429283	0.742631	UKv4_Hs79259.2	GATCCAGGTGCCGAAAGGGCCGGTTGAGGGATATGAGGAGAATGAGGAGTTTCTGAGGAC	NM_016404
RPS2P45	ribosomal protein S2 pseudogene 45(RPS2P45)	2.3e-16	3.51e-18	-0.673806	0.626851	UKv4_A_24_P202154	TATGGTTACAGGCTGCTGTAGCTCTGGGCTAGTACACCTTATCCCTGCCCCCAGGAACAA	NM_024986
CENPO	centromere protein O(CENPO)	2.42e-16	3.71e-18	-0.717441	0.608175	UKv4_A_24_P276888	TGGTCCTTAGGTTTTGTCAGGTTGTCCTTGTTTGGATCCCTCAACTAGGTGATAAGCACT	AK027859
NUTF2	nuclear transport factor 2(NUTF2)	2.43e-16	3.74e-18	-0.404345	0.755579	UKv4_A_23_P118038	ACGATGCTTGGGTTTGCACCAATGACATGTTCAGGCTCGCCCTGCACAACTTTGGCTGAC	NM_005796
CENPN	centromere protein N(CENPN)	2.47e-16	3.8e-18	-1.07586	0.47439	UKv4_A_23_P355075	CTCAACTCAAAACTTTTTAGGAGAATCATGAAATTGGTCTATTCAAAGGATGGAGTTGAG	AK023669
MAD2L1	MAD2 mitotic arrest deficient-like 1 (yeast)(MAD2L1)	2.48e-16	3.83e-18	-1.17125	0.444037	UKv4_Hs79078.10	GGTTATACAAGTGTTCAGTTCAGAAACTGGTTGTAGTTATCTCAAATATTGAAAGTGGTG	NM_002358
MCM3	minichromosome maintenance complex component 3(MCM3)	2.52e-16	3.89e-18	-0.641551	0.641024	UKv4_Hs179565.1	TCCTGAGCAGGATCGGGAGATCTCAGACCATGTCCTTCGGATGCACCGTTACAGAGCACC	NM_002388
MRPL17	mitochondrial ribosomal protein L17(MRPL17)	2.63e-16	4.07e-18	-0.458048	0.727971	UKv4_A_23_P87257	AGCCATGCGCATGGCTGACTTCTGGCTCACAGAGAAGGATTTGATCCCAAAGCTGTTTCA	NM_022061
KIAA1524	KIAA1524(KIAA1524)	2.77e-16	4.31e-18	-0.809493	0.570583	UKv4_A_23_P250313	TACAAGGGTCCTTCTGTACTTTTCATTTGAATCATATCCTCTAACTACTCTGTAAGAAAC	AB040957
CENPE	centromere protein E(CENPE)	2.92e-16	4.6e-18	-0.959056	0.514394	UKv4_A_23_P253524	CTGAGTGCAAAACTCAGTAGACTCCTCTTTGTCACTTCTCTGGAGATCCAGCATTCCTTA	NM_001813
MAGOHB	mago homolog B, exon junction complex core component(MAGOHB)	3.03e-16	4.77e-18	-0.437056	0.73864	UKv4_A_23_P2423	CAAGCTTAATGGTTATCCTTACTTGAGTCCACATGGGTTGGACAGTCCCCACACACATTA	NM_018048
LRBA	LPS responsive beige-like anchor protein(LRBA)	3.05e-16	4.82e-18	-0.888242	0.540272	UKv4_A_24_P360078	AGCAAGTGTGAAATAGTTACCATTTTTTCCTGATCTGTCATCTTCATAGCACAACAAAAC	NM_006726
PARPBP	PARP1 binding protein(PARPBP)	3.13e-16	4.96e-18	-0.894859	0.5378	UKv4_A_23_P87769	GTAAGAAATATCGTCAGTCGTCCTAATGCATATTGTGACTGTTTGCATATACTTCTGTTT	NM_017915
PRELID1	PRELI domain containing 1(PRELID1)	3.17e-16	5.03e-18	-0.433206	0.740614	UKv4_A_32_P120977	TCTGACAACAGCGGCTGGACTGAAATCCGCCGGGAAGCCTGGGTCTCCTCTAGCTTATTT	NM_013237
RRP1	ribosomal RNA processing 1(RRP1)	3.38e-16	5.41e-18	-0.532319	0.691443	UKv4_A_23_P80136	TGAATGAACTGGACACACAGGATGAGGAGGTGGCGTCGGACAGTGATGAGTCCTCTGAGG	NM_003683
NCAPD2	non-SMC condensin I complex subunit D2(NCAPD2)	3.48e-16	5.59e-18	-0.613951	0.653405	UKv4_A_23_P25293	CCTGTGCAGGGTATCCTGTAGGGTGACCTGGAATTCGAATTCTGTTTCCCTTGTAAAATA	NM_014865
DKC1	dyskerin pseudouridine synthase 1(DKC1)	3.64e-16	5.86e-18	-0.454926	0.729547	UKv4_A_23_P137143	TCTCTGAATTCAGTATAACTGAGTTTTGTCCATGCTGGTGTCTGGGTTATAGGCCTGATG	NM_001363
HIST3H2A	histone cluster 3 H2A(HIST3H2A)	3.67e-16	5.91e-18	-0.644079	0.639901	UKv4_A_23_P149301	GGCGCGCGACAACAAGAAGACGCGCATCATCCCGCGCCACCTGCAGCTGGCCATCCGCAA	NM_033445
OIP5	Opa interacting protein 5(OIP5)	3.68e-16	5.94e-18	-0.95643	0.515331	UKv4_A_23_P379614	TGGTTGGTCTGAAAATAGAGTTGGGCTTAATGTTGACTTCTATTACTCCTGCATGGAGCA	NM_007280
KIF20A	kinesin family member 20A(KIF20A)	3.76e-16	6.09e-18	-1.11979	0.460161	UKv4_A_23_P256956	TCAAGCCTTGACCACTTGTGATGACATCTTAATCAAACAGGACCAGACTCTGGCTGAACT	NM_005733
KCNQ2	potassium voltage-gated channel subfamily Q member 2(KCNQ2)	3.79e-16	6.15e-18	-1.39634	0.379891	UKv4_A_23_P351204	CAAGCAACTGTTTCATTTTTTATTTTCCATTTGTTCTTAAACCCCACTTTTTGTTGTTCA	NM_172109
hist1h2am	histone cluster 1 H2A family member m(HIST1H2AM)	3.84e-16	6.25e-18	-0.601281	0.659169	UKv4_A_24_P86389	CTTGGTAAAGTTACCATCGCTCAGGGCGGTGTTCTGCCTAACATCCAGGCCGTACTGCTC	NM_003514
NONO	non-POU domain containing, octamer-binding(NONO)	3.96e-16	6.49e-18	-0.474027	0.719952	UKv4_A_24_P413437	GCTACAATGGAAGGAATTGGGGCAATTGGTGGAACTCCTCCTGCATTCAACCGTGCAGCT	NM_007363
SNHG16	small nucleolar RNA host gene 16(SNHG16)	3.96e-16	6.48e-18	-0.703875	0.613921	UKv4_A_32_P9597	ACCACTTCAGAAATTCAGAGACCTCTGATCAACAGAACAGACATTTGGGCTTTAACTGCT	BX647993
SNRPB	small nuclear ribonucleoprotein polypeptides B and B1(SNRPB)	4.17e-16	6.91e-18	-0.463583	0.725183	UKv4_A_23_P154675	AGAACTCCAAACAAGCAGAAAGGGAAGAGAAGCGAGTCCTCGGTCTGGTGCTGCTGCGAG	NM_198216
MAZ	MYC associated zinc finger protein(MAZ)	4.24e-16	7.06e-18	-0.618234	0.651468	UKv4_A_23_P33433	CAACTCCTATTTCCCTACCAACCAAGGAGCCTCCAGAAGGAAAGGAGGAAGAAATGTTTT	NM_002383
CDC20	cell division cycle 20(CDC20)	4.26e-16	7.1e-18	-0.766602	0.5878	UKv4_A_23_P149200	GGTAATGATAACTTGGTCAATGTGTGGCCTAGTGCTCCTGGAGAGGGTGGCTGGGTTCCT	NM_001255
POC1A	POC1 centriolar protein A(POC1A)	4.33e-16	7.23e-18	-0.874723	0.545358	UKv4_A_24_P354300	GGGAGTATTTTGCTTCTGGAGGCTCTGATGAACAAGTGATGGTTTGGAAGAGTAACTTTG	NM_015426
SUV39H2	suppressor of variegation 3-9 homolog 2(SUV39H2)	4.45e-16	7.47e-18	-0.724994	0.605	UKv4_Hs85567.1	CATATTTATAGTGCTTAGAGACCAAACTAATGGAAGGCAGACTATTTACAGCTTAGTATA	NM_024670
OSTCP1	oligosaccharyltransferase complex subunit pseudogene 1(OSTCP1)	4.5e-16	7.57e-18	-0.437217	0.738558	UKv4_A_23_P304395	AGCTTCCTGTTTACAATAGGAGGTTTAGGTTTCATATTCCTGGACCGATGGAATGCACCA	NM_145303
FTSJ1	FtsJ RNA methyltransferase homolog 1 (E. coli)(FTSJ1)	4.57e-16	7.74e-18	-0.437416	0.738456	UKv4_A_23_P22473	CCCAGATTTCAACCAGCTGGATGGTCCCACCCGCATCATTGTGCCTTTTGTGACCTGTGG	NM_012280
TIMM17B	translocase of inner mitochondrial membrane 17 homolog B (yeast)(TIMM17B)	4.57e-16	7.74e-18	-0.485204	0.714396	UKv4_A_23_P33886	CCCAGGCTACCCCAGCTATCAGCAGTACCACTGAGGAAGCCACTGCCACCATGGGAGCTA	NM_005834
ACTL6A	actin like 6A(ACTL6A)	4.57e-16	7.73e-18	-0.516511	0.69906	UKv4_A_23_P69249	TGAGAAAGAGTTCCCAAGCTTCTACCTTCCTTTTGTCACCTTACGTTTCATAGCTTTAGT	NM_178042
SKA1	spindle and kinetochore associated complex subunit 1(SKA1)	4.68e-16	7.94e-18	-1.15623	0.448684	UKv4_A_24_P322354	ACCTGAAATGCATTTAGTGTACACCAGTCTGTAAACTTCAACCTGTAATGAAAGTGTAAT	NM_145060
CCDC86	coiled-coil domain containing 86(CCDC86)	5.17e-16	8.8e-18	-0.553893	0.681179	UKv4_A_23_P161918	AAATACAGACAATAGACCAAAGTCCCTGCCCTCGAGGAGCTTTCATTCTGATGGAGAGAA	NM_024098
DLGAP5	DLG associated protein 5(DLGAP5)	5.46e-16	9.37e-18	-1.1526	0.449815	UKv4_A_23_P88331	ATCCATTTACTCAGCTGGAGAGGAGACATCAAGAACATGCCAGACACATTTCTTTTGGTG	NM_014750
pkmyt1	protein kinase, membrane associated tyrosine/threonine 1(PKMYT1)	5.57e-16	9.59e-18	-0.85838	0.551572	UKv4_A_23_P398515	CTGCAGGGCTCCTATGGGACAGCAGCGGATGTGTTCAGTCTGGGCCTCACCATCCTGGAA	NM_004203
HAUS7	HAUS augmin like complex subunit 7(HAUS7)	5.9e-16	1.02e-17	-0.561223	0.677728	UKv4_A_23_P416034	GGGTCTGTATATCACAGAGCCAAAGACAATTCAGGAACTGCTGTGCAGCCCCTCAGAGTA	NM_017518
NME4	NME/NM23 nucleoside diphosphate kinase 4(NME4)	6.29e-16	1.1e-17	-0.610574	0.654936	UKv4_Hs9235.4	AGAGCGTCCTTGCCGAGCACTACCAGGACCTGCGGAGGAAGCCCTTCTACCCTGCCCTCA	NM_005009
NAT10	N-acetyltransferase 10(NAT10)	6.5e-16	1.14e-17	-0.423982	0.745365	UKv4_A_23_P87329	TGCCCAGTCCAGGGCCCTCCTTTCCTATAAGTTCATATTTTGCTTTGAGCCAGCTTTTTA	NM_024662
AEN	apoptosis enhancing nuclease(AEN)	6.53e-16	1.15e-17	-0.801631	0.5737	UKv4_A_23_P206077	TAAGCCCATTGTTTATTCTTTGAGAATTTGTTGTAACTTCTTCAGGATAACACCTGAGTC	NM_022767
rnaseh2c	ribonuclease H2 subunit C(RNASEH2C)	6.56e-16	1.15e-17	-0.596452	0.661379	UKv4_A_24_P52714	GTGTCGATGGGGAAGCCAGACCCCTTGCGGGATTCCGGGACTGACGACCAAGAGGAGGAG	NM_032193
rnaseh2c	ribonuclease H2 subunit C(RNASEH2C)	6.73e-16	1.19e-17	-0.555811	0.680275	UKv4_A_23_P116081	CTTCGACCGCTTCATTGGAGCCACTGCCAACTTCAGCCGCTTCACCCTGTGGGGTCTGGA	NM_032193
EIF4G1	eukaryotic translation initiation factor 4 gamma 1(EIF4G1)	6.82e-16	1.2e-17	-0.394884	0.760551	UKv4_A_23_P218892	CATGACGGCTGTCTGCTATTCTGCAATTATTTTTGAGACTCCCCTCCGAGTGGACGTTGC	NM_182917
RRP1B	ribosomal RNA processing 1B(RRP1B)	7.05e-16	1.25e-17	-0.518362	0.698164	UKv4_A_24_P944040	TCTCATTCTCCGAACTTACTCCTTTTTATGGGTAAGTCAACTAGGTTTACAGTCCCTTAT	NM_015056
DUSP15	dual specificity phosphatase 15(DUSP15)	7.09e-16	1.26e-17	-0.448137	0.732989	UKv4_A_23_P154771	AAGCGCTGCCGGCAGGGCTCCGCGACCTCGGCCTCCTCCGCCGGGCCGCACTCAGCAGCC	NM_080611
RFT1	RFT1 homolog(RFT1)	7.16e-16	1.27e-17	-0.404696	0.755396	UKv4_A_23_P155441	AGTCCTGCTCGGGACATTTGCCCTCAGTGGTGGGGTTACTGCTGTTTCGGAGGTATTCCT	NM_052859
TALDO1	transaldolase 1(TALDO1)	7.31e-16	1.3e-17	-0.416783	0.749093	UKv4_A_32_P28872	ATTTCTGATTTTATGTAAAGTTTTGCCTAATACATTAAAGCAGTCACTTTTCCTGTGCTG	NM_006755
RPL39	ribosomal protein L39(RPL39)	8.27e-16	1.49e-17	-0.409189	0.753046	UKv4_A_32_P220307	ATCATGTTACCATATCAAGCTGAAAATGTCACCACTATCTGGAGATTTCGACGTGTTTTC	NM_001000
MAZ	MYC associated zinc finger protein(MAZ)	8.86e-16	1.61e-17	-0.692561	0.618755	UKv4_A_23_P33436	ATGAAGGTGCACAGCCAGGGTCCTCACCATGTCTGTGAGCTCTGCAACAAAGGTACTGGT	NM_002383
AUNIP	aurora kinase A and ninein interacting protein(AUNIP)	9.63e-16	1.77e-17	-0.866857	0.54834	UKv4_A_23_P160537	CTCCCTTAAAAAGCCTGAGCTGTACAACAATCTGGATGTGACTCTGTTACCCTTTTCCCA	NM_024037
OSTC	oligosaccharyltransferase complex non-catalytic subunit(OSTC)	1e-15	1.85e-17	-0.422078	0.746349	UKv4_A_23_P411814	TCAATAGATTCCTTCTTCTGTTCATTGGATTCGTCTGTGTCCTATTGAGTTTTTTCATGG	NM_021227
TMPO	thymopoietin(TMPO)	1e-15	1.85e-17	-0.570264	0.673494	UKv4_A_24_P210244	ATGGAAACCAACCAAGTAAATCCCTTCTCTAATTTTCTTCATGTTGACCCTAGAAAATCC	NM_001032284
UBE2C	ubiquitin conjugating enzyme E2 C(UBE2C)	1.07e-15	1.97e-17	-1.17723	0.4422	UKv4_A_24_P297539	TTGTCTTTTAAATTAAGCCTCGGTTGAGCCCTTGTATATTAAATAAATGCATTTTTGTCC	NM_181799
CDC45	cell division cycle 45(CDC45)	1.08e-15	2e-17	-1.08392	0.471745	UKv4_A_23_P57379	AGGATCGGAGCAAGTTTCTGGACGCACTTATTTCCCTCCTGTCCTAGGAATTTGATTCTT	NM_003504
MSL2	male-specific lethal 2 homolog (Drosophila)(MSL2)	1.1e-15	2.04e-17	-0.447885	0.733117	UKv4_A_23_P132438	GAAAAATACTGCTGGAAAATTTCCAATTTCTACTACGTTCACCATCTCTAGTAAGATCTG	NM_018133
DCTN5	dynactin subunit 5(DCTN5)	1.16e-15	2.15e-17	-0.458346	0.72782	UKv4_A_23_P309967	AGGAGTTTATAATTATGTGCTGATGTATTCGAAGATGTGTTGACAGTCGTGAGTGTGTAT	NM_032486
EMC9	ER membrane protein complex subunit 9(EMC9)	1.19e-15	2.24e-17	-0.460767	0.7266	UKv4_A_23_P88233	AGCTCTACTGGAAGATCGGGCCCACCAGCACCTTGTGGACTTTGACTGCCACCTTGATGA	NM_016049
PHF8	PHD finger protein 8(PHF8)	1.26e-15	2.39e-17	-0.43783	0.738244	UKv4_A_24_P130865	TGATGATGACCCTGCTTTGAAATCTCGACCCAAGAAAAAGAAGAATTCAGATGATGCTCC	NM_015107
NUDT5	nudix hydrolase 5(NUDT5)	1.27e-15	2.42e-17	-0.430082	0.742219	UKv4_A_23_P1199	TGTCAAACTGTACTATACACATCGTGACAGTCACCATTAACGGAGATGATGCCGAAAACG	NM_014142
CBR4	carbonyl reductase 4(CBR4)	1.27e-15	2.41e-17	-0.497076	0.708541	UKv4_A_23_P213237	TTACAACTCATTTTGTAATTTGCAGATTATTCAGTTATAGGGGTGATTAGCATCAAGGGC	NM_032783
HNRNPL	heterogeneous nuclear ribonucleoprotein L(HNRNPL)	1.31e-15	2.5e-17	-0.383709	0.766464	UKv4_A_32_P109572	AGGTGCCTAGGAAGAGTCCCATCTGAGCAGGAAGGTATTTCTCTTTCCTTTATGCCATTT	NM_001533
HCCS	holocytochrome c synthase(HCCS)	1.37e-15	2.62e-17	-0.479588	0.717183	UKv4_A_23_P257945	AAAGAGTATTCACCAAGGGCACGAATTCGTTCCTGGATGGGGTATGAGTTGCCTTTTGAT	NM_005333
TRIM28	tripartite motif containing 28(TRIM28)	1.4e-15	2.69e-17	-0.480114	0.716921	UKv4_A_23_P89884	AGTTTGCCCAGGATGTGGGCCGCATGTTCAAGCAATTCAACAAGTTAACTGAGGACAAGG	NM_005762
ZIK1	zinc finger protein interacting with K protein 1(ZIK1)	1.4e-15	2.69e-17	-0.534089	0.690595	UKv4_A_23_P344281	GCACTGGTCACTCCTATGTGCTAAGACAAGGCAGACATCTGTGTGTTCTCTTAAGTCTTT	NM_001010879
RNASEH2CP1	ribonuclease H2 subunit C pseudogene 1(RNASEH2CP1)	1.47e-15	2.84e-17	-0.708657	0.611889	UKv4_A_24_P818529	TGACAACCAAGAAGAGGAACCTCTGGAGCGGGACTTTGACCGCTTCCTCGGAACCACTAC	NR_002820
ndufaf8	NADH:ubiquinone oxidoreductase complex assembly factor 8(NDUFAF8)	1.55e-15	3.01e-17	-0.448195	0.732959	UKv4_A_24_P653603	GTAAACCTGAGTTAGAATAAGATGTAACGGAAGCCACGATAAAGACTCGGTCAAATCCTG	NM_001086521
NCAPH	non-SMC condensin I complex subunit H(NCAPH)	1.63e-15	3.17e-17	-1.00462	0.498403	UKv4_A_23_P415443	GGAGGGCAGAGGGGGTGAGGGTACTATTCTGGATTGAGAAAACCTATATCCATTCTTTAT	NM_015341
DHFR	dihydrofolate reductase(DHFR)	1.64e-15	3.2e-17	-0.758606	0.591067	UKv4_A_24_P942328	ACTTATTGCCAGATTTGGGGCATTTGGAAAGAAGTTCATTGAAGATAAAGCAAAAGTAAA	NM_000791
ESPL1	extra spindle pole bodies like 1, separase(ESPL1)	1.65e-15	3.23e-17	-0.911744	0.531542	UKv4_A_23_P32707	CTGGTTGCCCCTTGTTTCTGGGTAATCTCTGGGATGTGACTGACCGCGACATTGACCGCT	NM_012291
[truncated: 1,577 more rows]
