# Supplementary material for: Comparison among Neuroblastoma Stages Suggests the Involvement of Mitochondria in Tumor Progression
Source: Biomedicines. 2023 Feb 17;11(2):596. doi: 10.3390/biomedicines11020596 (PMC9953471; doi:10.3390/biomedicines11020596)
Supplement: Supplementary file 1 [file biomedicines-11-00596-s001.zip › Supplemental Table S2.xlsx]

## Sheet: BP dowregulated in Stage 4+4S 
Supplemental Table S2. Biological Processes (BP) enriched in genes downregulated in stage 4+4S. Analysis was performed using WEB-based GEne SeT AnaLysis Toolkit.
Gene Set	Description	Size	Expect	Ratio	P Value	FDR
GO:0006928	movement of cell or subcellular component	1967	173.05	1.6874	0	0
GO:2000026	regulation of multicellular organismal development	1908	167.85	1.6979	0	0
GO:0045595	regulation of cell differentiation	1699	149.47	1.6726	0	0
GO:0022008	neurogenesis	1551	136.45	2.0667	0	0
GO:0030030	cell projection organization	1522	133.9	1.9045	0	0
GO:0120036	plasma membrane bounded cell projection organization	1488	130.91	1.9251	0	0
GO:0048699	generation of neurons	1454	127.91	2.0873	0	0
GO:0022610	biological adhesion	1377	121.14	1.8078	0	0
GO:0007155	cell adhesion	1369	120.44	1.8184	0	0
GO:0030182	neuron differentiation	1313	115.51	2.1297	0	0
GO:0032989	cellular component morphogenesis	1082	95.188	2.1116	0	0
GO:0048666	neuron development	1068	93.956	2.2351	0	0
GO:0000902	cell morphogenesis	982	86.391	2.153	0	0
GO:0031175	neuron projection development	940	82.696	2.3822	0	0
GO:0051960	regulation of nervous system development	879	77.329	2.1079	0	0
GO:0050767	regulation of neurogenesis	776	68.268	2.124	0	0
GO:0000904	cell morphogenesis involved in differentiation	714	62.813	2.4199	0	0
GO:0099536	synaptic signaling	698	61.406	2.2311	0	0
GO:0099537	trans-synaptic signaling	693	60.966	2.2308	0	0
GO:0007268	chemical synaptic transmission	685	60.262	2.2236	0	0
GO:0098916	anterograde trans-synaptic signaling	685	60.262	2.2236	0	0
GO:0032990	cell part morphogenesis	656	57.711	2.4779	0	0
GO:0048858	cell projection morphogenesis	637	56.039	2.5161	0	0
GO:0120039	plasma membrane bounded cell projection morphogenesis	636	55.952	2.52	0	0
GO:0045664	regulation of neuron differentiation	628	55.248	2.2625	0	0
GO:0048812	neuron projection morphogenesis	622	54.72	2.5402	0	0
GO:0048667	cell morphogenesis involved in neuron differentiation	560	49.265	2.5779	0	0
GO:0061564	axon development	490	43.107	2.3662	0	0
GO:0010975	regulation of neuron projection development	475	41.788	2.4888	0	0
GO:0060284	regulation of cell development	895	78.737	1.9432	2.2204e-16	6.7287e-14
GO:0120035	regulation of plasma membrane bounded cell projection organization	665	58.503	2.1025	7.7716e-16	2.2791e-13
GO:0031344	regulation of cell projection organization	674	59.295	2.0913	8.8818e-16	2.5233e-13
GO:0051049	regulation of transport	1765	155.27	1.6165	1.1102e-15	3.0585e-13
GO:0007267	cell-cell signaling	1575	138.56	1.6527	2.2204e-15	5.9371e-13
GO:0040011	locomotion	1738	152.9	1.6089	4.2188e-15	1.0958e-12
GO:0007409	axonogenesis	449	39.5	2.3291	7.8826e-15	1.9906e-12
GO:0007417	central nervous system development	949	83.487	1.8446	2.2982e-14	5.6466e-12
GO:0051094	positive regulation of developmental process	1314	115.6	1.6696	2.0273e-13	4.85e-11
GO:0050808	synapse organization	385	33.87	2.3324	6.1018e-13	1.4223e-10
GO:0016477	cell migration	1368	120.35	1.6369	7.4207e-13	1.6865e-10
GO:0050804	modulation of chemical synaptic transmission	416	36.597	2.2679	7.6894e-13	1.705e-10
GO:0007420	brain development	714	62.813	1.9104	1.9579e-12	4.1393e-10
GO:0051674	localization of cell	1518	133.54	1.58	3.3472e-12	6.5192e-10
GO:0007010	cytoskeleton organization	1300	114.37	1.6264	6.4329e-12	1.1935e-09
GO:0007411	axon guidance	259	22.785	2.5016	6.141e-11	1.0339e-08
GO:2000145	regulation of cell motility	863	75.922	1.7255	2.5508e-10	3.6809e-08
GO:0045666	positive regulation of neuron differentiation	350	30.791	2.2084	3.1418e-10	4.3276e-08
GO:0048813	dendrite morphogenesis	137	12.052	2.9869	1.4173e-09	1.8407e-07
GO:0016192	vesicle-mediated transport	1942	170.85	1.4282	1.7109e-09	2.1603e-07
GO:0030036	actin cytoskeleton organization	626	55.072	1.8158	2.5638e-09	3.1497e-07
GO:0099643	signal release from synapse	165	14.516	2.6867	7.9131e-09	8.8812e-07
GO:0048588	developmental cell growth	213	18.738	2.4548	8.0481e-09	8.9226e-07
GO:0007611	learning or memory	244	21.466	2.2827	3.1809e-08	3.1432e-06
GO:0051093	negative regulation of developmental process	905	79.617	1.6077	3.4033e-08	3.2914e-06
GO:0007167	enzyme linked receptor protein signaling pathway	989	87.006	1.5746	3.9567e-08	3.691e-06
GO:1901700	response to oxygen-containing compound	1556	136.89	1.4391	4.7839e-08	4.349e-06
GO:0009719	response to endogenous stimulus	1595	140.32	1.4253	7.769e-08	6.9243e-06
GO:0050768	negative regulation of neurogenesis	278	24.457	2.1262	1.38e-07	1.2063e-05
GO:0048485	sympathetic nervous system development	21	1.8475	5.9541	3.6212e-07	2.8878e-05
GO:0051650	establishment of vesicle localization	289	25.425	2.0453	4.8858e-07	3.6708e-05
GO:1990778	protein localization to cell periphery	301	26.48	2.0015	7.6394e-07	5.4685e-05
GO:0046578	regulation of Ras protein signal transduction	234	20.586	2.1374	1.0726e-06	7.2229e-05
GO:0043068	positive regulation of programmed cell death	610	53.664	1.6585	1.2243e-06	7.9501e-05
GO:0001508	action potential	127	11.173	2.5956	1.3649e-06	8.7382e-05
GO:0006897	endocytosis	675	59.383	1.6166	1.4766e-06	9.2027e-05
GO:0007017	microtubule-based process	729	64.133	1.5904	1.4779e-06	9.2027e-05
GO:0050807	regulation of synapse organization	215	18.914	2.1677	1.7019e-06	0.00010503
GO:1901653	cellular response to peptide	358	31.495	1.8733	1.7751e-06	0.00010617
GO:0048639	positive regulation of developmental growth	164	14.428	2.3566	1.8685e-06	0.0001103
GO:1901698	response to nitrogen compound	1033	90.877	1.4745	2.327e-06	0.0001314
GO:0010648	negative regulation of cell communication	1305	114.81	1.4111	2.8568e-06	0.00015645
GO:0010631	epithelial cell migration	274	24.105	1.9913	2.9043e-06	0.0001581
GO:0097480	establishment of synaptic vesicle localization	153	13.46	2.3774	3.0487e-06	0.00016303
GO:2000146	negative regulation of cell motility	267	23.489	2.0009	3.204e-06	0.00016862
GO:0044087	regulation of cellular component biogenesis	940	82.696	1.4753	6.5811e-06	0.0003084
GO:0034330	cell junction organization	285	25.073	1.9144	8.8124e-06	0.00040461
GO:0010970	transport along microtubule	151	13.284	2.2583	1.7791e-05	0.00075228
GO:0030097	hemopoiesis	791	69.587	1.4945	1.8684e-05	0.00078267
GO:0001568	blood vessel development	654	57.535	1.5469	2.0688e-05	0.00084915
GO:0098742	cell-cell adhesion via plasma-membrane adhesion molecules	270	23.753	1.8945	2.1784e-05	0.00088015
GO:0022407	regulation of cell-cell adhesion	383	33.694	1.7214	2.9768e-05	0.0011516
GO:0098655	cation transmembrane transport	810	71.259	1.4735	3.0913e-05	0.0011908
GO:0061387	regulation of extent of cell growth	105	9.2373	2.4899	3.3421e-05	0.0012607
GO:0010810	regulation of cell-substrate adhesion	203	17.859	2.0158	3.7196e-05	0.0013746
GO:0030038	contractile actin filament bundle assembly	92	8.0936	2.5946	3.8015e-05	0.0013935
GO:0060997	dendritic spine morphogenesis	54	4.7506	3.1575	4.3658e-05	0.001575
GO:0071363	cellular response to growth factor stimulus	660	58.063	1.5156	4.9295e-05	0.0017643
GO:0051345	positive regulation of hydrolase activity	746	65.629	1.478	5.5051e-05	0.00194
GO:0021545	cranial nerve development	49	4.3107	3.2477	5.5484e-05	0.00194
GO:0000302	response to reactive oxygen species	215	18.914	1.9562	5.6859e-05	0.0019654
GO:0050974	detection of mechanical stimulus involved in sensory perception	28	2.4633	4.0596	8.0557e-05	0.0026249
GO:0010647	positive regulation of cell communication	1732	152.37	1.2863	9.0409e-05	0.0028638
GO:0032412	regulation of ion transmembrane transporter activity	228	20.058	1.8945	9.2158e-05	0.002899
GO:0010001	glial cell differentiation	196	17.243	1.9718	9.5039e-05	0.0029793
GO:1901880	negative regulation of protein depolymerization	64	5.6303	2.8417	9.9153e-05	0.003066
GO:0043523	regulation of neuron apoptotic process	197	17.331	1.9618	0.00010535	0.0031714
GO:0002573	myeloid leukocyte differentiation	197	17.331	1.9618	0.00010535	0.0031714
GO:0002790	peptide secretion	582	51.201	1.5234	0.00011046	0.0033033
GO:0006887	exocytosis	894	78.649	1.4113	0.00011237	0.0033493
GO:0006816	calcium ion transport	402	35.366	1.64	0.00011797	0.0034935
GO:1901655	cellular response to ketone	93	8.1816	2.4445	0.00013936	0.0040736
GO:0098930	axonal transport	53	4.6626	3.0026	0.00014142	0.0041207
GO:1903861	positive regulation of dendrite extension	20	1.7595	4.5468	0.00016901	0.0048165
GO:0008015	blood circulation	471	41.436	1.5687	0.00017639	0.0049698
GO:0032956	regulation of actin cytoskeleton organization	320	28.152	1.705	0.00017657	0.0049698
GO:0034694	response to prostaglandin	31	2.7272	3.6668	0.00021315	0.0059078
GO:0072001	renal system development	289	25.425	1.7306	0.0002311	0.0062833
GO:2000650	negative regulation of sodium ion transmembrane transporter activity	12	1.0557	5.6835	0.00026615	0.0069757
GO:0032596	protein transport into membrane raft	5	0.43987	9.0936	0.00027743	0.0072061
GO:0060633	negative regulation of transcription initiation from RNA polymerase II promoter	5	0.43987	9.0936	0.00027743	0.0072061
GO:0023014	signal transduction by protein phosphorylation	907	79.792	1.3786	0.00030035	0.0077792
GO:0002028	regulation of sodium ion transport	84	7.3898	2.4358	0.00030935	0.0079038
GO:0003151	outflow tract morphogenesis	77	6.774	2.5096	0.00031009	0.0079038
GO:0032869	cellular response to insulin stimulus	209	18.387	1.8492	0.00033558	0.008498
GO:1904019	epithelial cell apoptotic process	99	8.7094	2.2964	0.00033769	0.0085276
GO:0050885	neuromuscular process controlling balance	51	4.4867	2.8975	0.00035576	0.008861
GO:0048488	synaptic vesicle endocytosis	51	4.4867	2.8975	0.00035576	0.008861
GO:0021543	pallium development	169	14.868	1.9505	0.00036271	0.0089679
GO:0009611	response to wounding	642	56.479	1.4519	0.00036302	0.0089679
GO:2000147	positive regulation of cell motility	493	43.371	1.5217	0.00037481	0.0091924
GO:0021955	central nervous system neuron axonogenesis	33	2.9031	3.4445	0.000378	0.0092377
GO:0048729	tissue morphogenesis	607	53.4	1.4607	0.00041704	0.010083
GO:0042981	regulation of apoptotic process	1516	133.37	1.2747	0.00042926	0.010297
GO:0086018	SA node cell to atrial cardiac muscle cell signaling	9	0.79177	6.315	0.00048759	0.011337
GO:0099641	anterograde axonal protein transport	9	0.79177	6.315	0.00048759	0.011337
GO:0014047	glutamate secretion	34	2.9911	3.3432	0.0004937	0.01142
GO:0044091	membrane biogenesis	34	2.9911	3.3432	0.0004937	0.01142
GO:0003433	chondrocyte development involved in endochondral bone morphogenesis	23	2.0234	3.9537	0.00051777	0.011827
GO:0071625	vocalization behavior	18	1.5835	4.4205	0.0005361	0.012154
GO:0051893	regulation of focal adhesion assembly	60	5.2784	2.6523	0.00056965	0.012662
GO:0034613	cellular protein localization	1815	159.67	1.24	0.00060743	0.013387
GO:0007026	negative regulation of microtubule depolymerization	24	2.1114	3.789	0.00071723	0.015444
GO:0009214	cyclic nucleotide catabolic process	14	1.2316	4.8716	0.00074124	0.015781
GO:0071248	cellular response to metal ion	185	16.275	1.8433	0.00076957	0.016327
GO:0051497	negative regulation of stress fiber assembly	19	1.6715	4.1878	0.00078475	0.0164
GO:0070201	regulation of establishment of protein localization	708	62.286	1.3968	0.00084186	0.017394
GO:0007016	cytoskeletal anchoring at plasma membrane	10	0.87974	5.6835	0.00090456	0.018479
GO:0046683	response to organophosphorus	138	12.14	1.9769	0.00092389	0.018832
GO:0042093	T-helper cell differentiation	56	4.9265	2.6388	0.00093355	0.018902
GO:0001659	temperature homeostasis	172	15.132	1.8504	0.0010658	0.021248
GO:0002040	sprouting angiogenesis	116	10.205	2.0578	0.0011109	0.021955
GO:0047497	mitochondrion transport along microtubule	20	1.7595	3.9784	0.0011163	0.021966
GO:0046879	hormone secretion	312	27.448	1.603	0.0011953	0.022973
GO:2000300	regulation of synaptic vesicle exocytosis	79	6.95	2.3022	0.001245	0.023779
GO:0033993	response to lipid	898	79.001	1.3291	0.001452	0.027049
GO:1900120	regulation of receptor binding	21	1.8475	3.789	0.0015484	0.028097
GO:0016202	regulation of striated muscle tissue development	127	11.173	1.9691	0.0015583	0.028101
GO:0048660	regulation of smooth muscle cell proliferation	128	11.261	1.9537	0.0017289	0.03052
GO:1901216	positive regulation of neuron death	82	7.2139	2.2179	0.0018761	0.032548
GO:0060999	positive regulation of dendritic spine development	40	3.519	2.8417	0.0019629	0.033772
GO:0060047	heart contraction	231	20.322	1.6731	0.0020181	0.034616
GO:0021549	cerebellum development	98	8.6215	2.0878	0.0020616	0.035163
GO:0007034	vacuolar transport	130	11.437	1.9236	0.0021183	0.035663
GO:0021885	forebrain cell migration	61	5.3664	2.4225	0.0021479	0.036027
GO:0048762	mesenchymal cell differentiation	206	18.123	1.7106	0.0021921	0.036566
GO:0060079	excitatory postsynaptic potential	99	8.7094	2.0667	0.0023171	0.038023
GO:0046649	lymphocyte activation	646	56.831	1.3725	0.0024668	0.039832
GO:0014888	striated muscle adaptation	48	4.2228	2.6049	0.0025226	0.040446
GO:0019935	cyclic-nucleotide-mediated signaling	208	18.299	1.6941	0.0025529	0.040788
GO:0045638	negative regulation of myeloid cell differentiation	77	6.774	2.2143	0.002609	0.041538
GO:0060537	muscle tissue development	371	32.638	1.5013	0.0026585	0.042106
GO:0007369	gastrulation	175	15.395	1.7538	0.0028638	0.044657
GO:0086003	cardiac muscle cell contraction	63	5.5424	2.3456	0.0029052	0.044812
GO:0072009	nephron epithelium development	109	9.5892	1.9814	0.0029294	0.045004
GO:0008344	adult locomotory behavior	78	6.862	2.186	0.0029732	0.045504
GO:1902107	positive regulation of leukocyte differentiation	142	12.492	1.8411	0.0030431	0.046417
GO:0042127	regulation of cell proliferation	1564	137.59	1.221	0.0030764	0.046846
GO:0032024	positive regulation of insulin secretion	71	6.2462	2.2414	0.0031792	0.047615

## Sheet: BP upregulated in Stage 4+4S
Supplemental Table S2. Biological Processes (BP) enriched in genes upregulated in stage 4+4S. Analysis was performed using WEB-based GEne SeT AnaLysis Toolkit.
Gene Set	Description	Size	Expect	Ratio	P Value	FDR
GO:0007049	cell cycle	1739	118.44	2.3471	0	0
GO:0022402	cell cycle process	1274	86.773	2.6391	0	0
GO:0051276	chromosome organization	1143	77.851	2.6975	0	0
GO:0051726	regulation of cell cycle	1106	75.331	2.1638	0	0
GO:0006259	DNA metabolic process	970	66.068	2.8153	0	0
GO:0000278	mitotic cell cycle	927	63.139	3.1518	0	0
GO:0006974	cellular response to DNA damage stimulus	806	54.897	2.5138	0	0
GO:1903047	mitotic cell cycle process	788	53.671	3.4283	0	0
GO:0010564	regulation of cell cycle process	689	46.928	2.5997	0	0
GO:0051301	cell division	583	39.709	3.0724	0	0
GO:0007346	regulation of mitotic cell cycle	578	39.368	2.8195	0	0
GO:0044770	cell cycle phase transition	526	35.826	3.6007	0	0
GO:0006281	DNA repair	511	34.805	3.0456	0	0
GO:0044772	mitotic cell cycle phase transition	487	33.17	3.678	0	0
GO:0048285	organelle fission	459	31.263	3.1987	0	0
GO:0000280	nuclear division	420	28.607	3.3559	0	0
GO:1901987	regulation of cell cycle phase transition	386	26.291	3.119	0	0
GO:1901990	regulation of mitotic cell cycle phase transition	354	24.111	3.1935	0	0
GO:0007059	chromosome segregation	312	21.251	4.094	0	0
GO:0140014	mitotic nuclear division	282	19.207	3.9568	0	0
GO:0006260	DNA replication	268	18.254	4.6566	0	0
GO:0098813	nuclear chromosome segregation	258	17.573	3.9266	0	0
GO:0044843	cell cycle G1/S phase transition	247	16.823	3.8637	0	0
GO:0071103	DNA conformation change	245	16.687	4.1948	0	0
GO:0071824	protein-DNA complex subunit organization	242	16.483	3.5795	0	0
GO:0000082	G1/S transition of mitotic cell cycle	232	15.802	3.9869	0	0
GO:0000075	cell cycle checkpoint	216	14.712	3.9424	0	0
GO:0044839	cell cycle G2/M phase transition	213	14.508	3.86	0	0
GO:0065004	protein-DNA complex assembly	206	14.031	3.9199	0	0
GO:0000819	sister chromatid segregation	185	12.601	4.603	0	0
GO:0006323	DNA packaging	171	11.647	4.6364	0	0
GO:0007093	mitotic cell cycle checkpoint	165	11.238	4.1821	0	0
GO:0000070	mitotic sister chromatid segregation	155	10.557	4.8308	0	0
GO:0006333	chromatin assembly or disassembly	155	10.557	4.4519	0	0
GO:0006261	DNA-dependent DNA replication	148	10.08	5.7537	0	0
GO:0034728	nucleosome organization	144	9.808	4.3842	0	0
GO:0031497	chromatin assembly	129	8.7863	4.894	0	0
GO:0006334	nucleosome assembly	109	7.4241	5.2532	0	0
GO:0000086	G2/M transition of mitotic cell cycle	194	13.214	3.784	1.1102e-16	2.5233e-14
GO:0031055	chromatin remodeling at centromere	34	2.3158	9.0683	1.1102e-16	2.5233e-14
GO:0034080	CENP-A containing nucleosome assembly	31	2.1114	9.4722	2.2204e-16	4.6944e-14
GO:0007088	regulation of mitotic nuclear division	178	12.124	3.7942	1.4433e-15	2.6777e-13
GO:0006271	DNA strand elongation involved in DNA replication	17	1.1579	12.091	2.3981e-14	4.1925e-12
GO:0022613	ribonucleoprotein complex biogenesis	440	29.969	2.5026	1.0525e-13	1.6497e-11
GO:0010389	regulation of G2/M transition of mitotic cell cycle	150	10.217	3.8173	1.6775e-13	2.5848e-11
GO:0033554	cellular response to stress	1867	127.16	1.6278	2.4492e-13	3.5342e-11
GO:0000226	microtubule cytoskeleton organization	540	36.78	2.2567	1.6698e-12	2.2e-10
GO:0010965	regulation of mitotic sister chromatid separation	56	3.8142	5.7679	4.0173e-12	4.8982e-10
GO:0000723	telomere maintenance	143	9.7399	3.6962	4.041e-12	4.8982e-10
GO:0007017	microtubule-based process	729	49.653	1.9938	2.1587e-11	2.3932e-09
GO:0034655	nucleobase-containing compound catabolic process	550	37.461	2.1622	2.9007e-11	3.1393e-09
GO:0033048	negative regulation of mitotic sister chromatid segregation	41	2.7925	6.4457	3.9228e-11	4.0525e-09
GO:0140013	meiotic nuclear division	169	11.511	3.3013	4.0795e-11	4.1208e-09
GO:0034622	cellular protein-containing complex assembly	1073	73.083	1.7788	4.4972e-11	4.4928e-09
GO:0033260	nuclear DNA replication	52	3.5418	5.6469	6.0516e-11	5.8527e-09
GO:0044270	cellular nitrogen compound catabolic process	600	40.867	2.0799	7.1298e-11	6.8229e-09
GO:0007098	centrosome cycle	120	8.1733	3.6705	2.9881e-10	2.612e-08
GO:0007052	mitotic spindle organization	111	7.5603	3.7036	9.3329e-10	7.5755e-08
GO:0022618	ribonucleoprotein complex assembly	231	15.734	2.6694	4.2396e-09	3.1082e-07
GO:0000724	double-strand break repair via homologous recombination	119	8.1052	3.4546	5.0733e-09	3.6604e-07
GO:0072401	signal transduction involved in DNA integrity checkpoint	73	4.9721	4.2236	9.3396e-09	6.4323e-07
GO:0010639	negative regulation of organelle organization	371	25.269	2.2161	1.4651e-08	9.7935e-07
GO:0032392	DNA geometric change	75	5.1083	4.1109	1.5883e-08	1.0463e-06
GO:0031577	spindle checkpoint	34	2.3158	6.0455	1.636e-08	1.0474e-06
GO:0043144	snoRNA processing	13	0.88544	10.164	1.7039e-08	1.0832e-06
GO:0051383	kinetochore organization	21	1.4303	7.6905	2.6079e-08	1.6464e-06
GO:0006275	regulation of DNA replication	107	7.2879	3.4304	3.8778e-08	2.4312e-06
GO:0045005	DNA-dependent DNA replication maintenance of fidelity	42	2.8607	5.2435	4.9348e-08	3.0728e-06
GO:1901992	positive regulation of mitotic cell cycle phase transition	74	5.0402	3.9681	6.684e-08	4.0241e-06
GO:0051303	establishment of chromosome localization	77	5.2445	3.6228	6.672e-07	3.6761e-05
GO:0000079	regulation of cyclin-dependent protein serine/threonine kinase activity	92	6.2662	3.3513	7.0928e-07	3.8844e-05
GO:0006364	rRNA processing	201	13.69	2.4835	7.3128e-07	3.9809e-05
GO:0043043	peptide biosynthetic process	636	43.319	1.7544	1.0447e-06	5.5218e-05
GO:0006614	SRP-dependent cotranslational protein targeting to membrane	95	6.4705	3.2455	1.2445e-06	6.465e-05
GO:0006369	termination of RNA polymerase II transcription	34	2.3158	5.1819	1.2658e-06	6.5381e-05
GO:0008283	cell proliferation	1986	135.27	1.375	2.4051e-06	0.00011569
GO:0034475	U4 snRNA 3'-end processing	8	0.54489	11.011	2.4499e-06	0.00011722
GO:0006977	DNA damage response, signal transduction by p53 class mediator resulting in cell cycle arrest	56	3.8142	3.9327	3.2905e-06	0.00015499
GO:0070507	regulation of microtubule cytoskeleton organization	175	11.919	2.433	7.1092e-06	0.00030776
GO:0000375	RNA splicing, via transesterification reactions	332	22.613	1.99	7.4382e-06	0.00032048
GO:0072594	establishment of protein localization to organelle	537	36.576	1.7498	8.1494e-06	0.00034946
GO:0009163	nucleoside biosynthetic process	42	2.8607	4.1948	1.5343e-05	0.00063403
GO:0090501	RNA phosphodiester bond hydrolysis	148	10.08	2.4801	2.1343e-05	0.00085101
GO:0006695	cholesterol biosynthetic process	67	4.5634	3.287	3.4493e-05	0.001319
GO:0061013	regulation of mRNA catabolic process	143	9.7399	2.4641	3.4531e-05	0.001319
GO:1904666	regulation of ubiquitin protein ligase activity	21	1.4303	5.5931	4.128e-05	0.0015637
GO:0007076	mitotic chromosome condensation	16	1.0898	6.4233	4.4223e-05	0.0016477
GO:0043928	exonucleolytic nuclear-transcribed mRNA catabolic process involved in deadenylation-dependent decay	33	2.2477	4.4491	4.5003e-05	0.0016699
GO:2001020	regulation of response to DNA damage stimulus	203	13.827	2.1697	4.8506e-05	0.0017853
GO:0071459	protein localization to chromosome, centromeric region	22	1.4984	5.3389	6.1008e-05	0.0022009
GO:0009165	nucleotide biosynthetic process	340	23.158	1.8568	6.3192e-05	0.0022707
GO:0009113	purine nucleobase biosynthetic process	12	0.81733	7.341	6.3704e-05	0.0022711
GO:0016569	covalent chromatin modification	468	31.876	1.6941	9.7666e-05	0.0032907
GO:0071038	nuclear polyadenylation-dependent tRNA catabolic process	5	0.34055	11.746	0.00010126	0.0033844
GO:0006399	tRNA metabolic process	183	12.464	2.1662	0.00011675	0.0038041
GO:0044818	mitotic G2/M transition checkpoint	30	2.0433	4.4046	0.00011828	0.0038265
GO:0010558	negative regulation of macromolecule biosynthetic process	1434	97.671	1.3617	0.00012356	0.0039832
GO:0010557	positive regulation of macromolecule biosynthetic process	1826	124.37	1.3106	0.00014391	0.0046229
GO:0051169	nuclear transport	356	24.247	1.7734	0.00018017	0.0056677
GO:0022414	reproductive process	1403	95.56	1.3499	0.00022746	0.0070573
GO:0006520	cellular amino acid metabolic process	318	21.659	1.8006	0.00025879	0.0079215
GO:0034723	DNA replication-dependent nucleosome organization	10	0.68111	7.341	0.00027416	0.0081717
GO:0033567	DNA replication, Okazaki fragment processing	6	0.40867	9.788	0.00028732	0.008257
GO:0000915	actomyosin contractile ring assembly	6	0.40867	9.788	0.00028732	0.008257
GO:1900264	positive regulation of DNA-directed DNA polymerase activity	6	0.40867	9.788	0.00028732	0.008257
GO:1904874	positive regulation of telomerase RNA localization to Cajal body	15	1.0217	5.8728	0.00028883	0.008257
GO:0040001	establishment of mitotic spindle localization	27	1.839	4.3502	0.00031191	0.0088382
GO:0034644	cellular response to UV	81	5.517	2.7189	0.00033132	0.0092964
GO:0001889	liver development	137	9.3312	2.2505	0.00038139	0.010652
GO:0006978	DNA damage response, signal transduction by p53 class mediator resulting in transcription of p21 class mediator	16	1.0898	5.5057	0.00043559	0.012036
GO:0000022	mitotic spindle elongation	11	0.74922	6.6736	0.00047445	0.012837
GO:0007131	reciprocal meiotic recombination	52	3.5418	3.1058	0.00063161	0.016297
GO:0045814	negative regulation of gene expression, epigenetic	95	6.4705	2.4727	0.00064382	0.016487
GO:0006296	nucleotide-excision repair, DNA incision, 5'-to lesion	37	2.5201	3.5713	0.00066765	0.016954
GO:0007077	mitotic nuclear envelope disassembly	12	0.81733	6.1175	0.00076784	0.019072
GO:0018394	peptidyl-lysine acetylation	166	11.306	2.0342	0.00088997	0.021926
GO:0006220	pyrimidine nucleotide metabolic process	63	4.291	2.7966	0.00098259	0.023841
GO:0071456	cellular response to hypoxia	147	10.012	2.0974	0.00098343	0.023841
GO:0009117	nucleotide metabolic process	647	44.068	1.475	0.0010221	0.024582
GO:0051298	centrosome duplication	64	4.3591	2.7529	0.0011357	0.026749
GO:0007100	mitotic centrosome separation	13	0.88544	5.6469	0.0011781	0.027532
GO:0042273	ribosomal large subunit biogenesis	73	4.9721	2.6146	0.0011855	0.027564
GO:0045144	meiotic sister chromatid segregation	8	0.54489	7.341	0.0012	0.027618
GO:0071169	establishment of protein localization to chromatin	8	0.54489	7.341	0.0012	0.027618
GO:0043009	chordate embryonic development	603	41.071	1.4852	0.0012203	0.027826
GO:0050657	nucleic acid transport	191	13.009	1.9217	0.0012541	0.028082
GO:0006306	DNA methylation	66	4.4953	2.6694	0.0015017	0.032896
GO:0035690	cellular response to drug	349	23.771	1.6407	0.0015771	0.0343
GO:0090231	regulation of spindle checkpoint	14	0.95355	5.2435	0.0017304	0.036669
GO:1904356	regulation of telomere maintenance via telomere lengthening	60	4.0867	2.6917	0.0021757	0.044648
GO:0070125	mitochondrial translational elongation	88	5.9938	2.3358	0.002395	0.047644
GO:0042559	pteridine-containing compound biosynthetic process	15	1.0217	4.894	0.0024512	0.048096
GO:0061640	cytoskeleton-dependent cytokinesis	98	6.6749	2.2472	0.0025184	0.048713
