# Supplementary material for: Comparison among Neuroblastoma Stages Suggests the Involvement of Mitochondria in Tumor Progression
Source: Biomedicines. 2023 Feb 17;11(2):596. doi: 10.3390/biomedicines11020596 (PMC9953471; doi:10.3390/biomedicines11020596)
Supplement: Supplementary file 1 [file biomedicines-11-00596-s001.zip › Supplemental Table S3.xlsx]

## Sheet: CC for upregul. genes in 4+4S 
Supplemental Table S3. Cellular Components (CC) enriched in genes upregulated in stage 4+4S. Analysis was performed using WEB-based GEne SeT AnaLysis Toolkit.
Gene Set	Description	Size	Expect	Ratio	P Value	FDR
GO:1902494	catalytic complex	1346	73.6	2.0516	0	0
GO:0015630	microtubule cytoskeleton	1164	63.648	2.2938	0	0
GO:0005694	chromosome	1014	55.446	3.7333	0	0
GO:0005730	nucleolus	939	51.345	2.6682	0	0
GO:0044427	chromosomal part	886	48.447	3.8599	0	0
GO:1990904	ribonucleoprotein complex	834	45.604	2.5875	0	0
GO:0000228	nuclear chromosome	573	31.332	3.7023	0	0
GO:0044454	nuclear chromosome part	535	29.254	3.6576	0	0
GO:0000785	chromatin	509	27.833	2.9821	0	0
GO:0098687	chromosomal region	331	18.099	5.3041	0	0
GO:0005819	spindle	328	17.935	3.7914	0	0
GO:0000793	condensed chromosome	223	12.194	5.3306	0	0
GO:0000775	chromosome, centromeric region	194	10.608	5.8446	0	0
GO:0000776	kinetochore	133	7.2726	6.3252	0	0
GO:0000779	condensed chromosome, centromeric region	117	6.3977	7.0338	0	0
GO:0000777	condensed chromosome kinetochore	104	5.6868	7.0338	0	0
GO:0005657	replication fork	69	3.773	7.6862	0	0
GO:0005813	centrosome	505	27.614	2.716	1.9984e-15	1.3045e-13
GO:0005815	microtubule organizing center	721	39.425	2.3589	6.2172e-15	3.8449e-13
GO:0043596	nuclear replication fork	43	2.3513	8.0807	2.0139e-13	1.1281e-11
GO:0000781	chromosome, telomeric region	143	7.8194	4.3482	2.0162e-13	1.1281e-11
GO:0032993	protein-DNA complex	163	8.913	4.0391	4.311e-13	2.3025e-11
GO:0044430	cytoskeletal part	1620	88.583	1.7611	8.2367e-13	4.2079e-11
GO:0005840	ribosome	229	12.522	3.3541	3.6553e-12	1.7896e-10
GO:0005739	mitochondrion	1555	85.029	1.7523	4.3796e-12	2.0584e-10
GO:0044391	ribosomal subunit	186	10.171	3.6379	5.8336e-12	2.6363e-10
GO:0000922	spindle pole	152	8.3115	3.9704	6.7411e-12	2.9336e-10
GO:0005874	microtubule	402	21.982	2.5931	3.4263e-11	1.4378e-09
GO:0044451	nucleoplasm part	1087	59.438	1.8843	3.948e-11	1.5996e-09
GO:0005875	microtubule associated complex	148	8.0928	3.8306	7.7266e-11	3.0263e-09
GO:0044429	mitochondrial part	1015	55.501	1.8919	1.3684e-10	5.1865e-09
GO:0000784	nuclear chromosome, telomeric region	110	6.0149	4.3226	1.5828e-10	5.812e-09
GO:0000790	nuclear chromatin	341	18.646	2.6815	1.7049e-10	6.0705e-09
GO:0044815	DNA packaging complex	75	4.1011	5.1206	3.1543e-10	1.0901e-08
GO:0000794	condensed nuclear chromosome	100	5.4681	4.3891	5.7186e-10	1.9198e-08
GO:1990234	transferase complex	766	41.886	2.0055	6.9898e-10	2.2814e-08
GO:0000940	condensed chromosome outer kinetochore	12	0.65617	13.716	7.9874e-10	2.5365e-08
GO:0005759	mitochondrial matrix	462	25.263	2.3355	1.0294e-09	3.183e-08
GO:0019866	organelle inner membrane	512	27.997	2.2503	1.2511e-09	3.7694e-08
GO:0031967	organelle envelope	1156	63.211	1.7718	1.5487e-09	4.4384e-08
GO:0000307	cyclin-dependent protein kinase holoenzyme complex	41	2.2419	6.6907	1.7411e-09	4.8708e-08
GO:0031298	replication fork protection complex	8	0.43745	16.002	1.091e-08	2.5486e-07
GO:0000780	condensed nuclear chromosome, centromeric region	24	1.3123	8.382	1.5972e-08	3.5409e-07
GO:0030894	replisome	29	1.5857	6.9368	1.7189e-07	3.5434e-06
GO:0071005	U2-type precatalytic spliceosome	33	1.8045	6.096	7.8567e-07	1.3987e-05
GO:0031966	mitochondrial membrane	680	37.183	1.775	4.0467e-06	6.5136e-05
GO:0005687	U4 snRNP	10	0.54681	10.973	4.5714e-06	7.2587e-05
GO:0000178	exosome (RNase complex)	26	1.4217	6.3304	5.6515e-06	8.5135e-05
GO:0099512	supramolecular fiber	913	49.924	1.6425	5.7942e-06	8.618e-05
GO:0042575	DNA polymerase complex	15	0.82021	8.5344	6.2478e-06	9.1765e-05
GO:0034399	nuclear periphery	133	7.2726	2.8876	1.0769e-05	0.00014714
GO:0044450	microtubule organizing center part	178	9.7332	2.5685	1.3573e-05	0.00017919
GO:0032133	chromosome passenger complex	5	0.2734	14.63	4.2501e-05	0.00052019
GO:0044798	nuclear transcription factor complex	196	10.717	2.3326	6.9968e-05	0.00079818
GO:0005732	small nucleolar ribonucleoprotein complex	21	1.1483	6.096	8.4507e-05	0.00095476
GO:0015935	small ribosomal subunit	71	3.8823	3.3485	0.00010886	0.0012182
GO:0005663	DNA replication factor C complex	6	0.32809	12.192	0.00012196	0.0013393
GO:0030684	preribosome	73	3.9917	3.2568	0.00014608	0.0015747
GO:0000803	sex chromosome	30	1.6404	4.8768	0.00015452	0.0016506
GO:0043073	germ cell nucleus	20	1.0936	5.4864	0.0005258	0.0052805
GO:0005761	mitochondrial ribosome	86	4.7026	2.7645	0.00076503	0.0072492
GO:0005758	mitochondrial intermembrane space	79	4.3198	2.7779	0.0011534	0.010588
GO:1902493	acetyltransferase complex	92	5.0306	2.5842	0.0014517	0.012636
GO:0055029	nuclear DNA-directed RNA polymerase complex	105	5.7415	2.4384	0.0017153	0.014364
GO:0005720	nuclear heterochromatin	34	1.8591	3.7652	0.0020983	0.017241
GO:0035267	NuA4 histone acetyltransferase complex	18	0.98426	5.08	0.0022802	0.018351
GO:0018995	host	29	1.5857	3.7837	0.0042294	0.032152
GO:1990023	mitotic spindle midzone	13	0.71085	5.6271	0.0042687	0.032152
GO:0042788	polysomal ribosome	31	1.6951	3.5396	0.0059737	0.043328

## Sheet: CC for downregul. genes in 4+4S
Supplemental Table S3. Cellular Components (CC) enriched in genes downregulated in stage 4+4S. Analysis was performed using WEB-based GEne SeT AnaLysis Toolkit.
Gene Set	Description	Size	Expect	Ratio	P Value	FDR
GO:0097458	neuron part	1690	115.27	2.5938	0	0
GO:0031226	intrinsic component of plasma membrane	1673	114.11	1.8841	0	0
GO:0098805	whole membrane	1630	111.18	1.8438	0	0
GO:0005887	integral component of plasma membrane	1596	108.86	1.8831	0	0
GO:0044463	cell projection part	1425	97.198	2.2326	0	0
GO:0120038	plasma membrane bounded cell projection part	1425	97.198	2.2326	0	0
GO:0043005	neuron projection	1288	87.853	2.5269	0	0
GO:0030054	cell junction	1268	86.489	2.3471	0	0
GO:0098590	plasma membrane region	1175	80.146	2.2584	0	0
GO:0045202	synapse	1154	78.713	2.8585	0	0
GO:0044456	synapse part	921	62.82	2.929	0	0
GO:0036477	somatodendritic compartment	826	56.341	2.4139	0	0
GO:0098794	postsynapse	605	41.266	2.7625	0	0
GO:0030424	axon	595	40.584	2.9075	0	0
GO:0098797	plasma membrane protein complex	558	38.061	2.8639	0	0
GO:0044297	cell body	551	37.583	2.5543	0	0
GO:0098793	presynapse	483	32.945	2.6711	0	0
GO:0097060	synaptic membrane	430	29.33	3.1026	0	0
GO:0005794	Golgi apparatus	1516	103.4	1.8084	2.2204e-16	1.1859e-14
GO:0043025	neuronal cell body	486	33.15	2.5943	2.2204e-16	1.1859e-14
GO:0033267	axon part	374	25.51	2.8616	2.2204e-16	1.1859e-14
GO:0098984	neuron to neuron synapse	341	23.259	2.9666	2.2204e-16	1.1859e-14
GO:0044430	cytoskeletal part	1620	110.5	1.7376	5.218e-15	2.6657e-13
GO:0030425	dendrite	608	41.471	2.3149	5.7732e-15	2.8264e-13
GO:0097447	dendritic tree	610	41.607	2.3073	7.1054e-15	3.3396e-13
GO:0014069	postsynaptic density	316	21.554	2.9229	7.5495e-15	3.4118e-13
GO:0098796	membrane protein complex	1155	78.781	1.8913	1.0658e-14	4.6383e-13
GO:0032279	asymmetric synapse	320	21.827	2.8864	1.3989e-14	5.8703e-13
GO:0099080	supramolecular complex	921	62.82	2.0057	2.1538e-14	8.7267e-13
GO:0099512	supramolecular fiber	913	62.275	2.0072	2.5979e-14	1.0175e-12
GO:0099081	supramolecular polymer	920	62.752	1.992	4.5963e-14	1.7422e-12
GO:0012506	vesicle membrane	767	52.316	2.1026	4.8184e-14	1.7692e-12
GO:0099572	postsynaptic specialization	340	23.191	2.7597	7.7272e-14	2.7513e-12
GO:0030659	cytoplasmic vesicle membrane	746	50.884	2.1028	1.0902e-13	3.7677e-12
GO:0099568	cytoplasmic region	479	32.672	2.418	1.5909e-13	5.341e-12
GO:0044433	cytoplasmic vesicle part	1462	99.721	1.7348	1.7475e-13	5.7036e-12
GO:0045211	postsynaptic membrane	321	21.895	2.786	1.934e-13	6.1418e-12
GO:1902495	transmembrane transporter complex	324	22.1	2.7602	2.9687e-13	9.1796e-12
GO:0098978	glutamatergic synapse	350	23.873	2.6808	3.0775e-13	9.2721e-12
GO:0034702	ion channel complex	300	20.463	2.8344	3.5771e-13	1.0508e-11
GO:0005783	endoplasmic reticulum	1861	126.94	1.5362	2.9974e-10	6.6453e-09
GO:0099503	secretory vesicle	976	66.572	1.7575	1.0419e-09	2.1861e-08
GO:0030426	growth cone	164	11.186	3.0394	4.3033e-09	8.5505e-08
GO:0005938	cell cortex	293	19.985	2.4518	4.3662e-09	8.5505e-08
GO:0098791	Golgi subcompartment	829	56.545	1.7862	6.754e-09	1.2209e-07
GO:0044304	main axon	69	4.7064	4.2495	1.8757e-08	3.0611e-07
GO:0030665	clathrin-coated vesicle membrane	107	7.2984	3.4254	4.0192e-08	6.4693e-07
GO:0008021	synaptic vesicle	180	12.278	2.7693	4.9956e-08	7.9323e-07
GO:0120111	neuron projection cytoplasm	81	5.5249	3.801	7.1599e-08	1.1217e-06
GO:0098858	actin-based cell projection	197	13.437	2.6047	1.5521e-07	2.2797e-06
GO:0044449	contractile fiber part	211	14.392	2.5014	2.9312e-07	4.0878e-06
GO:0031256	leading edge membrane	169	11.527	2.6893	3.7947e-07	5.1251e-06
GO:0045121	membrane raft	311	21.213	2.1685	5.4528e-07	6.8893e-06
GO:0045177	apical part of cell	375	25.578	2.033	7.8349e-07	9.5896e-06
GO:0099240	intrinsic component of synaptic membrane	166	11.323	2.6495	8.0887e-07	9.7981e-06
GO:0034704	calcium channel complex	64	4.3654	3.8943	8.59e-07	1.0299e-05
GO:0019897	extrinsic component of plasma membrane	162	11.05	2.6245	1.5021e-06	1.7475e-05
GO:0043197	dendritic spine	165	11.254	2.4879	6.6136e-06	7.1293e-05
GO:0005925	focal adhesion	404	27.556	1.8507	1.5106e-05	0.00015596
GO:0001518	voltage-gated sodium channel complex	14	0.95493	7.3304	1.5131e-05	0.00015596
GO:0008076	voltage-gated potassium channel complex	89	6.0706	2.9651	2.6378e-05	0.00025405
GO:0032584	growth cone membrane	7	0.47746	10.472	2.7382e-05	0.00025836
GO:0044440	endosomal part	508	34.65	1.7027	4.1359e-05	0.00037097
GO:0098563	intrinsic component of synaptic vesicle membrane	46	3.1376	3.8246	4.2561e-05	0.0003732
GO:0016528	sarcoplasm	77	5.2521	3.0464	5.1664e-05	0.00043989
GO:0044306	neuron projection terminus	139	9.481	2.4259	6.4348e-05	0.00054007
GO:0070083	clathrin-sculpted monoamine transport vesicle membrane	5	0.34104	11.729	0.00010186	0.00080329
GO:0099060	integral component of postsynaptic specialization membrane	74	5.0475	2.9718	0.00011828	0.00092654
GO:0045178	basal part of cell	51	3.4787	3.4496	0.00012645	0.00097481
GO:0070820	tertiary granule	163	11.118	2.1587	0.00028899	0.0020371
GO:0005815	microtubule organizing center	721	49.179	1.4844	0.00043472	0.0029698
GO:0005798	Golgi-associated vesicle	169	11.527	2.082	0.00049696	0.0033559
GO:0005871	kinesin complex	53	3.6151	3.0428	0.00075869	0.0050082
GO:0044853	plasma membrane raft	106	7.2301	2.3513	0.00080331	0.0052149
GO:0071556	integral component of lumenal side of endoplasmic reticulum membrane	25	1.7052	4.105	0.0010903	0.0068204
GO:0005770	late endosome	242	16.507	1.8175	0.0010962	0.0068204
GO:0016459	myosin complex	64	4.3654	2.7489	0.0011515	0.0071213
GO:0062023	collagen-containing extracellular matrix	366	24.964	1.6423	0.001198	0.0072935
GO:0030863	cortical cytoskeleton	102	6.9573	2.2997	0.0014388	0.0086257
GO:0005764	lysosome	669	45.632	1.4464	0.0015605	0.0092607
GO:0005929	cilium	590	40.243	1.4661	0.0019871	0.011502
GO:0014704	intercalated disc	51	3.4787	2.8747	0.0020521	0.01178
GO:0030131	clathrin adaptor complex	28	1.9099	3.6652	0.0022437	0.01278
GO:0099059	integral component of presynaptic active zone membrane	15	1.0231	4.8869	0.0024676	0.013676
GO:0009898	cytoplasmic side of plasma membrane	149	10.163	1.9679	0.0027868	0.015373
GO:0035976	transcription factor AP-1 complex	5	0.34104	8.7965	0.0028516	0.015584
GO:0098827	endoplasmic reticulum subcompartment	1053	71.824	1.3227	0.0029038	0.015796
GO:0042641	actomyosin	73	4.9793	2.41	0.003666	0.019493
GO:0002116	semaphorin receptor complex	11	0.7503	5.3312	0.0048203	0.024519
GO:0044354	macropinosome	6	0.40925	7.3304	0.0054142	0.026843
GO:0048788	cytoskeleton of presynaptic active zone	6	0.40925	7.3304	0.0054142	0.026843
GO:0005765	lysosomal membrane	345	23.532	1.5298	0.0072655	0.034423
GO:0016010	dystrophin-associated glycoprotein complex	19	1.296	3.8581	0.007605	0.03546
GO:0005923	bicellular tight junction	121	8.2533	1.9386	0.0080962	0.037453
GO:0009897	external side of plasma membrane	289	19.712	1.5726	0.0083072	0.038278
